# Supplementary material for: Comparative Genomics of Lotus japonicus Reveals Insights into Proanthocyanidin Accumulation and Abiotic Stress Response
Source: Plants (Basel). 2024 Apr 20;13(8):1151. doi: 10.3390/plants13081151 (PMC11054356; doi:10.3390/plants13081151)
Supplement: Supplementary file 1 [file plants-13-01151-s001.zip]

Archive with 3 entries (3 files):
- Supplementary Tables S1-S5.xls
- Supplementary Tables S6-S7.xls
- Supplementary Tables S8-S22.xlsx
