# Supplementary material for: Comparative Genomics of Lotus japonicus Reveals Insights into Proanthocyanidin Accumulation and Abiotic Stress Response
Source: Plants (Basel). 2024 Apr 20;13(8):1151. doi: 10.3390/plants13081151 (PMC11054356; doi:10.3390/plants13081151)
Supplement: Supplementary file 1 [file plants-13-01151-s001.zip › Supplementary Tables S1-S5.xls]

## Sheet: Supplementary Table S1
Supplementary Table S1 Gene family analysis of predicted Lotus paponicus genes in comparison to eight other dicot genomes
Species	Genes number	Number of genes in orthogroups	Number of unassigned genes	Percentage of genes in orthogroups	Family number	Species-specific families	Number of genes in species-specific orthogroups	Percentage of genes in species-specific orthogroups	Average genes per family
A. thaliana	27569	24547	3022	89	13186	1035	4918	17.8	1.77
C. arietinum	28269	27074	1195	95.8	14886	279	3653	12.9	1.74
G. max	56043	49056	6987	87.5	18187	699	2435	4.3	2.48
L. angustifolius	33074	30490	2584	92.2	14723	446	1312	4	1.95
M. truncatula	50881	43515	7366	85.5	18609	1596	8088	15.9	2
P. vulgaris	27433	26611	822	97	17184	92	352	1.3	1.49
T. pratense	39768	35979	3789	90.5	17209	961	3246	8.2	1.6
V. unguiculata	29773	28037	1736	94.2	17416	203	706	2.4	1.57
L. japonicus	38684	36258	2426	93.7	16416	773	9552	24.7	2.09

## Sheet: Supplementary Table S2
Supplementary Table S2 Summary of orthologous and paralogous genes in Lotus japonicus relative to eight plant (legume)
Species	total	single-copy orthologs	multi-copy orthologs	unique paralogs	other paralogs	unassigned genes
A. thaliana	24547	7320	8887	4918	3422	3022
C. arietinum	27074	7716	7453	3653	8252	1195
G. max	49056	1474	28148	2435	16999	6987
L. angustifolius	30490	4809	17168	1312	7201	2584
M. truncatula	43515	6656	12031	8088	16740	7366
P. vulgaris	26611	6810	9844	352	9605	822
T. pratense	35979	6797	11150	3246	14786	3789
V. unguiculata	28037	6747	10141	706	10443	1736
L. japonicus	36258	7215	9021	9552	10470	2426

## Sheet: Supplementary Table S3
Supplementary Table S3 GO, KEGG, SwissProt and Nr description of expanded genes in Lotus japonicus
Gene ID	Nr	Swissprot	KEGG	KOG	TrEMBL	Interpro	GO
Lj1gvBRI00011.1	KHN35801.1/1.59397e-10/hypothetical protein glysoja_013226 [Glycine soja]	NA	NA	At2g45230/4e-07/[R] KOG1075 FOG: Reverse transcriptase	A0A445IXJ7/1e-09/A0A445IXJ7_GLYSO Uncharacterized protein OS=Glycine soja OX=3848 GN=D0Y65_023299 PE=4 SV=1	PF13456/8.6E-16/Reverse transcriptase-like	NA
Lj1gvBRI00088.1	OVA18943.1/0/Oxoglutarate/iron-dependent dioxygenase [Macleaya cordata]	Q39224/4e-133/SRG1_ARATH Protein SRG1 OS=Arabidopsis thaliana OX=3702 GN=SRG1 PE=2 SV=1	cpep:111781709/0.0/uncharacterized protein LOC111781709; K05658 ATP-binding cassette, subfamily B (MDR/TAP), member 1 [EC:7.6.2.2]	At1g17020/2e-133/[QR] KOG0143 Iron/ascorbate family oxidoreductases	A0A371I4X8/0.0/A0A371I4X8_MUCPR Protein SRG1 (Fragment) OS=Mucuna pruriens OX=157652 GN=SRG1 PE=4 SV=1	PS51471/8.607/Fe(2+) 2-oxoglutarate dioxygenase domain profile.	molecular_function:GO:0016491//oxidoreductase activity;
Lj1gvBRI00098.1	OVA18943.1/0/Oxoglutarate/iron-dependent dioxygenase [Macleaya cordata]	Q39224/1e-133/SRG1_ARATH Protein SRG1 OS=Arabidopsis thaliana OX=3702 GN=SRG1 PE=2 SV=1	cpep:111781709/0.0/uncharacterized protein LOC111781709; K05658 ATP-binding cassette, subfamily B (MDR/TAP), member 1 [EC:7.6.2.2]	At1g17020/6e-134/[QR] KOG0143 Iron/ascorbate family oxidoreductases	A0A4D6NCI9/0.0/A0A4D6NCI9_VIGUN Isopenicillin N synthase-like OS=Vigna unguiculata OX=3917 GN=DEO72_LG10g1477 PE=4 SV=1	PTHR10209:SF168/0.0/--	molecular_function:GO:0016491//oxidoreductase activity;
Lj1gvBRI00099.1	AFK41350.1/0/unknown [Lotus japonicus]	Q39224/2e-121/SRG1_ARATH Protein SRG1 OS=Arabidopsis thaliana OX=3702 GN=SRG1 PE=2 SV=1	cpep:111781709/8e-126/uncharacterized protein LOC111781709; K05658 ATP-binding cassette, subfamily B (MDR/TAP), member 1 [EC:7.6.2.2]	At1g17020/8e-122/[QR] KOG0143 Iron/ascorbate family oxidoreductases	I3SM58/0.0/I3SM58_LOTJA Uncharacterized protein OS=Lotus japonicus OX=34305 PE=2 SV=1	PTHR10209:SF168/8.3E-282/--	NA
Lj1gvBRI00100.1	XP_003518803.1/0/PREDICTED: protein SRG1-like [Glycine max] &gt;KHN29929.1 Protein SRG1-like protein [Glycine soja] &gt;KRH71023.1 hypothetical protein GLYMA_02G124700 [Glycine max]	Q39224/2e-141/SRG1_ARATH Protein SRG1 OS=Arabidopsis thaliana OX=3702 GN=SRG1 PE=2 SV=1	cpep:111781709/2e-144/uncharacterized protein LOC111781709; K05658 ATP-binding cassette, subfamily B (MDR/TAP), member 1 [EC:7.6.2.2]	At1g17020/7e-142/[QR] KOG0143 Iron/ascorbate family oxidoreductases	I3T3X8/0.0/I3T3X8_LOTJA Uncharacterized protein OS=Lotus japonicus OX=34305 PE=2 SV=1	PS51471/14.985/Fe(2+) 2-oxoglutarate dioxygenase domain profile.	molecular_function:GO:0046872//metal ion binding;GO:0016491//oxidoreductase activity;
Lj1gvBRI00101.1	KYP38417.1/0/Protein SRG1, partial [Cajanus cajan]	Q39224/1e-136/SRG1_ARATH Protein SRG1 OS=Arabidopsis thaliana OX=3702 GN=SRG1 PE=2 SV=1	cpep:111781709/1e-133/uncharacterized protein LOC111781709; K05658 ATP-binding cassette, subfamily B (MDR/TAP), member 1 [EC:7.6.2.2]	At1g17020/6e-137/[QR] KOG0143 Iron/ascorbate family oxidoreductases	A0A4D6NBJ6/0.0/A0A4D6NBJ6_VIGUN Isopenicillin N synthase-like OS=Vigna unguiculata OX=3917 GN=DEO72_LG10g1480 PE=4 SV=1	PS51471/14.969/Fe(2+) 2-oxoglutarate dioxygenase domain profile.	molecular_function:GO:0046872//metal ion binding;GO:0016491//oxidoreductase activity;
Lj1gvBRI00128.1	GAU41233.1/3.86557e-86/hypothetical protein TSUD_280320, partial [Trifolium subterraneum]	NA	mus:103989776/8e-21/probable linoleate 9S-lipoxygenase 4; K15718 linoleate 9S-lipoxygenase [EC:1.13.11.58]	At1g20390/9e-24/[R] KOG0017 FOG: Transposon-encoded proteins with TYA, reverse transcriptase, integrase domains in various combinations	A0A392M8K0/6e-86/A0A392M8K0_9FABA Gag-pol polyprotein (Fragment) OS=Trifolium medium OX=97028 GN=A2U01_0004572 PE=4 SV=1	PTHR33240/5.7E-22/--	NA
Lj1gvBRI00186.1	XP_006574819.1/0/PREDICTED: probable mediator of RNA polymerase II transcription subunit 37c [Glycine max] &gt;XP_006574820.1 PREDICTED: probable mediator of RNA polymerase II transcription subunit 37c [Glycine max] &gt;KHN15455.1 Heat shock 70 kDa protein 4 [Glycine soja]	P09189/0.0/HSP7C_PETHY Heat shock cognate 70 kDa protein OS=Petunia hybrida OX=4102 GN=HSP70 PE=2 SV=1	lja:Lj1g3v3137820.2/0.0/Lj1g3v3137820.2; -; K03283 heat shock 70kDa protein 1/2/6/8	At3g12580/0.0/[O] KOG0101 Molecular chaperones HSP70/HSC70, HSP70 superfamily	A0A0B2Q2A2/0.0/A0A0B2Q2A2_GLYSO Heat shock 70 kDa protein 4 OS=Glycine soja OX=3848 GN=glysoja_036323 PE=3 SV=1	PR00301/3.6E-41/70kDa heat shock protein signature	molecular_function:GO:0005524//ATP binding;
Lj1gvBRI00383.1	XP_003613310.1/0/Pmr5/Cas1p GDSL/SGNH-like acyl-esterase family protein [Medicago truncatula] &gt;AES96268.1 Pmr5/Cas1p GDSL/SGNH-like acyl-esterase family protein [Medicago truncatula]	O04523/5e-145/TBL27_ARATH Protein ALTERED XYLOGLUCAN 4 OS=Arabidopsis thaliana OX=3702 GN=AXY4 PE=1 SV=1	NA	At1g70230/2e-145/[S] LSE0451 A Uncharacterized protein	G7K2U2/0.0/G7K2U2_MEDTR Pmr5/Cas1p GDSL/SGNH-like acyl-esterase family protein OS=Medicago truncatula OX=3880 GN=11412840 PE=4 SV=1	PTHR32285/4.8E-199/--	biological_process:GO:0071554//cell wall organization or biogenesis;GO:0010411//xyloglucan metabolic process;cellular_component:GO:0005794//Golgi apparatus;GO:0016021//integral component of membrane;molecular_function:GO:0016413//O-acetyltransferase activity;
Lj1gvBRI00384.1	KHN28653.1/0/hypothetical protein glysoja_025387 [Glycine soja]	O04523/2e-175/TBL27_ARATH Protein ALTERED XYLOGLUCAN 4 OS=Arabidopsis thaliana OX=3702 GN=AXY4 PE=1 SV=1	NA	At1g70230/7e-176/[S] LSE0451 A Uncharacterized protein	A0A0B2R9L7/0.0/A0A0B2R9L7_GLYSO Protein ALTERED XYLOGLUCAN 4 OS=Glycine soja OX=3848 GN=D0Y65_002834 PE=4 SV=1	PF14416/1.9E-22/PMR5 N terminal Domain	biological_process:GO:0071554//cell wall organization or biogenesis;GO:0010411//xyloglucan metabolic process;cellular_component:GO:0005794//Golgi apparatus;GO:0016021//integral component of membrane;molecular_function:GO:0016413//O-acetyltransferase activity;
Lj1gvBRI00385.1	XP_003613310.1/0/Pmr5/Cas1p GDSL/SGNH-like acyl-esterase family protein [Medicago truncatula] &gt;AES96268.1 Pmr5/Cas1p GDSL/SGNH-like acyl-esterase family protein [Medicago truncatula]	O04523/1e-133/TBL27_ARATH Protein ALTERED XYLOGLUCAN 4 OS=Arabidopsis thaliana OX=3702 GN=AXY4 PE=1 SV=1	NA	At1g70230/5e-134/[S] LSE0451 A Uncharacterized protein	G7K2U2/0.0/G7K2U2_MEDTR Pmr5/Cas1p GDSL/SGNH-like acyl-esterase family protein OS=Medicago truncatula OX=3880 GN=11412840 PE=4 SV=1	PF14416/7.4E-16/PMR5 N terminal Domain	biological_process:GO:0071554//cell wall organization or biogenesis;GO:0010411//xyloglucan metabolic process;cellular_component:GO:0005794//Golgi apparatus;GO:0016021//integral component of membrane;molecular_function:GO:0016413//O-acetyltransferase activity;
Lj1gvBRI00386.1	XP_003613310.1/0/Pmr5/Cas1p GDSL/SGNH-like acyl-esterase family protein [Medicago truncatula] &gt;AES96268.1 Pmr5/Cas1p GDSL/SGNH-like acyl-esterase family protein [Medicago truncatula]	O04523/2e-136/TBL27_ARATH Protein ALTERED XYLOGLUCAN 4 OS=Arabidopsis thaliana OX=3702 GN=AXY4 PE=1 SV=1	NA	At1g70230/8e-137/[S] LSE0451 A Uncharacterized protein	G7K2U2/0.0/G7K2U2_MEDTR Pmr5/Cas1p GDSL/SGNH-like acyl-esterase family protein OS=Medicago truncatula OX=3880 GN=11412840 PE=4 SV=1	PTHR32285/2.2E-189/--	biological_process:GO:0071554//cell wall organization or biogenesis;GO:0010411//xyloglucan metabolic process;cellular_component:GO:0005794//Golgi apparatus;GO:0016021//integral component of membrane;molecular_function:GO:0016413//O-acetyltransferase activity;
Lj1gvBRI00387.1	XP_020218275.1/0/protein ALTERED XYLOGLUCAN 4-like [Cajanus cajan] &gt;KYP66198.1 hypothetical protein KK1_012484 [Cajanus cajan]	O04523/7e-161/TBL27_ARATH Protein ALTERED XYLOGLUCAN 4 OS=Arabidopsis thaliana OX=3702 GN=AXY4 PE=1 SV=1	NA	At1g70230/3e-161/[S] LSE0451 A Uncharacterized protein	A0A371E399/0.0/A0A371E399_MUCPR Protein ALTERED XYLOGLUCAN 4 (Fragment) OS=Mucuna pruriens OX=157652 GN=AXY4 PE=4 SV=1	PF14416/2.2E-21/PMR5 N terminal Domain	biological_process:GO:0071554//cell wall organization or biogenesis;GO:0010411//xyloglucan metabolic process;cellular_component:GO:0005794//Golgi apparatus;GO:0016021//integral component of membrane;molecular_function:GO:0016413//O-acetyltransferase activity;
Lj1gvBRI00391.1	XP_006574591.1/0/PREDICTED: protein ALTERED XYLOGLUCAN 4-like isoform X2 [Glycine max] &gt;KRH69503.1 hypothetical protein GLYMA_02G031800 [Glycine max]	O04523/2e-126/TBL27_ARATH Protein ALTERED XYLOGLUCAN 4 OS=Arabidopsis thaliana OX=3702 GN=AXY4 PE=1 SV=1	NA	At1g70230/7e-127/[S] LSE0451 A Uncharacterized protein	A0A445LJ35/0.0/A0A445LJ35_GLYSO Protein ALTERED XYLOGLUCAN 4 isoform B OS=Glycine soja OX=3848 GN=D0Y65_002833 PE=4 SV=1	PTHR32285/1.6E-180/--	biological_process:GO:0071554//cell wall organization or biogenesis;GO:0010411//xyloglucan metabolic process;cellular_component:GO:0005794//Golgi apparatus;GO:0016021//integral component of membrane;molecular_function:GO:0016413//O-acetyltransferase activity;
Lj1gvBRI00392.1	XP_020217799.1/1.57596e-174/protein ALTERED XYLOGLUCAN 4-like [Cajanus cajan]	O04523/1e-120/TBL27_ARATH Protein ALTERED XYLOGLUCAN 4 OS=Arabidopsis thaliana OX=3702 GN=AXY4 PE=1 SV=1	NA	At1g70230/5e-121/[S] LSE0451 A Uncharacterized protein	A0A445LJ35/3e-171/A0A445LJ35_GLYSO Protein ALTERED XYLOGLUCAN 4 isoform B OS=Glycine soja OX=3848 GN=D0Y65_002833 PE=4 SV=1	PTHR32285/2.5E-169/--	biological_process:GO:0071554//cell wall organization or biogenesis;GO:0010411//xyloglucan metabolic process;cellular_component:GO:0005794//Golgi apparatus;GO:0016021//integral component of membrane;molecular_function:GO:0016413//O-acetyltransferase activity;
Lj1gvBRI00393.1	XP_003519538.1/0/PREDICTED: protein ALTERED XYLOGLUCAN 4-like isoform X1 [Glycine max] &gt;KRH69504.1 hypothetical protein GLYMA_02G031800 [Glycine max]	O04523/9e-140/TBL27_ARATH Protein ALTERED XYLOGLUCAN 4 OS=Arabidopsis thaliana OX=3702 GN=AXY4 PE=1 SV=1	NA	At1g70230/4e-140/[S] LSE0451 A Uncharacterized protein	A0A2K3N703/0.0/A0A2K3N703_TRIPR Uncharacterized protein OS=Trifolium pratense OX=57577 GN=L195_g022026 PE=4 SV=1	PTHR32285:SF57/2.3E-200/--	biological_process:GO:0071554//cell wall organization or biogenesis;GO:0010411//xyloglucan metabolic process;cellular_component:GO:0005794//Golgi apparatus;GO:0016021//integral component of membrane;molecular_function:GO:0016413//O-acetyltransferase activity;
Lj1gvBRI00394.1	XP_003517820.1/5.4335e-179/PREDICTED: protein ALTERED XYLOGLUCAN 4-like [Glycine max] &gt;KHN09899.1 hypothetical protein glysoja_045978 [Glycine soja] &gt;KRH74651.1 hypothetical protein GLYMA_01G034300 [Glycine max] &gt;KRH74652.1 hypothetical protein GLYMA_01G034300 [Glycine max]	O04523/4e-123/TBL27_ARATH Protein ALTERED XYLOGLUCAN 4 OS=Arabidopsis thaliana OX=3702 GN=AXY4 PE=1 SV=1	NA	At1g70230/2e-123/[S] LSE0451 A Uncharacterized protein	A0A0B2PQB8/3e-178/A0A0B2PQB8_GLYSO Protein ALTERED XYLOGLUCAN 4 OS=Glycine soja OX=3848 GN=D0Y65_000335 PE=4 SV=1	PF13839/9.7E-84/GDSL/SGNH-like Acyl-Esterase family found in Pmr5 and Cas1p	biological_process:GO:0071554//cell wall organization or biogenesis;GO:0010411//xyloglucan metabolic process;cellular_component:GO:0005794//Golgi apparatus;GO:0016021//integral component of membrane;molecular_function:GO:0016413//O-acetyltransferase activity;
Lj1gvBRI00395.2	XP_004489877.1/1.2446e-179/PREDICTED: protein ALTERED XYLOGLUCAN 4-like [Cicer arietinum]	O04523/7e-123/TBL27_ARATH Protein ALTERED XYLOGLUCAN 4 OS=Arabidopsis thaliana OX=3702 GN=AXY4 PE=1 SV=1	NA	At1g70230/3e-123/[S] LSE0451 A Uncharacterized protein	A0A1S2XIJ0/8e-179/A0A1S2XIJ0_CICAR protein ALTERED XYLOGLUCAN 4-like OS=Cicer arietinum OX=3827 GN=LOC101514084 PE=4 SV=1	PTHR32285:SF57/1.8E-169/--	biological_process:GO:0071554//cell wall organization or biogenesis;GO:0010411//xyloglucan metabolic process;cellular_component:GO:0005794//Golgi apparatus;GO:0016021//integral component of membrane;molecular_function:GO:0016413//O-acetyltransferase activity;
Lj1gvBRI00421.1	GAU49376.1/9.89057e-47/hypothetical protein TSUD_177250 [Trifolium subterraneum]	NA	psom:113341761/3e-23/phytochrome A1-like; K12120 phytochrome A	At2g45230/5e-26/[R] KOG1075 FOG: Reverse transcriptase	A0A2Z6P0X3/6e-46/A0A2Z6P0X3_TRISU Uncharacterized protein OS=Trifolium subterraneum OX=3900 GN=TSUD_177250 PE=4 SV=1	PF13456/4.4E-14/Reverse transcriptase-like	NA
Lj1gvBRI00481.1	XP_004489757.1/0/PREDICTED: inactive poly [ADP-ribose] polymerase RCD1-like [Cicer arietinum]	Q8RY59/3e-151/RCD1_ARATH Inactive poly [ADP-ribose] polymerase RCD1 OS=Arabidopsis thaliana OX=3702 GN=RCD1 PE=1 SV=1	NA	NA	A0A1S2XJW5/0.0/A0A1S2XJW5_CICAR inactive poly [ADP-ribose] polymerase RCD1-like OS=Cicer arietinum OX=3827 GN=LOC101499320 PE=4 SV=1	PS51059/39.359/PARP catalytic domain profile.	molecular_function:GO:0003950//NAD+ ADP-ribosyltransferase activity;
Lj1gvBRI00535.1	XP_020224160.1/2.43095e-09/uncharacterized protein LOC109806191 [Cajanus cajan]	NA	NA	NA	A0A151RJD9/1e-07/A0A151RJD9_CAJCA Uncharacterized protein OS=Cajanus cajan OX=3821 GN=KK1_036034 PE=4 SV=1	PF14303/8.0E-7/No apical meristem-associated C-terminal domain	NA
Lj1gvBRI00555.1	XP_012574763.1/7.04513e-49/PREDICTED: glutathione S-transferase T3-like [Cicer arietinum]	Q8L727/2e-25/GSTT2_ARATH Glutathione S-transferase T2 OS=Arabidopsis thaliana OX=3702 GN=GSTT2 PE=2 SV=1	ath:AT5G41240/1e-24/GSTT2; glutathione S-transferase THETA 2; K00799 glutathione S-transferase [EC:2.5.1.18]	NA	A0A2K3NGK5/1e-54/A0A2K3NGK5_TRIPR Glutathione S-transferase t2-like protein OS=Trifolium pratense OX=57577 GN=L195_g025476 PE=4 SV=1	PTHR45023/4.6E-53/--	molecular_function:GO:0016740//transferase activity;
Lj1gvBRI00588.1	XP_003534287.1/0/PREDICTED: inactive poly [ADP-ribose] polymerase RCD1-like [Glycine max] &gt;XP_014617793.1 PREDICTED: inactive poly [ADP-ribose] polymerase RCD1-like [Glycine max] &gt;KRH39574.1 hypothetical protein GLYMA_09G207200 [Glycine max]	Q8RY59/1e-100/RCD1_ARATH Inactive poly [ADP-ribose] polymerase RCD1 OS=Arabidopsis thaliana OX=3702 GN=RCD1 PE=1 SV=1	NA	NA	K7LF35/0.0/K7LF35_SOYBN Uncharacterized protein OS=Glycine max OX=3847 GN=100797549 PE=4 SV=1	PTHR32263/1.3E-178/--	molecular_function:GO:0003950//NAD+ ADP-ribosyltransferase activity;
Lj1gvBRI00600.1	XP_020219706.1/7.57846e-41/glutathione S-transferase T3-like [Cajanus cajan]	Q9FHE1/5e-19/GSTT3_ARATH Glutathione S-transferase T3 OS=Arabidopsis thaliana OX=3702 GN=GSTT3 PE=2 SV=1	aof:109823134/3e-18/uncharacterized protein LOC109823134; K01963 acetyl-CoA carboxylase carboxyl transferase subunit beta [EC:6.4.1.2 2.1.3.15]	NA	A0A2K3NGK5/1e-53/A0A2K3NGK5_TRIPR Glutathione S-transferase t2-like protein OS=Trifolium pratense OX=57577 GN=L195_g025476 PE=4 SV=1	PF14303/1.8E-17/No apical meristem-associated C-terminal domain	molecular_function:GO:0016740//transferase activity;
Lj1gvBRI00674.1	KYP68379.1/2.02992e-13/Putative ribonuclease H protein At1g65750 family [Cajanus cajan]	NA	NA	NA	A0A2K3P6Y6/3e-13/A0A2K3P6Y6_TRIPR Ribonuclease H OS=Trifolium pratense OX=57577 GN=L195_g007645 PE=4 SV=1	PTHR34023:SF2/1.5E-14/--	NA
Lj1gvBRI00800.1	AFK48593.1/1.02546e-43/unknown [Lotus japonicus]	P0C2F6/2e-20/RNHX1_ARATH Putative ribonuclease H protein At1g65750 OS=Arabidopsis thaliana OX=3702 GN=At1g65750 PE=3 SV=1	aip:107643561/2e-19/uncharacterized protein LOC107643561 isoform X1; K03026 DNA-directed RNA polymerase III subunit RPC4	At2g22350/1e-22/[R] KOG1075 FOG: Reverse transcriptase	I3T7V1/6e-43/I3T7V1_LOTJA Uncharacterized protein OS=Lotus japonicus OX=34305 PE=2 SV=1	PS50879/13.332/RNase H domain profile.	NA
Lj1gvBRI00838.1	GAU19906.1/8.99007e-53/hypothetical protein TSUD_95110 [Trifolium subterraneum]	NA	ini:109185820/1e-27/nucleolin-like; K11294 nucleolin	At4g29090/9e-32/[R] KOG1075 FOG: Reverse transcriptase	A0A2Z6LSJ5/5e-52/A0A2Z6LSJ5_TRISU Uncharacterized protein OS=Trifolium subterraneum OX=3900 GN=TSUD_95110 PE=4 SV=1	PS50158/9.092/Zinc finger CCHC-type profile.	molecular_function:GO:0003676//nucleic acid binding;
Lj1gvBRI00926.1	KHN36081.1/0/Salicylate O-methyltransferase [Glycine soja]	Q9SPV4/2e-156/SAMT_CLABR Salicylate carboxymethyltransferase OS=Clarkia breweri OX=36903 GN=SAMT PE=1 SV=1	lja:Lj0g3v0149879.1/0.0/Lj0g3v0149879.1; -; K21483 salicylate 1-O-methyltransferase [EC:2.1.1.274]	At1g19640/2e-94/[QV] LSE0351 A S-adenosyl-L-methionine:carboxyl methyltransferase	A0A445M4C1/0.0/A0A445M4C1_GLYSO Salicylate carboxymethyltransferase OS=Glycine soja OX=3848 GN=D0Y65_001809 PE=4 SV=1	PTHR31009:SF6/5.0E-173/--	molecular_function:GO:0008168//methyltransferase activity;
Lj1gvBRI01183.1	GAU13865.1/0/hypothetical protein TSUD_261920 [Trifolium subterraneum]	Q65CJ7/7e-165/HPPR_PLESU Hydroxyphenylpyruvate reductase OS=Plectranthus scutellarioides OX=4142 GN=HPPR PE=1 SV=2	gmx:100779623/0.0/hydroxyphenylpyruvate reductase-like protein; K15919 glyoxylate/hydroxypyruvate reductase [EC:1.1.1.79 1.1.1.81]	At1g79870/1e-157/[C] KOG0069 Glyoxylate/hydroxypyruvate reductase (D-isomer-specific 2-hydroxy acid dehydrogenase superfamily)	A0A0B2P9G3/0.0/A0A0B2P9G3_GLYSO Glyoxylate reductase OS=Glycine soja OX=3848 GN=D0Y65_016632 PE=3 SV=1	PF02826/2.9E-55/D-isomer specific 2-hydroxyacid dehydrogenase, NAD binding domain	molecular_function:GO:0016616//oxidoreductase activity, acting on the CH-OH group of donors, NAD or NADP as acceptor;GO:0051287//NAD binding;
Lj1gvBRI01184.1	GAU13865.1/0/hypothetical protein TSUD_261920 [Trifolium subterraneum]	Q65CJ7/3e-168/HPPR_PLESU Hydroxyphenylpyruvate reductase OS=Plectranthus scutellarioides OX=4142 GN=HPPR PE=1 SV=2	mtr:MTR_4g013100/0.0/D-glycerate dehydrogenase/hydroxypyruvate reductase; K15919 glyoxylate/hydroxypyruvate reductase [EC:1.1.1.79 1.1.1.81]	At1g79870/2e-161/[C] KOG0069 Glyoxylate/hydroxypyruvate reductase (D-isomer-specific 2-hydroxy acid dehydrogenase superfamily)	A0A1S2YMA1/0.0/A0A1S2YMA1_CICAR hydroxyphenylpyruvate reductase-like OS=Cicer arietinum OX=3827 GN=LOC101513304 PE=3 SV=1	PF02826/5.0E-54/D-isomer specific 2-hydroxyacid dehydrogenase, NAD binding domain	molecular_function:GO:0016616//oxidoreductase activity, acting on the CH-OH group of donors, NAD or NADP as acceptor;GO:0051287//NAD binding;
Lj1gvBRI01193.1	XP_012574763.1/1.3767e-48/PREDICTED: glutathione S-transferase T3-like [Cicer arietinum]	Q8L727/4e-25/GSTT2_ARATH Glutathione S-transferase T2 OS=Arabidopsis thaliana OX=3702 GN=GSTT2 PE=2 SV=1	ath:AT5G41240/2e-24/GSTT2; glutathione S-transferase THETA 2; K00799 glutathione S-transferase [EC:2.5.1.18]	NA	A0A2K3NGK5/3e-54/A0A2K3NGK5_TRIPR Glutathione S-transferase t2-like protein OS=Trifolium pratense OX=57577 GN=L195_g025476 PE=4 SV=1	PTHR45023/2.1E-53/--	molecular_function:GO:0016740//transferase activity;
Lj1gvBRI01224.1	XP_012574763.1/1.51268e-48/PREDICTED: glutathione S-transferase T3-like [Cicer arietinum]	Q8L727/5e-25/GSTT2_ARATH Glutathione S-transferase T2 OS=Arabidopsis thaliana OX=3702 GN=GSTT2 PE=2 SV=1	ath:AT5G41240/3e-24/GSTT2; glutathione S-transferase THETA 2; K00799 glutathione S-transferase [EC:2.5.1.18]	NA	A0A2K3NGK5/5e-54/A0A2K3NGK5_TRIPR Glutathione S-transferase t2-like protein OS=Trifolium pratense OX=57577 GN=L195_g025476 PE=4 SV=1	PTHR45023/1.0E-53/--	molecular_function:GO:0016740//transferase activity;
Lj1gvBRI01306.1	KHN42618.1/0/Ent-kaurenoic acid oxidase 2 [Glycine soja]	B5BSX1/0.0/BAMO_GLYUR Beta-amyrin 11-oxidase OS=Glycyrrhiza uralensis OX=74613 GN=CYP88D6 PE=1 SV=1	lja:Lj2g3v1985180.1/0.0/Lj2g3v1985180.1; -; K04123 ent-kaurenoic acid monooxygenase [EC:1.14.14.107]	At1g05160/0.0/[QI] KOG0157 Cytochrome P450 CYP4/CYP19/CYP26 subfamilies	A0A445M5M1/0.0/A0A445M5M1_GLYSO Beta-amyrin 11-oxidase isoform A OS=Glycine soja OX=3848 GN=D0Y65_002092 PE=3 SV=1	PS00086/-/Cytochrome P450 cysteine heme-iron ligand signature.	cellular_component:GO:0016021//integral component of membrane;molecular_function:GO:0016705//oxidoreductase activity, acting on paired donors, with incorporation or reduction of molecular oxygen;GO:0020037//heme binding;GO:0005506//iron ion binding;GO:0004497//monooxygenase activity;
Lj1gvBRI01348.1	XP_004496959.1/1.10385e-09/PREDICTED: CWF19-like protein 2 [Cicer arietinum]	NA	mus:103989776/3e-07/probable linoleate 9S-lipoxygenase 4; K15718 linoleate 9S-lipoxygenase [EC:1.13.11.58]	At1g56290/5e-08/[S] KOG2477 Uncharacterized conserved protein	A0A371HQ02/4e-10/A0A371HQ02_MUCPR Uncharacterized protein (Fragment) OS=Mucuna pruriens OX=157652 GN=CR513_11357 PE=4 SV=1	NA	NA
Lj1gvBRI01432.1	XP_020235440.1/1.44266e-55/uncharacterized protein LOC109815204, partial [Cajanus cajan]	NA	han:110924046/3e-14/putative MO25-like protein At5g47540; K08272 calcium binding protein 39	At2g13330/9e-18/[R] KOG0017 FOG: Transposon-encoded proteins with TYA, reverse transcriptase, integrase domains in various combinations	A0A151STB0/6e-52/A0A151STB0_CAJCA Uncharacterized protein (Fragment) OS=Cajanus cajan OX=3821 GN=KK1_004351 PE=4 SV=1	PTHR33240/3.7E-26/--	NA
Lj1gvBRI01458.1	GAU24540.1/4.63632e-26/hypothetical protein TSUD_156530 [Trifolium subterraneum]	P0C2F6/3e-12/RNHX1_ARATH Putative ribonuclease H protein At1g65750 OS=Arabidopsis thaliana OX=3702 GN=At1g65750 PE=3 SV=1	ccaj:109787854/3e-12/heat shock 70 kDa protein-like; K03283 heat shock 70kDa protein 1/2/6/8	At2g22350/6e-15/[R] KOG1075 FOG: Reverse transcriptase	A0A2K3MTN2/6e-26/A0A2K3MTN2_TRIPR Ribonuclease H OS=Trifolium pratense OX=57577 GN=L195_g017350 PE=4 SV=1	PF13456/4.8E-18/Reverse transcriptase-like	NA
Lj1gvBRI01464.1	XP_012574763.1/2.30426e-49/PREDICTED: glutathione S-transferase T3-like [Cicer arietinum]	Q8L727/5e-27/GSTT2_ARATH Glutathione S-transferase T2 OS=Arabidopsis thaliana OX=3702 GN=GSTT2 PE=2 SV=1	ath:AT5G41240/3e-26/GSTT2; glutathione S-transferase THETA 2; K00799 glutathione S-transferase [EC:2.5.1.18]	NA	A0A2K3NGK5/7e-50/A0A2K3NGK5_TRIPR Glutathione S-transferase t2-like protein OS=Trifolium pratense OX=57577 GN=L195_g025476 PE=4 SV=1	PF14303/1.2E-12/No apical meristem-associated C-terminal domain	molecular_function:GO:0016740//transferase activity;
Lj1gvBRI01500.3	GAU47368.1/6.5388e-105/hypothetical protein TSUD_403710 [Trifolium subterraneum]	Q93V61/3e-38/LCAT3_ARATH Phospholipase A(1) LCAT3 OS=Arabidopsis thaliana OX=3702 GN=LCAT3 PE=1 SV=1	lja:Lj1g3v2841280.1/2e-68/Lj1g3v2841280.1; -; K22389 phospholipase A1 [EC:3.1.1.32]	At3g03310/3e-39/[I] KOG2369 Lecithin:cholesterol acyltransferase (LCAT)/Acyl-ceramide synthase	A0A2Z6NT34/4e-104/A0A2Z6NT34_TRISU Uncharacterized protein OS=Trifolium subterraneum OX=3900 GN=TSUD_403710 PE=4 SV=1	PTHR11440/4.2E-41/--	NA
Lj1gvBRI01553.1	NA	NA	NA	NA	NA	PF13456/2.9E-5/Reverse transcriptase-like	NA
Lj1gvBRI01577.1	GAU41233.1/1.92431e-93/hypothetical protein TSUD_280320, partial [Trifolium subterraneum]	NA	mus:103989776/4e-26/probable linoleate 9S-lipoxygenase 4; K15718 linoleate 9S-lipoxygenase [EC:1.13.11.58]	At1g20390/1e-26/[R] KOG0017 FOG: Transposon-encoded proteins with TYA, reverse transcriptase, integrase domains in various combinations	A0A2Z6NGX9/1e-92/A0A2Z6NGX9_TRISU Uncharacterized protein (Fragment) OS=Trifolium subterraneum OX=3900 GN=TSUD_280320 PE=4 SV=1	PF03732/1.2E-10/Retrotransposon gag protein	NA
Lj1gvBRI01608.1	NA	NA	NA	NA	A0A2K3NGK5/4e-07/A0A2K3NGK5_TRIPR Glutathione S-transferase t2-like protein OS=Trifolium pratense OX=57577 GN=L195_g025476 PE=4 SV=1	NA	NA
Lj1gvBRI01703.1	XP_021726822.1/2.25226e-25/uncharacterized protein LOC110693947 [Chenopodium quinoa]	NA	soe:110786294/1e-08/uncharacterized protein LOC110786294; K00799 glutathione S-transferase [EC:2.5.1.18]	At2g34320/3e-12/[R] KOG1075 FOG: Reverse transcriptase	A0A0B2R7K0/8e-22/A0A0B2R7K0_GLYSO Uncharacterized protein (Fragment) OS=Glycine soja OX=3848 GN=glysoja_023957 PE=4 SV=1	PF13456/3.1E-20/Reverse transcriptase-like	NA
Lj1gvBRI01731.1	KYP68039.1/3.18974e-28/hypothetical protein KK1_021656, partial [Cajanus cajan]	P0C2F6/2e-12/RNHX1_ARATH Putative ribonuclease H protein At1g65750 OS=Arabidopsis thaliana OX=3702 GN=At1g65750 PE=3 SV=1	ccaj:109787854/1e-12/heat shock 70 kDa protein-like; K03283 heat shock 70kDa protein 1/2/6/8	At2g22350/9e-15/[R] KOG1075 FOG: Reverse transcriptase	A0A151TLY8/2e-27/A0A151TLY8_CAJCA Uncharacterized protein (Fragment) OS=Cajanus cajan OX=3821 GN=KK1_021656 PE=4 SV=1	PTHR34023/3.5E-21/--	NA
Lj1gvBRI01793.1	KHN00522.1/0/Salicylate O-methyltransferase [Glycine soja] &gt;KRH69876.1 hypothetical protein GLYMA_02G054200 [Glycine max]	Q9SPV4/2e-151/SAMT_CLABR Salicylate carboxymethyltransferase OS=Clarkia breweri OX=36903 GN=SAMT PE=1 SV=1	lja:Lj4g3v0985600.1/0.0/Lj4g3v0985600.1; -; K21483 salicylate 1-O-methyltransferase [EC:2.1.1.274]	At5g66430/1e-106/[QV] LSE0351 A S-adenosyl-L-methionine:carboxyl methyltransferase	A0A445LJW9/0.0/A0A445LJW9_GLYSO Salicylate carboxymethyltransferase isoform A OS=Glycine soja OX=3848 GN=D0Y65_003049 PE=4 SV=1	PTHR31009:SF6/4.6E-177/--	molecular_function:GO:0008168//methyltransferase activity;
Lj1gvBRI01801.1	XP_003616126.2/0/P-loop nucleoside triphosphate hydrolase superfamily protein [Medicago truncatula] &gt;AES99084.2 P-loop nucleoside triphosphate hydrolase superfamily protein [Medicago truncatula]	B6SFA4/3e-52/MAA3_ARATH Probable helicase MAGATAMA 3 OS=Arabidopsis thaliana OX=3702 GN=MAA3 PE=2 SV=1	lja:Lj2g3v2495730.1/0.0/Lj2g3v2495730.1; -; K10706 senataxin [EC:3.6.4.-]	At1g65810/4e-132/[A] KOG1801 tRNA-splicing endonuclease positive effector (SEN1)	G7KFP7/0.0/G7KFP7_MEDTR p-loop nucleoside triphosphate hydrolase superfamily protein OS=Medicago truncatula OX=3880 GN=MTR_5g076380 PE=4 SV=2	PF13087/1.5E-59/AAA domain	molecular_function:GO:0016787//hydrolase activity;GO:0004386//helicase activity;
Lj1gvBRI01878.1	XP_021756205.1/6.11413e-12/uncharacterized protein LOC110721375 [Chenopodium quinoa]	NA	NA	NA	A0A2X0SIB0/7e-10/A0A2X0SIB0_WHEAT Uncharacterized protein OS=Triticum aestivum OX=4565 GN=CAMPLR22A2D_LOCUS2740 PE=4 SV=1	PTHR33033:SF53/2.9E-20/--	NA
Lj1gvBRI01943.1	GAU49376.1/1.59408e-48/hypothetical protein TSUD_177250 [Trifolium subterraneum]	P0C2F6/5e-15/RNHX1_ARATH Putative ribonuclease H protein At1g65750 OS=Arabidopsis thaliana OX=3702 GN=At1g65750 PE=3 SV=1	fve:105353223/7e-26/uncharacterized LOC105353223; K17535 serine/threonine-protein kinase TNNI3K [EC:2.7.11.1]	At3g09510/3e-35/[R] KOG1075 FOG: Reverse transcriptase	A0A2Z6P0X3/1e-47/A0A2Z6P0X3_TRISU Uncharacterized protein OS=Trifolium subterraneum OX=3900 GN=TSUD_177250 PE=4 SV=1	PF13966/2.4E-19/zinc-binding in reverse transcriptase	NA
Lj1gvBRI01947.4	XP_003593114.1/7.84996e-177/auxin-induced 5NG4-like protein [Medicago truncatula] &gt;AES63365.1 auxin-induced 5NG4-like protein [Medicago truncatula]	Q4PT23/2e-87/WTR6_ARATH WAT1-related protein At1g25270 OS=Arabidopsis thaliana OX=3702 GN=At1g25270 PE=2 SV=1	nta:107765414/2e-51/WAT1-related protein At3g18200-like; K17500 integrin-linked kinase-associated serine/threonine phosphatase 2C [EC:3.1.3.16]	At1g25270/5e-82/[R] LSE0148 A Nodulin-like protein	I3SMA9/0.0/I3SMA9_LOTJA WAT1-related protein OS=Lotus japonicus OX=34305 PE=2 SV=1	PTHR31218/3.6E-166/--	biological_process:GO:0006810//transport;cellular_component:GO:0016021//integral component of membrane;GO:0005886//plasma membrane;molecular_function:GO:0022857//transmembrane transporter activity;
Lj1gvBRI01948.1	AFK41401.1/0/unknown [Lotus japonicus]	Q4PT23/1e-91/WTR6_ARATH WAT1-related protein At1g25270 OS=Arabidopsis thaliana OX=3702 GN=At1g25270 PE=2 SV=1	nta:107765414/2e-59/WAT1-related protein At3g18200-like; K17500 integrin-linked kinase-associated serine/threonine phosphatase 2C [EC:3.1.3.16]	At1g25270/1e-84/[R] LSE0148 A Nodulin-like protein	I3SMA9/0.0/I3SMA9_LOTJA WAT1-related protein OS=Lotus japonicus OX=34305 PE=2 SV=1	PF00892/1.4E-11/EamA-like transporter family	cellular_component:GO:0016021//integral component of membrane;molecular_function:GO:0022857//transmembrane transporter activity;
Lj1gvBRI01949.1	AFK41401.1/0/unknown [Lotus japonicus]	Q4PT23/5e-91/WTR6_ARATH WAT1-related protein At1g25270 OS=Arabidopsis thaliana OX=3702 GN=At1g25270 PE=2 SV=1	nta:107765414/1e-59/WAT1-related protein At3g18200-like; K17500 integrin-linked kinase-associated serine/threonine phosphatase 2C [EC:3.1.3.16]	At1g09380/4e-84/[R] LSE0148 A Nodulin-like protein	I3SMA9/0.0/I3SMA9_LOTJA WAT1-related protein OS=Lotus japonicus OX=34305 PE=2 SV=1	PTHR31218:SF137/3.4E-170/--	cellular_component:GO:0016021//integral component of membrane;molecular_function:GO:0022857//transmembrane transporter activity;
Lj1gvBRI01950.1	AFK41401.1/0/unknown [Lotus japonicus]	Q4PT23/3e-91/WTR6_ARATH WAT1-related protein At1g25270 OS=Arabidopsis thaliana OX=3702 GN=At1g25270 PE=2 SV=1	nta:107765414/1e-56/WAT1-related protein At3g18200-like; K17500 integrin-linked kinase-associated serine/threonine phosphatase 2C [EC:3.1.3.16]	At1g25270/4e-84/[R] LSE0148 A Nodulin-like protein	I3SMA9/0.0/I3SMA9_LOTJA WAT1-related protein OS=Lotus japonicus OX=34305 PE=2 SV=1	PTHR31218/6.8E-176/--	cellular_component:GO:0016021//integral component of membrane;molecular_function:GO:0022857//transmembrane transporter activity;
Lj1gvBRI01953.1	KHN22918.1/1.46043e-177/Auxin-induced protein 5NG4 [Glycine soja]	F4HVM3/4e-79/WTR10_ARATH WAT1-related protein At1g68170 OS=Arabidopsis thaliana OX=3702 GN=At1g68170 PE=3 SV=1	nta:107765414/1e-51/WAT1-related protein At3g18200-like; K17500 integrin-linked kinase-associated serine/threonine phosphatase 2C [EC:3.1.3.16]	At1g68170/4e-83/[R] LSE0148 A Nodulin-like protein	A0A371F0L2/1e-179/A0A371F0L2_MUCPR WAT1-related protein (Fragment) OS=Mucuna pruriens OX=157652 GN=CR513_48771 PE=3 SV=1	PF00892/3.7E-13/EamA-like transporter family	biological_process:GO:0006810//transport;cellular_component:GO:0016021//integral component of membrane;GO:0005886//plasma membrane;molecular_function:GO:0022857//transmembrane transporter activity;
Lj1gvBRI02087.1	GAU41233.1/6.8094e-88/hypothetical protein TSUD_280320, partial [Trifolium subterraneum]	NA	mus:103989776/2e-26/probable linoleate 9S-lipoxygenase 4; K15718 linoleate 9S-lipoxygenase [EC:1.13.11.58]	At1g20390/3e-26/[R] KOG0017 FOG: Transposon-encoded proteins with TYA, reverse transcriptase, integrase domains in various combinations	A0A392M8K0/7e-88/A0A392M8K0_9FABA Gag-pol polyprotein (Fragment) OS=Trifolium medium OX=97028 GN=A2U01_0004572 PE=4 SV=1	PF03732/4.6E-10/Retrotransposon gag protein	NA
Lj1gvBRI02097.1	XP_020222260.1/0/uncharacterized protein LOC109804810 [Cajanus cajan] &gt;XP_020222261.1 uncharacterized protein LOC109804810 [Cajanus cajan]	O15050/5e-67/TRNK1_HUMAN TPR and ankyrin repeat-containing protein 1 OS=Homo sapiens OX=9606 GN=TRANK1 PE=2 SV=4	lja:Lj0g3v0304769.1/0.0/Lj0g3v0304769.1; -; K10706 senataxin [EC:3.6.4.-]	At1g65810/0.0/[A] KOG1801 tRNA-splicing endonuclease positive effector (SEN1)	A0A445KMZ7/0.0/A0A445KMZ7_GLYSO TPR and ankyrin repeat-containing protein 1 OS=Glycine soja OX=3848 GN=D0Y65_012207 PE=4 SV=1	PTHR10887:SF372/0.0/--	NA
Lj1gvBRI02098.1	XP_020222260.1/0/uncharacterized protein LOC109804810 [Cajanus cajan] &gt;XP_020222261.1 uncharacterized protein LOC109804810 [Cajanus cajan]	O15050/3e-65/TRNK1_HUMAN TPR and ankyrin repeat-containing protein 1 OS=Homo sapiens OX=9606 GN=TRANK1 PE=2 SV=4	lja:Lj0g3v0304769.1/0.0/Lj0g3v0304769.1; -; K10706 senataxin [EC:3.6.4.-]	At1g65810/0.0/[A] KOG1801 tRNA-splicing endonuclease positive effector (SEN1)	A0A445KMZ7/0.0/A0A445KMZ7_GLYSO TPR and ankyrin repeat-containing protein 1 OS=Glycine soja OX=3848 GN=D0Y65_012207 PE=4 SV=1	PF13086/4.1E-31/AAA domain	NA
Lj1gvBRI02184.1	XP_012574763.1/9.15845e-41/PREDICTED: glutathione S-transferase T3-like [Cicer arietinum]	Q9FHE1/5e-19/GSTT3_ARATH Glutathione S-transferase T3 OS=Arabidopsis thaliana OX=3702 GN=GSTT3 PE=2 SV=1	aof:109823134/2e-18/uncharacterized protein LOC109823134; K01963 acetyl-CoA carboxylase carboxyl transferase subunit beta [EC:6.4.1.2 2.1.3.15]	NA	A0A2K3NGK5/3e-54/A0A2K3NGK5_TRIPR Glutathione S-transferase t2-like protein OS=Trifolium pratense OX=57577 GN=L195_g025476 PE=4 SV=1	PF14303/1.4E-17/No apical meristem-associated C-terminal domain	molecular_function:GO:0016740//transferase activity;
Lj1gvBRI02218.1	AFK34478.1/2.91853e-45/unknown [Lotus japonicus]	P0C2F6/3e-16/RNHX1_ARATH Putative ribonuclease H protein At1g65750 OS=Arabidopsis thaliana OX=3702 GN=At1g65750 PE=3 SV=1	var:108342813/4e-13/DExH-box ATP-dependent RNA helicase DExH6; K14442 ATP-dependent RNA helicase DHX36 [EC:3.6.4.13]	At2g22350/2e-22/[R] KOG1075 FOG: Reverse transcriptase	I3S2I6/2e-44/I3S2I6_LOTJA Uncharacterized protein OS=Lotus japonicus OX=34305 PE=2 SV=1	PTHR33033/3.8E-25/--	NA
Lj1gvBRI02251.1	XP_019463174.1/3.50199e-68/PREDICTED: uncharacterized protein LOC109362059 isoform X2 [Lupinus angustifolius] &gt;OIW00897.1 hypothetical protein TanjilG_19838 [Lupinus angustifolius]	NA	NA	NA	A0A1J7HEV7/2e-67/A0A1J7HEV7_LUPAN Uncharacterized protein OS=Lupinus angustifolius OX=3871 GN=TanjilG_19838 PE=4 SV=1	PTHR31704:SF36/3.1E-26/--	NA
Lj1gvBRI02319.1	XP_010695719.1/4.39681e-14/PREDICTED: uncharacterized protein LOC104908324 [Beta vulgaris subsp. vulgaris]	NA	NA	NA	A0A2I4H099/1e-10/A0A2I4H099_JUGRE uncharacterized protein LOC109012415 OS=Juglans regia OX=51240 GN=LOC109012415 PE=4 SV=1	PTHR33033:SF53/5.2E-19/--	NA
Lj1gvBRI02321.1	KRH01669.1/1.96685e-68/hypothetical protein GLYMA_18G291500 [Glycine max]	P52409/2e-32/E13B_WHEAT Glucan endo-1,3-beta-glucosidase OS=Triticum aestivum OX=4565 GN=GLC1 PE=2 SV=1	ppp:112294008/3e-17/glucan endo-1,3-beta-glucosidase 3-like; K19891 glucan endo-1,3-beta-glucosidase 1/2/3 [EC:3.2.1.39]	At3g55430/2e-45/[MVG] LSE0111 A beta-1, 3 glucanase	A0A445FZ70/5e-68/A0A445FZ70_GLYSO Glucan endo-1,3-beta-glucosidase isoform C OS=Glycine soja OX=3848 GN=D0Y65_049915 PE=3 SV=1	PTHR32227/3.0E-60/--	biological_process:GO:0005975//carbohydrate metabolic process;molecular_function:GO:0004553//hydrolase activity, hydrolyzing O-glycosyl compounds;
Lj1gvBRI02347.1	XP_015952915.1/0/geraniol 8-hydroxylase-like [Arachis duranensis]	Q8VWZ7/0.0/C76B6_CATRO Geraniol 8-hydroxylase OS=Catharanthus roseus OX=4058 GN=CYP76B6 PE=1 SV=1	brp:103866218/2e-161/cytochrome P450 76C2-like; K20556 cytochrome P450 family 76 subfamily C	At2g45550/1e-156/[Q] KOG0156 Cytochrome P450 CYP2 subfamily	A0A445A7H4/0.0/A0A445A7H4_ARAHY Uncharacterized protein OS=Arachis hypogaea OX=3818 GN=Ahy_B03g067604 PE=3 SV=1	PR00463/2.5E-43/E-class P450 group I signature	cellular_component:GO:0016021//integral component of membrane;molecular_function:GO:0016705//oxidoreductase activity, acting on paired donors, with incorporation or reduction of molecular oxygen;GO:0020037//heme binding;GO:0005506//iron ion binding;GO:0004497//monooxygenase activity;
Lj1gvBRI02349.1	KYP51324.1/2.2986e-69/Putative ribonuclease H protein At1g65750 family, partial [Cajanus cajan]	P0C2F6/2e-35/RNHX1_ARATH Putative ribonuclease H protein At1g65750 OS=Arabidopsis thaliana OX=3702 GN=At1g65750 PE=3 SV=1	aip:107622488/4e-11/heat shock 70 kDa protein; K03283 heat shock 70kDa protein 1/2/6/8	At2g31080/1e-46/[R] KOG1075 FOG: Reverse transcriptase	A0A2Z6PTS2/3e-59/A0A2Z6PTS2_TRISU Uncharacterized protein OS=Trifolium subterraneum OX=3900 GN=TSUD_288310 PE=4 SV=1	PTHR33033:SF51/7.9E-27/--	NA
Lj1gvBRI02452.1	NA	NA	NA	NA	A0A423VX56/1e-07/A0A423VX56_9PEZI Uncharacterized protein OS=Valsa sordida OX=252740 GN=VSDG_05300 PE=4 SV=1	NA	NA
Lj1gvBRI02473.1	XP_019435474.1/2.604e-137/PREDICTED: F-box protein At3g62230-like [Lupinus angustifolius] &gt;OIW16334.1 hypothetical protein TanjilG_19050 [Lupinus angustifolius]	Q9M1Q1/2e-45/FB215_ARATH F-box protein At3g62230 OS=Arabidopsis thaliana OX=3702 GN=At3g62230 PE=1 SV=1	nnu:104604855/2e-35/beta-glucosidase 46; K05350 beta-glucosidase [EC:3.2.1.21]	At1g56400/3e-54/[R] LSE0003 A F-box and FBD-domains	A0A4P1RQZ8/2e-136/A0A4P1RQZ8_LUPAN Uncharacterized protein OS=Lupinus angustifolius OX=3871 GN=TanjilG_19050 PE=4 SV=1	PS50181/9.418/F-box domain profile.	NA
Lj1gvBRI02477.1	NA	NA	NA	NA	A0A423VX56/5e-08/A0A423VX56_9PEZI Uncharacterized protein OS=Valsa sordida OX=252740 GN=VSDG_05300 PE=4 SV=1	NA	NA
Lj1gvBRI02487.1	GAU47368.1/3.06529e-105/hypothetical protein TSUD_403710 [Trifolium subterraneum]	NA	mus:103989776/1e-25/probable linoleate 9S-lipoxygenase 4; K15718 linoleate 9S-lipoxygenase [EC:1.13.11.58]	At1g20390/2e-33/[R] KOG0017 FOG: Transposon-encoded proteins with TYA, reverse transcriptase, integrase domains in various combinations	A0A2Z6NT34/2e-104/A0A2Z6NT34_TRISU Uncharacterized protein OS=Trifolium subterraneum OX=3900 GN=TSUD_403710 PE=4 SV=1	PF03732/5.1E-10/Retrotransposon gag protein	NA
Lj1gvBRI02514.1	XP_006575673.1/3.89453e-120/PREDICTED: putative F-box/LRR-repeat protein At1g56400 [Glycine max] &gt;KHN38296.1 Putative F-box/LRR-repeat protein [Glycine soja] &gt;KRH73711.1 hypothetical protein GLYMA_02G289100 [Glycine max]	Q9M1Q1/1e-35/FB215_ARATH F-box protein At3g62230 OS=Arabidopsis thaliana OX=3702 GN=At3g62230 PE=1 SV=1	nnu:104604855/3e-24/beta-glucosidase 46; K05350 beta-glucosidase [EC:3.2.1.21]	At5g54820/6e-39/[R] LSE0003 A F-box and FBD-domains	I1JJ69/2e-119/I1JJ69_SOYBN Uncharacterized protein OS=Glycine max OX=3847 GN=102659419 PE=4 SV=2	PTHR31639/1.7E-46/--	NA
Lj1gvBRI02524.3	KHN25944.1/0/TPR and ankyrin repeat-containing protein 1 [Glycine soja]	Q8BV79/1e-73/TRNK1_MOUSE TPR and ankyrin repeat-containing protein 1 OS=Mus musculus OX=10090 GN=Trank1 PE=2 SV=3	lja:Lj0g3v0304769.1/0.0/Lj0g3v0304769.1; -; K10706 senataxin [EC:3.6.4.-]	At1g65780/0.0/[A] KOG1801 tRNA-splicing endonuclease positive effector (SEN1)	A0A445KMZ7/0.0/A0A445KMZ7_GLYSO TPR and ankyrin repeat-containing protein 1 OS=Glycine soja OX=3848 GN=D0Y65_012207 PE=4 SV=1	PF13086/3.9E-30/AAA domain	NA
Lj1gvBRI02545.1	KYP37151.1/0/Putative ribonuclease H protein At1g65750 family [Cajanus cajan]	O00370/7e-52/LORF2_HUMAN LINE-1 retrotransposable element ORF2 protein OS=Homo sapiens OX=9606 PE=1 SV=1	bna:106442438/7e-142/structural maintenance of chromosomes protein 6B-like; K22804 structural maintenance of chromosomes protein 6	At3g32110/0.0/[R] KOG1075 FOG: Reverse transcriptase	A0A2K3MPR0/0.0/A0A2K3MPR0_TRIPR Ribonuclease H OS=Trifolium pratense OX=57577 GN=L195_g015855 PE=4 SV=1	PF13966/1.4E-14/zinc-binding in reverse transcriptase	NA
Lj1gvBRI02549.1	AFK40728.1/3.59697e-56/unknown [Lotus japonicus]	NA	NA	NA	I3SKD6/2e-55/I3SKD6_LOTJA Uncharacterized protein OS=Lotus japonicus OX=34305 PE=2 SV=1	PF03004/1.6E-5/Plant transposase (Ptta/En/Spm family)	NA
Lj1gvBRI02644.1	XP_020225193.1/1.17815e-31/uncharacterized protein LOC109807077 [Cajanus cajan]	NA	NA	NA	A0A445H4Z7/5e-31/A0A445H4Z7_GLYSO Uncharacterized protein OS=Glycine soja OX=3848 GN=D0Y65_038417 PE=4 SV=1	NA	NA
Lj1gvBRI02689.1	XP_015959674.1/0/uncharacterized protein LOC107483570 [Arachis duranensis]	P14381/1e-54/YTX2_XENLA Transposon TX1 uncharacterized 149 kDa protein OS=Xenopus laevis OX=8355 PE=4 SV=1	bna:106442438/3e-179/structural maintenance of chromosomes protein 6B-like; K22804 structural maintenance of chromosomes protein 6	At2g45230/0.0/[R] KOG1075 FOG: Reverse transcriptase	A0A445CKP3/0.0/A0A445CKP3_ARAHY Uncharacterized protein OS=Arachis hypogaea OX=3818 GN=Ahy_A06g026507 PE=4 SV=1	PTHR19446/9.8E-99/--	NA
Lj1gvBRI03112.1	GAU41233.1/4.60004e-91/hypothetical protein TSUD_280320, partial [Trifolium subterraneum]	NA	mus:103989776/3e-25/probable linoleate 9S-lipoxygenase 4; K15718 linoleate 9S-lipoxygenase [EC:1.13.11.58]	At1g20390/6e-27/[R] KOG0017 FOG: Transposon-encoded proteins with TYA, reverse transcriptase, integrase domains in various combinations	A0A2Z6NGX9/3e-90/A0A2Z6NGX9_TRISU Uncharacterized protein (Fragment) OS=Trifolium subterraneum OX=3900 GN=TSUD_280320 PE=4 SV=1	PF03732/2.1E-10/Retrotransposon gag protein	NA
Lj1gvBRI03183.1	GAU41445.1/2.21584e-20/hypothetical protein TSUD_98410 [Trifolium subterraneum]	NA	fve:105353223/3e-07/uncharacterized LOC105353223; K17535 serine/threonine-protein kinase TNNI3K [EC:2.7.11.1]	At5g20800/3e-12/[R] KOG1075 FOG: Reverse transcriptase	A0A2K3KY66/8e-22/A0A2K3KY66_TRIPR Ribonuclease H OS=Trifolium pratense OX=57577 GN=L195_g027085 PE=4 SV=1	NA	NA
Lj1gvBRI03223.1	XP_006578505.1/0/PREDICTED: protein app1-like isoform X6 [Glycine max] &gt;XP_014628138.1 PREDICTED: protein app1-like isoform X6 [Glycine max]	NA	NA	At3g29650/3e-09/[R] LSE0010 A TNP1/En/Spm transposase	K7KKD0/0.0/K7KKD0_SOYBN Uncharacterized protein OS=Glycine max OX=3847 GN=100778497 PE=4 SV=1	PTHR33144:SF8/7.8E-73/--	NA
Lj1gvBRI03234.2	XP_014617713.1/0/PREDICTED: putative pentatricopeptide repeat-containing protein At1g12700, mitochondrial [Glycine max]	Q0WKV3/1e-128/PPR36_ARATH Pentatricopeptide repeat-containing protein At1g12300, mitochondrial OS=Arabidopsis thaliana OX=3702 GN=At1g12300 PE=2 SV=1	lja:Lj2g3v0371570.1/0.0/Lj2g3v0371570.1; -; K17710 pentatricopeptide repeat domain-containing protein 1	At1g12300/6e-129/[R] KOG4197 FOG: PPR repeat	A0A371E5Q2/0.0/A0A371E5Q2_MUCPR Pentatricopeptide repeat-containing protein, mitochondrial (Fragment) OS=Mucuna pruriens OX=157652 GN=CR513_60414 PE=4 SV=1	PF12854/7.7E-8/PPR repeat	biological_process:GO:0009451//RNA modification;cellular_component:GO:0043231//intracellular membrane-bounded organelle;molecular_function:GO:0003723//RNA binding;GO:0004519//endonuclease activity;
Lj1gvBRI03235.1	XP_013442116.1/0/pentatricopeptide (PPR) repeat protein [Medicago truncatula] &gt;KEH16141.1 pentatricopeptide (PPR) repeat protein [Medicago truncatula]	Q0WKV3/7e-136/PPR36_ARATH Pentatricopeptide repeat-containing protein At1g12300, mitochondrial OS=Arabidopsis thaliana OX=3702 GN=At1g12300 PE=2 SV=1	lja:Lj2g3v0371570.1/0.0/Lj2g3v0371570.1; -; K17710 pentatricopeptide repeat domain-containing protein 1	At1g12700/2e-137/[R] KOG4197 FOG: PPR repeat	A0A371E5Q2/0.0/A0A371E5Q2_MUCPR Pentatricopeptide repeat-containing protein, mitochondrial (Fragment) OS=Mucuna pruriens OX=157652 GN=CR513_60414 PE=4 SV=1	PF12854/6.5E-8/PPR repeat	NA
Lj1gvBRI03272.1	EEF29816.1/1.20484e-93/conserved hypothetical protein [Ricinus communis]	Q9FVS1/7e-17/FBK23_ARATH F-box/kelch-repeat protein At1g57790 OS=Arabidopsis thaliana OX=3702 GN=At1g57790 PE=2 SV=1	NA	At1g57790/3e-17/[R] LSE0007 A F-box domain	A0A2K3PPT3/2e-141/A0A2K3PPT3_TRIPR F-box protein OS=Trifolium pratense OX=57577 GN=L195_g014025 PE=4 SV=1	PTHR33127/1.8E-68/--	NA
Lj1gvBRI03283.1	KHN23928.1/0/TPR and ankyrin repeat-containing protein 1 [Glycine soja]	O15050/8e-56/TRNK1_HUMAN TPR and ankyrin repeat-containing protein 1 OS=Homo sapiens OX=9606 GN=TRANK1 PE=2 SV=4	aip:107626920/0.0/uncharacterized protein LOC107626920; K10706 senataxin [EC:3.6.4.-]	At1g65810/0.0/[A] KOG1801 tRNA-splicing endonuclease positive effector (SEN1)	A0A0B2QVV3/0.0/A0A0B2QVV3_GLYSO TPR and ankyrin repeat-containing protein 1 OS=Glycine soja OX=3848 GN=D0Y65_053070 PE=4 SV=1	PS51198/16.787/UvrD-like DNA helicase ATP-binding domain profile.	molecular_function:GO:0016787//hydrolase activity;GO:0005524//ATP binding;
Lj1gvBRI03300.1	XP_006589026.1/7.53055e-12/PREDICTED: uncharacterized protein LOC102666915 [Glycine max] &gt;KRH33353.1 hypothetical protein GLYMA_10G118000 [Glycine max]	NA	NA	At2g13980/1e-11/[R] KOG1075 FOG: Reverse transcriptase	A0A445IL76/5e-11/A0A445IL76_GLYSO Uncharacterized protein OS=Glycine soja OX=3848 GN=D0Y65_026779 PE=4 SV=1	PTHR33033/1.3E-23/--	molecular_function:GO:0016740//transferase activity;GO:0003676//nucleic acid binding;
Lj1gvBRI03345.1	XP_003629158.1/0/cytochrome P450 family protein [Medicago truncatula] &gt;AET03634.1 cytochrome P450 family protein [Medicago truncatula]	Q6J540/0.0/C79D4_LOTJA Isoleucine N-monooxygenase 2 OS=Lotus japonicus OX=34305 GN=CYP79D4 PE=1 SV=1	mtr:MTR_8g073950/0.0/cytochrome P450 family protein; K12153 phenylalanine N-monooxygenase [EC:1.14.14.40]	At4g39950/0.0/[Q] KOG0156 Cytochrome P450 CYP2 subfamily	G7L9G6/0.0/G7L9G6_MEDTR Cytochrome P450 family protein OS=Medicago truncatula OX=3880 GN=11444849 PE=4 SV=1	PS00086/-/Cytochrome P450 cysteine heme-iron ligand signature.	molecular_function:GO:0016705//oxidoreductase activity, acting on paired donors, with incorporation or reduction of molecular oxygen;GO:0020037//heme binding;GO:0005506//iron ion binding;
Lj1gvBRI03356.1	GAU41233.1/3.272e-97/hypothetical protein TSUD_280320, partial [Trifolium subterraneum]	NA	mus:103989776/2e-25/probable linoleate 9S-lipoxygenase 4; K15718 linoleate 9S-lipoxygenase [EC:1.13.11.58]	At1g20390/3e-31/[R] KOG0017 FOG: Transposon-encoded proteins with TYA, reverse transcriptase, integrase domains in various combinations	A0A2Z6NGX9/2e-96/A0A2Z6NGX9_TRISU Uncharacterized protein (Fragment) OS=Trifolium subterraneum OX=3900 GN=TSUD_280320 PE=4 SV=1	PF03732/3.5E-9/Retrotransposon gag protein	NA
Lj1gvBRI03389.3	XP_019413823.1/0/PREDICTED: heat shock cognate 70 kDa protein 2 [Lupinus angustifolius] &gt;OIV99382.1 hypothetical protein TanjilG_17192 [Lupinus angustifolius]	P09189/0.0/HSP7C_PETHY Heat shock cognate 70 kDa protein OS=Petunia hybrida OX=4102 GN=HSP70 PE=2 SV=1	lja:Lj3g3v3188570.1/0.0/Lj3g3v3188570.1; -; K03283 heat shock 70kDa protein 1/2/6/8	At5g02500/0.0/[O] KOG0101 Molecular chaperones HSP70/HSC70, HSP70 superfamily	A0A4P1R157/0.0/A0A4P1R157_LUPAN Uncharacterized protein OS=Lupinus angustifolius OX=3871 GN=TanjilG_17192 PE=4 SV=1	PTHR19375:SF323/0.0/--	molecular_function:GO:0005524//ATP binding;
Lj1gvBRI03528.1	XP_014617710.1/0/PREDICTED: putative pentatricopeptide repeat-containing protein At1g12700, mitochondrial isoform X1 [Glycine max] &gt;XP_014617711.1 PREDICTED: putative pentatricopeptide repeat-containing protein At1g12700, mitochondrial isoform X1 [Glycine max]	Q9SXD1/9e-136/PPR91_ARATH Pentatricopeptide repeat-containing protein At1g62670, mitochondrial OS=Arabidopsis thaliana OX=3702 GN=At1g62670 PE=3 SV=2	lja:Lj2g3v0371570.1/0.0/Lj2g3v0371570.1; -; K17710 pentatricopeptide repeat domain-containing protein 1	At1g62670/4e-136/[R] KOG4197 FOG: PPR repeat	A0A371E5Q2/0.0/A0A371E5Q2_MUCPR Pentatricopeptide repeat-containing protein, mitochondrial (Fragment) OS=Mucuna pruriens OX=157652 GN=CR513_60414 PE=4 SV=1	PS51375/12.726/Pentatricopeptide (PPR) repeat profile.	biological_process:GO:0009451//RNA modification;cellular_component:GO:0043231//intracellular membrane-bounded organelle;molecular_function:GO:0003723//RNA binding;GO:0004519//endonuclease activity;
Lj1gvBRI03618.1	GAU41233.1/2.09471e-88/hypothetical protein TSUD_280320, partial [Trifolium subterraneum]	NA	mus:103989776/2e-29/probable linoleate 9S-lipoxygenase 4; K15718 linoleate 9S-lipoxygenase [EC:1.13.11.58]	At1g20390/8e-27/[R] KOG0017 FOG: Transposon-encoded proteins with TYA, reverse transcriptase, integrase domains in various combinations	A0A2Z6NGX9/1e-87/A0A2Z6NGX9_TRISU Uncharacterized protein (Fragment) OS=Trifolium subterraneum OX=3900 GN=TSUD_280320 PE=4 SV=1	PF03732/1.7E-10/Retrotransposon gag protein	NA
Lj1gvBRI03664.1	XP_020216284.1/4.33248e-41/uncharacterized protein LOC109800018 [Cajanus cajan]	NA	NA	NA	A0A445H4Z7/4e-46/A0A445H4Z7_GLYSO Uncharacterized protein OS=Glycine soja OX=3848 GN=D0Y65_038417 PE=4 SV=1	PF03108/1.1E-11/MuDR family transposase	NA
Lj1gvBRI03724.1	XP_020209009.1/1.62616e-140/uncharacterized protein LOC109793946 [Cajanus cajan]	NA	NA	NA	A0A151RKN8/7e-88/A0A151RKN8_CAJCA Uncharacterized protein OS=Cajanus cajan OX=3821 GN=KK1_035459 PE=4 SV=1	NA	NA
Lj1gvBRI03747.1	AFK40231.1/7.00625e-78/unknown [Lotus japonicus]	Q9LIR8/6e-18/FBK67_ARATH F-box/kelch-repeat protein At3g23880 OS=Arabidopsis thaliana OX=3702 GN=At3g23880 PE=2 SV=1	mtr:MTR_6g053260/6e-18/F-box and associated interaction domain protein; K11649 SWI/SNF related-matrix-associated actin-dependent regulator of chromatin subfamily C	At3g23880/3e-18/[R] LSE0005 A F-box domain	I3SIY9/4e-77/I3SIY9_LOTJA Uncharacterized protein OS=Lotus japonicus OX=34305 PE=2 SV=1	PF00646/1.7E-10/F-box domain	NA
Lj1gvBRI03833.1	XP_012571207.1/9.31967e-32/PREDICTED: putative F-box/LRR-repeat protein At5g54820 [Cicer arietinum]	Q9LJ48/9e-09/FB191_ARATH Putative F-box protein At3g29830 OS=Arabidopsis thaliana OX=3702 GN=At3g29830 PE=4 SV=1	nnu:104604855/2e-07/beta-glucosidase 46; K05350 beta-glucosidase [EC:3.2.1.21]	At3g29830/4e-09/[R] LSE0003 A F-box and FBD-domains	A0A4D6MNZ4/7e-27/A0A4D6MNZ4_VIGUN Uncharacterized protein OS=Vigna unguiculata OX=3917 GN=DEO72_LG4g1288 PE=4 SV=1	PTHR31639/3.0E-22/--	NA
Lj1gvBRI03904.1	XP_020225193.1/6.05456e-24/uncharacterized protein LOC109807077 [Cajanus cajan]	NA	NA	NA	A0A445H4Z7/2e-28/A0A445H4Z7_GLYSO Uncharacterized protein OS=Glycine soja OX=3848 GN=D0Y65_038417 PE=4 SV=1	NA	NA
Lj1gvBRI03951.1	XP_019463174.1/4.4827e-67/PREDICTED: uncharacterized protein LOC109362059 isoform X2 [Lupinus angustifolius] &gt;OIW00897.1 hypothetical protein TanjilG_19838 [Lupinus angustifolius]	NA	NA	NA	A0A1J7HEV7/3e-66/A0A1J7HEV7_LUPAN Uncharacterized protein OS=Lupinus angustifolius OX=3871 GN=TanjilG_19838 PE=4 SV=1	PTHR31704:SF36/6.9E-26/--	NA
Lj1gvBRI04048.2	XP_003590250.1/0/MFS transporter [Medicago truncatula] &gt;AES60501.1 MFS transporter [Medicago truncatula]	F4I9E1/8e-29/NFD4_ARATH Protein NUCLEAR FUSION DEFECTIVE 4 OS=Arabidopsis thaliana OX=3702 GN=NFD4 PE=3 SV=1	aly:ARALYDRAFT_321151/9e-92/hypothetical protein; K14794 ribosomal RNA-processing protein 12	At2g39210/0.0/[GR] TWOG0181 Predicted monocarboxylate transporter/nodulin related protein	A0A4D6MXU6/0.0/A0A4D6MXU6_VIGUN Uncharacterized protein OS=Vigna unguiculata OX=3917 GN=DEO72_LG9g475 PE=4 SV=1	PTHR21576:SF40/6.9E-299/--	biological_process:GO:0055085//transmembrane transport;cellular_component:GO:0016021//integral component of membrane;
Lj1gvBRI04087.2	CAJ00274.1/0/hypothetical protein [Lotus japonicus]	A3EWL3/0.0/REV1_ARATH DNA repair protein REV1 OS=Arabidopsis thaliana OX=3702 GN=REV1 PE=2 SV=1	lja:Lj0g3v0359589.1/0.0/Lj0g3v0359589.1; -; K03515 DNA repair protein REV1 [EC:2.7.7.-]	At3g11970_2/0.0/[R] KOG0017 FOG: Transposon-encoded proteins with TYA, reverse transcriptase, integrase domains in various combinations	Q3C0I1/0.0/Q3C0I1_LOTJA Uncharacterized protein OS=Lotus japonicus OX=34305 PE=4 SV=1	PF00817/4.3E-42/impB/mucB/samB family	biological_process:GO:0042276//error-prone translesion synthesis;cellular_component:GO:0005634//nucleus;molecular_function:GO:0003887//DNA-directed DNA polymerase activity;GO:0003684//damaged DNA binding;
Lj1gvBRI04158.1	GAU47368.1/1.85227e-108/hypothetical protein TSUD_403710 [Trifolium subterraneum]	NA	mus:103989776/4e-25/probable linoleate 9S-lipoxygenase 4; K15718 linoleate 9S-lipoxygenase [EC:1.13.11.58]	At1g20390/3e-32/[R] KOG0017 FOG: Transposon-encoded proteins with TYA, reverse transcriptase, integrase domains in various combinations	A0A2Z6NT34/1e-107/A0A2Z6NT34_TRISU Uncharacterized protein OS=Trifolium subterraneum OX=3900 GN=TSUD_403710 PE=4 SV=1	PTHR33240/3.9E-30/--	NA
Lj1gvBRI04236.1	AFK34478.1/7.81394e-23/unknown [Lotus japonicus]	NA	NA	NA	I3S2I6/5e-22/I3S2I6_LOTJA Uncharacterized protein OS=Lotus japonicus OX=34305 PE=2 SV=1	PTHR34023:SF2/7.0E-17/--	NA
Lj1gvBRI04244.1	GAU49376.1/3.44804e-59/hypothetical protein TSUD_177250 [Trifolium subterraneum]	P0C2F6/6e-12/RNHX1_ARATH Putative ribonuclease H protein At1g65750 OS=Arabidopsis thaliana OX=3702 GN=At1g65750 PE=3 SV=1	fve:105353223/2e-26/uncharacterized LOC105353223; K17535 serine/threonine-protein kinase TNNI3K [EC:2.7.11.1]	At2g45230/1e-34/[R] KOG1075 FOG: Reverse transcriptase	A0A392MHU5/5e-63/A0A392MHU5_9FABA Ribonuclease H protein (Fragment) OS=Trifolium medium OX=97028 GN=A2U01_0007935 PE=4 SV=1	PF13966/1.1E-18/zinc-binding in reverse transcriptase	NA
Lj1gvBRI04270.1	XP_020236702.1/1.9541e-106/uncharacterized protein LOC109816213 [Cajanus cajan]	NA	mus:103989776/7e-28/probable linoleate 9S-lipoxygenase 4; K15718 linoleate 9S-lipoxygenase [EC:1.13.11.58]	At1g20390/3e-31/[R] KOG0017 FOG: Transposon-encoded proteins with TYA, reverse transcriptase, integrase domains in various combinations	A0A2Z6NT34/2e-101/A0A2Z6NT34_TRISU Uncharacterized protein OS=Trifolium subterraneum OX=3900 GN=TSUD_403710 PE=4 SV=1	PF03732/5.5E-10/Retrotransposon gag protein	NA
Lj1gvBRI04377.1	XP_004488753.1/0/PREDICTED: terpene synthase 10-like isoform X1 [Cicer arietinum]	Q93X23/0.0/MYRS_QUEIL Myrcene synthase, chloroplastic OS=Quercus ilex OX=58334 PE=1 SV=1	aip:107614148/0.0/terpene synthase 10-like isoform X1; K12742 isoprene synthase [EC:4.2.3.27]	At2g24210/7e-138/[QV] LSE0352 A Terpene synthase/cyclase	A0A1S2XFX2/0.0/A0A1S2XFX2_CICAR terpene synthase 10-like isoform X1 OS=Cicer arietinum OX=3827 GN=LOC101503668 PE=3 SV=1	PF01397/2.6E-51/Terpene synthase, N-terminal domain	biological_process:GO:0008152//metabolic process;molecular_function:GO:0000287//magnesium ion binding;GO:0010333//terpene synthase activity;
Lj1gvBRI04398.1	XP_013464201.1/0/monoterpene synthase [Medicago truncatula] &gt;KEH38236.1 monoterpene synthase [Medicago truncatula]	Q93X23/8e-160/MYRS_QUEIL Myrcene synthase, chloroplastic OS=Quercus ilex OX=58334 PE=1 SV=1	aip:107614148/2e-168/terpene synthase 10-like isoform X1; K12742 isoprene synthase [EC:4.2.3.27]	At2g24210/3e-117/[QV] LSE0352 A Terpene synthase/cyclase	A0A072V9D0/0.0/A0A072V9D0_MEDTR Monoterpene synthase OS=Medicago truncatula OX=3880 GN=25486919 PE=3 SV=1	PTHR31225:SF16/7.9E-176/--	biological_process:GO:0008152//metabolic process;molecular_function:GO:0000287//magnesium ion binding;GO:0010333//terpene synthase activity;
Lj1gvBRI04486.1	GAU41233.1/5.29631e-37/hypothetical protein TSUD_280320, partial [Trifolium subterraneum]	NA	mus:103989776/2e-16/probable linoleate 9S-lipoxygenase 4; K15718 linoleate 9S-lipoxygenase [EC:1.13.11.58]	At4g03770/2e-14/[R] KOG0017 FOG: Transposon-encoded proteins with TYA, reverse transcriptase, integrase domains in various combinations	A0A371EHC1/1e-37/A0A371EHC1_MUCPR Uncharacterized protein (Fragment) OS=Mucuna pruriens OX=157652 GN=CR513_55902 PE=4 SV=1	PF03732/2.6E-9/Retrotransposon gag protein	NA
Lj1gvBRI04493.1	AFK40581.1/3.38852e-77/unknown [Lotus japonicus]	NA	NA	At2g12220/2e-06/[R] LSE0010 A TNP1/En/Spm transposase	I3SJY9/2e-76/I3SJY9_LOTJA Uncharacterized protein OS=Lotus japonicus OX=34305 PE=2 SV=1	PF03004/1.2E-20/Plant transposase (Ptta/En/Spm family)	NA
Lj1gvBRI04497.1	XP_020224261.1/0/heat shock cognate 70 kDa protein 2-like [Cajanus cajan] &gt;KYP74098.1 Heat shock cognate 70 kDa protein [Cajanus cajan]	Q9LHA8/0.0/MD37C_ARATH Probable mediator of RNA polymerase II transcription subunit 37c OS=Arabidopsis thaliana OX=3702 GN=MED37C PE=1 SV=1	lja:Lj0g3v0116859.1/0.0/Lj0g3v0116859.1; -; K03283 heat shock 70kDa protein 1/2/6/8	At3g12580/0.0/[O] KOG0101 Molecular chaperones HSP70/HSC70, HSP70 superfamily	A0A151U4E0/0.0/A0A151U4E0_CAJCA Heat shock cognate 70 kDa protein OS=Cajanus cajan OX=3821 GN=KK1_006766 PE=3 SV=1	PTHR19375:SF308/0.0/--	molecular_function:GO:0005524//ATP binding;
Lj1gvBRI04515.1	YP_007516883.1/3.35734e-144/cytochrome c biogenesis B (mitochondrion) [Glycine max] &gt;AFR34315.1 cytochrome c biogenesis B (mitochondrion) [Glycine max]	P92559/3e-33/M1280_ARATH Uncharacterized mitochondrial protein AtMg01280 OS=Arabidopsis thaliana OX=3702 GN=AtMg01280 PE=3 SV=1	dcr:12598599/3e-33/atp1, DacassM_p027; ATP synthase F1 subunit 1; K02132 F-type H+-transporting ATPase subunit alpha	At2g07695/1e-33/[R] LSE2159 A Uncharacterized protein related to the transmembrane portion of cytochrome c oxidase, subunit II	M1FP81/2e-143/M1FP81_SOYBN Cytochrome c biogenesis B OS=Glycine max OX=3847 GN=ccmB PE=4 SV=1	PTHR30070/2.0E-72/--	biological_process:GO:0017004//cytochrome complex assembly;cellular_component:GO:0016020//membrane;GO:0016021//integral component of membrane;GO:0043190//ATP-binding cassette (ABC) transporter complex;GO:0005739//mitochondrion;molecular_function:GO:0015232//heme transporter activity;
Lj1gvBRI04558.1	KQK05864.1/9.32766e-10/hypothetical protein BRADI_2g23033, partial [Brachypodium distachyon]	NA	jre:108998998/8e-08/heat shock 70 kDa protein 18-like; K03283 heat shock 70kDa protein 1/2/6/8	NA	A0A445EY02/1e-07/A0A445EY02_GLYSO Uncharacterized protein OS=Glycine soja OX=3848 GN=D0Y65_055404 PE=4 SV=1	PTHR33033:SF53/8.2E-18/--	NA
Lj1gvBRI04580.1	GAU41233.1/3.00263e-13/hypothetical protein TSUD_280320, partial [Trifolium subterraneum]	NA	mus:103989776/4e-11/probable linoleate 9S-lipoxygenase 4; K15718 linoleate 9S-lipoxygenase [EC:1.13.11.58]	NA	A0A371EHC1/3e-14/A0A371EHC1_MUCPR Uncharacterized protein (Fragment) OS=Mucuna pruriens OX=157652 GN=CR513_55902 PE=4 SV=1	NA	NA
Lj1gvBRI04583.1	XP_020211561.1/1.18037e-85/uncharacterized protein LOC109796286 [Cajanus cajan]	NA	mus:103989776/8e-16/probable linoleate 9S-lipoxygenase 4; K15718 linoleate 9S-lipoxygenase [EC:1.13.11.58]	At1g20390/2e-30/[R] KOG0017 FOG: Transposon-encoded proteins with TYA, reverse transcriptase, integrase domains in various combinations	A0A2Z6NDU5/5e-89/A0A2Z6NDU5_TRISU Uncharacterized protein OS=Trifolium subterraneum OX=3900 GN=TSUD_236780 PE=4 SV=1	PF03732/4.7E-10/Retrotransposon gag protein	NA
Lj1gvBRI04634.1	XP_003612068.1/0/salicylic acid carboxyl methyltransferase [Medicago truncatula] &gt;ACJ84582.1 unknown [Medicago truncatula] &gt;AES95026.1 salicylic acid carboxyl methyltransferase [Medicago truncatula] &gt;AFK36396.1 unknown [Medicago truncatula]	Q9SPV4/2e-143/SAMT_CLABR Salicylate carboxymethyltransferase OS=Clarkia breweri OX=36903 GN=SAMT PE=1 SV=1	lja:Lj0g3v0328599.1/0.0/Lj0g3v0328599.1; -; K21483 salicylate 1-O-methyltransferase [EC:2.1.1.274]	At4g36470/2e-93/[QV] LSE0351 A S-adenosyl-L-methionine:carboxyl methyltransferase	A0A445M4C1/0.0/A0A445M4C1_GLYSO Salicylate carboxymethyltransferase OS=Glycine soja OX=3848 GN=D0Y65_001809 PE=4 SV=1	PTHR31009:SF6/5.4E-170/--	molecular_function:GO:0008168//methyltransferase activity;
Lj1gvBRI04649.1	XP_020219706.1/1.87403e-41/glutathione S-transferase T3-like [Cajanus cajan]	Q9FHE1/1e-19/GSTT3_ARATH Glutathione S-transferase T3 OS=Arabidopsis thaliana OX=3702 GN=GSTT3 PE=2 SV=1	ath:AT5G41220/8e-19/GSTT3; glutathione S-transferase THETA 3; K00799 glutathione S-transferase [EC:2.5.1.18]	NA	A0A2K3NGK5/4e-55/A0A2K3NGK5_TRIPR Glutathione S-transferase t2-like protein OS=Trifolium pratense OX=57577 GN=L195_g025476 PE=4 SV=1	PTHR45023/2.5E-43/--	molecular_function:GO:0016740//transferase activity;
Lj1gvBRI04653.1	XP_009617248.1/7.90916e-116/PREDICTED: uncharacterized protein LOC104109606 isoform X1 [Nicotiana tomentosiformis]	NA	NA	At3g29650/4e-12/[R] LSE0010 A TNP1/En/Spm transposase	A0A2G9H779/2e-119/A0A2G9H779_9LAMI Uncharacterized protein OS=Handroanthus impetiginosus OX=429701 GN=CDL12_14000 PE=4 SV=1	PF03004/5.2E-23/Plant transposase (Ptta/En/Spm family)	NA
Lj1gvBRI04715.1	KYP65324.1/2.40955e-92/Putative ribonuclease H protein At1g65750 family [Cajanus cajan]	P93295/7e-06/M310_ARATH Uncharacterized mitochondrial protein AtMg00310 OS=Arabidopsis thaliana OX=3702 GN=AtMg00310 PE=4 SV=1	bna:106394339/1e-24/uncharacterized protein LOC106394339; K01188 beta-glucosidase [EC:3.2.1.21]	At2g31080/1e-46/[R] KOG1075 FOG: Reverse transcriptase	A0A392M7B1/2e-77/A0A392M7B1_9FABA RNA-directed DNA polymerase (Reverse transcriptase) (Fragment) OS=Trifolium medium OX=97028 GN=A2U01_0004169 PE=4 SV=1	PTHR33033/1.1E-35/--	NA
Lj1gvBRI04736.1	XP_021774242.1/7.31802e-28/uncharacterized protein LOC110738174 [Chenopodium quinoa]	NA	soe:110786294/4e-12/uncharacterized protein LOC110786294; K00799 glutathione S-transferase [EC:2.5.1.18]	At1g27870/2e-15/[R] KOG1075 FOG: Reverse transcriptase	A0A2I4H7J5/8e-26/A0A2I4H7J5_JUGRE uncharacterized protein LOC109014217 OS=Juglans regia OX=51240 GN=LOC109014217 PE=4 SV=1	PTHR33033/5.0E-42/--	NA
Lj1gvBRI04753.1	XP_019463174.1/2.24679e-52/PREDICTED: uncharacterized protein LOC109362059 isoform X2 [Lupinus angustifolius] &gt;OIW00897.1 hypothetical protein TanjilG_19838 [Lupinus angustifolius]	NA	NA	NA	A0A1J7HEV7/1e-51/A0A1J7HEV7_LUPAN Uncharacterized protein OS=Lupinus angustifolius OX=3871 GN=TanjilG_19838 PE=4 SV=1	PTHR31704:SF36/1.2E-13/--	NA
Lj1gvBRI04777.1	GAU47368.1/1.34405e-109/hypothetical protein TSUD_403710 [Trifolium subterraneum]	NA	mus:103989776/3e-26/probable linoleate 9S-lipoxygenase 4; K15718 linoleate 9S-lipoxygenase [EC:1.13.11.58]	At1g20390/3e-32/[R] KOG0017 FOG: Transposon-encoded proteins with TYA, reverse transcriptase, integrase domains in various combinations	A0A2Z6NT34/8e-109/A0A2Z6NT34_TRISU Uncharacterized protein OS=Trifolium subterraneum OX=3900 GN=TSUD_403710 PE=4 SV=1	PF03732/9.5E-10/Retrotransposon gag protein	NA
Lj1gvBRI04829.1	XP_010687479.1/1.5782e-55/PREDICTED: uncharacterized protein LOC104901585 [Beta vulgaris subsp. vulgaris]	P0C2F6/1e-14/RNHX1_ARATH Putative ribonuclease H protein At1g65750 OS=Arabidopsis thaliana OX=3702 GN=At1g65750 PE=3 SV=1	bna:106394339/2e-20/uncharacterized protein LOC106394339; K01188 beta-glucosidase [EC:3.2.1.21]	At2g45230/2e-39/[R] KOG1075 FOG: Reverse transcriptase	A0A2C9V6E1/5e-54/A0A2C9V6E1_MANES Uncharacterized protein OS=Manihot esculenta OX=3983 GN=MANES_10G107400 PE=4 SV=1	PF13966/4.3E-16/zinc-binding in reverse transcriptase	NA
Lj1gvBRI04850.1	GAU47368.1/2.70152e-77/hypothetical protein TSUD_403710 [Trifolium subterraneum]	NA	han:110924046/3e-21/putative MO25-like protein At5g47540; K08272 calcium binding protein 39	At4g04050/3e-19/[R] KOG0017 FOG: Transposon-encoded proteins with TYA, reverse transcriptase, integrase domains in various combinations	A0A2K3MM88/1e-76/A0A2K3MM88_TRIPR Gag-pol polyprotein OS=Trifolium pratense OX=57577 GN=L195_g015025 PE=4 SV=1	PTHR33240/3.5E-30/--	NA
Lj1gvBRI04852.1	AAC39500.1/0/nodule-specific protein Nlj70 [Lotus japonicus]	F4I9E1/8e-26/NFD4_ARATH Protein NUCLEAR FUSION DEFECTIVE 4 OS=Arabidopsis thaliana OX=3702 GN=NFD4 PE=3 SV=1	aly:ARALYDRAFT_321151/7e-86/hypothetical protein; K14794 ribosomal RNA-processing protein 12	At2g39210/0.0/[GR] TWOG0181 Predicted monocarboxylate transporter/nodulin related protein	O81120/0.0/O81120_LOTJA Nodule-specific protein Nlj70 OS=Lotus japonicus OX=34305 PE=2 SV=1	PF06813/1.5E-80/Nodulin-like	biological_process:GO:0055085//transmembrane transport;cellular_component:GO:0016021//integral component of membrane;
Lj1gvBRI04884.1	GAU41091.1/9.28132e-50/hypothetical protein TSUD_139940 [Trifolium subterraneum]	NA	mus:103989776/5e-23/probable linoleate 9S-lipoxygenase 4; K15718 linoleate 9S-lipoxygenase [EC:1.13.11.58]	At4g03770/4e-12/[R] KOG0017 FOG: Transposon-encoded proteins with TYA, reverse transcriptase, integrase domains in various combinations	A0A392MIE7/6e-55/A0A392MIE7_9FABA Gag-pol polyprotein OS=Trifolium medium OX=97028 GN=A2U01_0007806 PE=4 SV=1	PF03732/1.3E-9/Retrotransposon gag protein	NA
Lj1gvBRI04919.1	NA	NA	NA	NA	NA	PTHR33033/7.9E-13/--	NA
Lj1gvBRI04935.1	GAU41233.1/4.72959e-13/hypothetical protein TSUD_280320, partial [Trifolium subterraneum]	NA	mus:103989776/7e-11/probable linoleate 9S-lipoxygenase 4; K15718 linoleate 9S-lipoxygenase [EC:1.13.11.58]	NA	A0A371HQ02/2e-14/A0A371HQ02_MUCPR Uncharacterized protein (Fragment) OS=Mucuna pruriens OX=157652 GN=CR513_11357 PE=4 SV=1	NA	NA
Lj1gvBRI04960.1	GAU47368.1/1.30368e-109/hypothetical protein TSUD_403710 [Trifolium subterraneum]	NA	mus:103989776/2e-27/probable linoleate 9S-lipoxygenase 4; K15718 linoleate 9S-lipoxygenase [EC:1.13.11.58]	At1g20390/9e-34/[R] KOG0017 FOG: Transposon-encoded proteins with TYA, reverse transcriptase, integrase domains in various combinations	A0A2Z6NT34/8e-109/A0A2Z6NT34_TRISU Uncharacterized protein OS=Trifolium subterraneum OX=3900 GN=TSUD_403710 PE=4 SV=1	PTHR33240/3.5E-31/--	NA
Lj1gvBRI05069.1	XP_012574763.1/1.44418e-41/PREDICTED: glutathione S-transferase T3-like [Cicer arietinum]	Q9FHE1/5e-19/GSTT3_ARATH Glutathione S-transferase T3 OS=Arabidopsis thaliana OX=3702 GN=GSTT3 PE=2 SV=1	aof:109823134/2e-18/uncharacterized protein LOC109823134; K01963 acetyl-CoA carboxylase carboxyl transferase subunit beta [EC:6.4.1.2 2.1.3.15]	NA	A0A2K3NGK5/3e-54/A0A2K3NGK5_TRIPR Glutathione S-transferase t2-like protein OS=Trifolium pratense OX=57577 GN=L195_g025476 PE=4 SV=1	PF14303/1.4E-17/No apical meristem-associated C-terminal domain	molecular_function:GO:0016740//transferase activity;
Lj1gvBRI05099.1	KYP68235.1/3.14657e-25/hypothetical protein KK1_021856 [Cajanus cajan] &gt;KYP68240.1 hypothetical protein KK1_021861 [Cajanus cajan] &gt;KYP68243.1 hypothetical protein KK1_021864 [Cajanus cajan]	NA	NA	NA	A0A151TMH1/2e-24/A0A151TMH1_CAJCA Uncharacterized protein OS=Cajanus cajan OX=3821 GN=KK1_021856 PE=4 SV=1	NA	NA
Lj1gvBRI05100.1	KYP68235.1/2.38659e-25/hypothetical protein KK1_021856 [Cajanus cajan] &gt;KYP68240.1 hypothetical protein KK1_021861 [Cajanus cajan] &gt;KYP68243.1 hypothetical protein KK1_021864 [Cajanus cajan]	NA	NA	NA	A0A151TMH1/1e-24/A0A151TMH1_CAJCA Uncharacterized protein OS=Cajanus cajan OX=3821 GN=KK1_021856 PE=4 SV=1	NA	NA
Lj1gvBRI05101.1	KYP68235.1/6.50142e-37/hypothetical protein KK1_021856 [Cajanus cajan] &gt;KYP68240.1 hypothetical protein KK1_021861 [Cajanus cajan] &gt;KYP68243.1 hypothetical protein KK1_021864 [Cajanus cajan]	NA	NA	NA	A0A151TMH1/4e-36/A0A151TMH1_CAJCA Uncharacterized protein OS=Cajanus cajan OX=3821 GN=KK1_021856 PE=4 SV=1	NA	NA
Lj1gvBRI05102.1	KYP68235.1/7.56098e-35/hypothetical protein KK1_021856 [Cajanus cajan] &gt;KYP68240.1 hypothetical protein KK1_021861 [Cajanus cajan] &gt;KYP68243.1 hypothetical protein KK1_021864 [Cajanus cajan]	NA	NA	NA	A0A3S1AX13/2e-46/A0A3S1AX13_ELYCH Uncharacterized protein (Fragment) OS=Elysia chlorotica OX=188477 GN=EGW08_022756 PE=4 SV=1	NA	NA
Lj1gvBRI05105.1	KYP68235.1/9.47946e-32/hypothetical protein KK1_021856 [Cajanus cajan] &gt;KYP68240.1 hypothetical protein KK1_021861 [Cajanus cajan] &gt;KYP68243.1 hypothetical protein KK1_021864 [Cajanus cajan]	NA	NA	NA	A0A151TMH1/6e-31/A0A151TMH1_CAJCA Uncharacterized protein OS=Cajanus cajan OX=3821 GN=KK1_021856 PE=4 SV=1	NA	NA
Lj1gvBRI05124.1	XP_015947975.1/0/BTB/POZ domain-containing protein POB1 [Arachis duranensis] &gt;XP_016180432.1 BTB/POZ domain-containing protein POB1 isoform X1 [Arachis ipaensis] &gt;XP_020970812.1 BTB/POZ domain-containing protein POB1 isoform X1 [Arachis ipaensis]	O82343/0.0/Y2626_ARATH BTB/POZ domain-containing protein At2g46260 OS=Arabidopsis thaliana OX=3702 GN=At2g46260 PE=1 SV=2	NA	Hs21245132/5e-10/[TR] KOG4441 Proteins containing BTB/POZ and Kelch domains, involved in regulatory/signal transduction processes	A0A2N9F454/0.0/A0A2N9F454_FAGSY Uncharacterized protein OS=Fagus sylvatica OX=28930 GN=FSB_LOCUS9805 PE=4 SV=1	SM00225/6.2E-8/--	NA
Lj1gvBRI05125.1	XP_014515347.1/0/PREDICTED: BTB/POZ domain-containing protein POB1-like [Vigna radiata var. radiata]	Q9FPW6/0.0/POB1_ARATH BTB/POZ domain-containing protein POB1 OS=Arabidopsis thaliana OX=3702 GN=POB1 PE=1 SV=2	ccaj:109814957/4e-09/phosphatase IMPL1, chloroplastic-like; K01092 myo-inositol-1(or 4)-monophosphatase [EC:3.1.3.25]	Hs21245132/6e-11/[TR] KOG4441 Proteins containing BTB/POZ and Kelch domains, involved in regulatory/signal transduction processes	A0A1S3VAW2/0.0/A0A1S3VAW2_VIGRR BTB/POZ domain-containing protein POB1 OS=Vigna radiata var. radiata OX=3916 GN=LOC106773160 PE=4 SV=1	PS50097/11.771/BTB domain profile.	NA
Lj1gvBRI05190.1	KYP51324.1/1.02168e-32/Putative ribonuclease H protein At1g65750 family, partial [Cajanus cajan]	P0C2F6/2e-16/RNHX1_ARATH Putative ribonuclease H protein At1g65750 OS=Arabidopsis thaliana OX=3702 GN=At1g65750 PE=3 SV=1	ccaj:109787854/7e-16/heat shock 70 kDa protein-like; K03283 heat shock 70kDa protein 1/2/6/8	At2g22350/5e-19/[R] KOG1075 FOG: Reverse transcriptase	A0A2Z6MLT8/1e-31/A0A2Z6MLT8_TRISU Uncharacterized protein OS=Trifolium subterraneum OX=3900 GN=TSUD_156530 PE=4 SV=1	PTHR33033:SF41/9.4E-23/--	NA
Lj1gvBRI05212.1	XP_020233675.1/0/BTB/POZ domain-containing protein POB1-like [Cajanus cajan]	Q9FPW6/9e-178/POB1_ARATH BTB/POZ domain-containing protein POB1 OS=Arabidopsis thaliana OX=3702 GN=POB1 PE=1 SV=2	NA	Hs21245132/2e-15/[TR] KOG4441 Proteins containing BTB/POZ and Kelch domains, involved in regulatory/signal transduction processes	A0A371HV63/0.0/A0A371HV63_MUCPR BTB/POZ domain-containing protein POB1 OS=Mucuna pruriens OX=157652 GN=POB1 PE=4 SV=1	PS50097/13.364/BTB domain profile.	biological_process:GO:0016567//protein ubiquitination;GO:0010114//response to red light;cellular_component:GO:0005634//nucleus;GO:0031463//Cul3-RING ubiquitin ligase complex;
Lj1gvBRI05236.1	GAU41233.1/4.91249e-82/hypothetical protein TSUD_280320, partial [Trifolium subterraneum]	NA	mus:103989776/1e-25/probable linoleate 9S-lipoxygenase 4; K15718 linoleate 9S-lipoxygenase [EC:1.13.11.58]	At1g20390/1e-23/[R] KOG0017 FOG: Transposon-encoded proteins with TYA, reverse transcriptase, integrase domains in various combinations	A0A392M8K0/2e-81/A0A392M8K0_9FABA Gag-pol polyprotein (Fragment) OS=Trifolium medium OX=97028 GN=A2U01_0004572 PE=4 SV=1	PTHR33240/3.7E-13/--	NA
Lj1gvBRI05284.1	XP_006575673.1/9.47921e-114/PREDICTED: putative F-box/LRR-repeat protein At1g56400 [Glycine max] &gt;KHN38296.1 Putative F-box/LRR-repeat protein [Glycine soja] &gt;KRH73711.1 hypothetical protein GLYMA_02G289100 [Glycine max]	Q9M1Q1/1e-29/FB215_ARATH F-box protein At3g62230 OS=Arabidopsis thaliana OX=3702 GN=At3g62230 PE=1 SV=1	nnu:104604855/9e-34/beta-glucosidase 46; K05350 beta-glucosidase [EC:3.2.1.21]	At1g56400/6e-36/[R] LSE0003 A F-box and FBD-domains	I1JJ69/6e-113/I1JJ69_SOYBN Uncharacterized protein OS=Glycine max OX=3847 GN=102659419 PE=4 SV=2	PF08387/1.0E-6/FBD	NA
Lj1gvBRI05423.1	GAU41233.1/1.3069e-92/hypothetical protein TSUD_280320, partial [Trifolium subterraneum]	NA	mus:103989776/4e-26/probable linoleate 9S-lipoxygenase 4; K15718 linoleate 9S-lipoxygenase [EC:1.13.11.58]	At1g20390/5e-15/[R] KOG0017 FOG: Transposon-encoded proteins with TYA, reverse transcriptase, integrase domains in various combinations	A0A2Z6NGX9/8e-92/A0A2Z6NGX9_TRISU Uncharacterized protein (Fragment) OS=Trifolium subterraneum OX=3900 GN=TSUD_280320 PE=4 SV=1	PTHR33240/2.8E-22/--	NA
Lj1gvBRI05467.1	KYP52865.1/5.38699e-42/hypothetical protein KK1_025251 [Cajanus cajan]	NA	han:110924046/2e-09/putative MO25-like protein At5g47540; K08272 calcium binding protein 39	At2g13330/8e-13/[R] KOG0017 FOG: Transposon-encoded proteins with TYA, reverse transcriptase, integrase domains in various combinations	A0A151SDF3/3e-41/A0A151SDF3_CAJCA Uncharacterized protein OS=Cajanus cajan OX=3821 GN=KK1_025251 PE=4 SV=1	PTHR33240/1.5E-19/--	NA
Lj1gvBRI05482.1	KYP44637.1/1.26419e-27/Putative ribonuclease H protein At1g65750 family [Cajanus cajan]	P0C2F6/2e-11/RNHX1_ARATH Putative ribonuclease H protein At1g65750 OS=Arabidopsis thaliana OX=3702 GN=At1g65750 PE=3 SV=1	ccaj:109809861/5e-16/DExH-box ATP-dependent RNA helicase DExH6-like isoform X1; K14442 ATP-dependent RNA helicase DHX36 [EC:3.6.4.13]	At1g17390/1e-12/[R] KOG1075 FOG: Reverse transcriptase	A0A251NP03/2e-21/A0A251NP03_PRUPE Uncharacterized protein OS=Prunus persica OX=3760 GN=PRUPE_6G118100 PE=4 SV=1	PTHR33033/1.2E-15/--	NA
Lj1gvBRI05497.1	XP_020969256.1/1.14909e-59/uncharacterized protein LOC107620588 isoform X2 [Arachis ipaensis]	NA	NA	At3g29650/1e-06/[R] LSE0010 A TNP1/En/Spm transposase	A0A444X379/1e-57/A0A444X379_ARAHY Uncharacterized protein OS=Arachis hypogaea OX=3818 GN=Ahy_B10g103016 PE=4 SV=1	PTHR33144:SF8/1.7E-33/--	NA
Lj1gvBRI05502.1	XP_003630835.1/1.12662e-115/transcriptional factor B3 family protein [Medicago truncatula] &gt;AET05311.1 transcriptional factor B3 family protein [Medicago truncatula]	Q8L3W1/2e-27/VRN1_ARATH B3 domain-containing transcription factor VRN1 OS=Arabidopsis thaliana OX=3702 GN=VRN1 PE=1 SV=1	fve:101301880/5e-10/B3 domain-containing transcription factor VRN1-like; K21554 CREB3 regulatory factor	At4g01580/6e-14/[S] LSE0155 A Uncharacterized protein	G7L911/7e-115/G7L911_MEDTR Transcriptional factor B3 family protein OS=Medicago truncatula OX=3880 GN=MTR_8g103940 PE=4 SV=1	PS50863/12.844/B3 DNA-binding domain profile.	biological_process:GO:0006355//regulation of transcription, DNA-templated;GO:0006351//transcription, DNA-templated;cellular_component:GO:0005634//nucleus;molecular_function:GO:0003677//DNA binding;
Lj1gvBRI05609.1	XP_012574763.1/9.15845e-41/PREDICTED: glutathione S-transferase T3-like [Cicer arietinum]	Q9FHE1/5e-19/GSTT3_ARATH Glutathione S-transferase T3 OS=Arabidopsis thaliana OX=3702 GN=GSTT3 PE=2 SV=1	aof:109823134/2e-18/uncharacterized protein LOC109823134; K01963 acetyl-CoA carboxylase carboxyl transferase subunit beta [EC:6.4.1.2 2.1.3.15]	NA	A0A2K3NGK5/3e-54/A0A2K3NGK5_TRIPR Glutathione S-transferase t2-like protein OS=Trifolium pratense OX=57577 GN=L195_g025476 PE=4 SV=1	PF14303/1.4E-17/No apical meristem-associated C-terminal domain	molecular_function:GO:0016740//transferase activity;
Lj1gvBRI05644.1	AFK40728.1/3.87161e-54/unknown [Lotus japonicus]	NA	NA	NA	I3SKD6/2e-53/I3SKD6_LOTJA Uncharacterized protein OS=Lotus japonicus OX=34305 PE=2 SV=1	PF03004/5.7E-5/Plant transposase (Ptta/En/Spm family)	NA
Lj1gvBRI05730.1	GAU49376.1/1.66686e-37/hypothetical protein TSUD_177250 [Trifolium subterraneum]	NA	fve:105353223/3e-15/uncharacterized LOC105353223; K17535 serine/threonine-protein kinase TNNI3K [EC:2.7.11.1]	At2g17610/5e-19/[R] KOG1075 FOG: Reverse transcriptase	A0A2Z6P0X3/1e-36/A0A2Z6P0X3_TRISU Uncharacterized protein OS=Trifolium subterraneum OX=3900 GN=TSUD_177250 PE=4 SV=1	PF13966/4.0E-16/zinc-binding in reverse transcriptase	NA
Lj1gvBRI05755.1	XP_003592913.1/0/70 kDa heat shock protein [Medicago truncatula] &gt;ABE79560.1 Chaperone DnaK [Medicago truncatula] &gt;AES63164.1 70 kDa heat shock protein [Medicago truncatula]	Q02028/0.0/HSP7S_PEA Stromal 70 kDa heat shock-related protein, chloroplastic OS=Pisum sativum OX=3888 GN=HSP70 PE=2 SV=1	lja:Lj1g3v4865370.1/0.0/Lj1g3v4865370.1; -; K03283 heat shock 70kDa protein 1/2/6/8	At5g49910/0.0/[O] KOG0102 Molecular chaperones mortalin/PBP74/GRP75, HSP70 superfamily	Q1SKX2/0.0/Q1SKX2_MEDTR 70 kDa heat shock protein OS=Medicago truncatula OX=3880 GN=11433850 PE=3 SV=1	PS01036/-/Heat shock hsp70 proteins family signature 3.	biological_process:GO:0006457//protein folding;molecular_function:GO:0005524//ATP binding;GO:0051082//unfolded protein binding;
Lj1gvBRI05858.1	XP_015875014.1/0/PREDICTED: mediator of RNA polymerase II transcription subunit 37a-like [Ziziphus jujuba]	Q03684/0.0/BIP4_TOBAC Luminal-binding protein 4 OS=Nicotiana tabacum OX=4097 GN=BIP4 PE=2 SV=1	zju:107411863/0.0/mediator of RNA polymerase II transcription subunit 37a-like; K09490 heat shock 70kDa protein 5	At5g42020/0.0/[O] KOG0100 Molecular chaperones GRP78/BiP/KAR2, HSP70 superfamily	A0A445CNH5/0.0/A0A445CNH5_ARAHY Uncharacterized protein OS=Arachis hypogaea OX=3818 GN=Ahy_A06g027383 PE=3 SV=1	PTHR19375:SF215/0.0/--	molecular_function:GO:0005524//ATP binding;
Lj1gvBRI05859.1	XP_020234501.1/1.66183e-28/uncharacterized protein LOC109814474 [Cajanus cajan] &gt;XP_020234504.1 uncharacterized protein LOC109814477 [Cajanus cajan]	NA	mus:103989776/5e-19/probable linoleate 9S-lipoxygenase 4; K15718 linoleate 9S-lipoxygenase [EC:1.13.11.58]	At1g20390/2e-13/[R] KOG0017 FOG: Transposon-encoded proteins with TYA, reverse transcriptase, integrase domains in various combinations	A0A371HQ02/1e-35/A0A371HQ02_MUCPR Uncharacterized protein (Fragment) OS=Mucuna pruriens OX=157652 GN=CR513_11357 PE=4 SV=1	PF03732/1.1E-8/Retrotransposon gag protein	NA
Lj1gvBRI05941.1	KYP51324.1/4.32488e-55/Putative ribonuclease H protein At1g65750 family, partial [Cajanus cajan]	P0C2F6/4e-15/RNHX1_ARATH Putative ribonuclease H protein At1g65750 OS=Arabidopsis thaliana OX=3702 GN=At1g65750 PE=3 SV=1	adu:107468113/2e-12/heat shock 70 kDa protein; K03283 heat shock 70kDa protein 1/2/6/8	At2g22350/3e-19/[R] KOG1075 FOG: Reverse transcriptase	A0A2K3KY99/3e-43/A0A2K3KY99_TRIPR Ribonuclease H (Fragment) OS=Trifolium pratense OX=57577 GN=L195_g027125 PE=4 SV=1	PTHR33033/8.0E-22/--	NA
Lj1gvBRI06043.1	AFK39130.1/0/unknown [Lotus japonicus]	Q9FPW6/0.0/POB1_ARATH BTB/POZ domain-containing protein POB1 OS=Arabidopsis thaliana OX=3702 GN=POB1 PE=1 SV=2	ccaj:109814957/3e-15/phosphatase IMPL1, chloroplastic-like; K01092 myo-inositol-1(or 4)-monophosphatase [EC:3.1.3.25]	Hs21245132/2e-14/[TR] KOG4441 Proteins containing BTB/POZ and Kelch domains, involved in regulatory/signal transduction processes	I3SFT8/0.0/I3SFT8_LOTJA Uncharacterized protein OS=Lotus japonicus OX=34305 PE=2 SV=1	PF07707/1.5E-9/BTB And C-terminal Kelch	biological_process:GO:0016567//protein ubiquitination;GO:0010114//response to red light;cellular_component:GO:0005634//nucleus;GO:0031463//Cul3-RING ubiquitin ligase complex;
Lj1gvBRI06140.1	XP_012574763.1/9.31253e-48/PREDICTED: glutathione S-transferase T3-like [Cicer arietinum]	Q8L727/2e-26/GSTT2_ARATH Glutathione S-transferase T2 OS=Arabidopsis thaliana OX=3702 GN=GSTT2 PE=2 SV=1	ath:AT5G41240/1e-25/GSTT2; glutathione S-transferase THETA 2; K00799 glutathione S-transferase [EC:2.5.1.18]	NA	A0A2K3NGK5/2e-55/A0A2K3NGK5_TRIPR Glutathione S-transferase t2-like protein OS=Trifolium pratense OX=57577 GN=L195_g025476 PE=4 SV=1	PTHR45023/5.6E-53/--	molecular_function:GO:0016740//transferase activity;
Lj1gvBRI06146.1	XP_012574763.1/9.32973e-50/PREDICTED: glutathione S-transferase T3-like [Cicer arietinum]	Q8L727/4e-26/GSTT2_ARATH Glutathione S-transferase T2 OS=Arabidopsis thaliana OX=3702 GN=GSTT2 PE=2 SV=1	ath:AT5G41240/2e-25/GSTT2; glutathione S-transferase THETA 2; K00799 glutathione S-transferase [EC:2.5.1.18]	NA	A0A2K3NGK5/2e-55/A0A2K3NGK5_TRIPR Glutathione S-transferase t2-like protein OS=Trifolium pratense OX=57577 GN=L195_g025476 PE=4 SV=1	PTHR45023/1.1E-51/--	molecular_function:GO:0016740//transferase activity;
Lj1gvBRI06163.1	XP_012574763.1/3.7802e-47/PREDICTED: glutathione S-transferase T3-like [Cicer arietinum]	Q8L727/8e-26/GSTT2_ARATH Glutathione S-transferase T2 OS=Arabidopsis thaliana OX=3702 GN=GSTT2 PE=2 SV=1	ath:AT5G41240/5e-25/GSTT2; glutathione S-transferase THETA 2; K00799 glutathione S-transferase [EC:2.5.1.18]	NA	A0A2K3NGK5/3e-54/A0A2K3NGK5_TRIPR Glutathione S-transferase t2-like protein OS=Trifolium pratense OX=57577 GN=L195_g025476 PE=4 SV=1	PTHR45023/4.0E-52/--	molecular_function:GO:0016740//transferase activity;
Lj1gvBRI06164.1	BAG68927.1/0/cytochrome P450 88D4 [Lotus japonicus]	B5BSX1/1e-169/BAMO_GLYUR Beta-amyrin 11-oxidase OS=Glycyrrhiza uralensis OX=74613 GN=CYP88D6 PE=1 SV=1	lja:Lj3g3v1993710.1/0.0/Lj3g3v1993710.1; -; K04123 ent-kaurenoic acid monooxygenase [EC:1.14.14.107]	At2g32440/7e-94/[QI] KOG0157 Cytochrome P450 CYP4/CYP19/CYP26 subfamilies	B5BSW9/0.0/B5BSW9_LOTJA Cytochrome P450 88D4 OS=Lotus japonicus OX=34305 GN=CYP88D4 PE=2 SV=1	PTHR24286:SF67/9.4E-147/--	NA
Lj1gvBRI06169.1	KYP51324.1/1.05826e-41/Putative ribonuclease H protein At1g65750 family, partial [Cajanus cajan]	P0C2F6/3e-15/RNHX1_ARATH Putative ribonuclease H protein At1g65750 OS=Arabidopsis thaliana OX=3702 GN=At1g65750 PE=3 SV=1	var:108342813/2e-14/DExH-box ATP-dependent RNA helicase DExH6; K14442 ATP-dependent RNA helicase DHX36 [EC:3.6.4.13]	At2g22350/8e-24/[R] KOG1075 FOG: Reverse transcriptase	I3S2I6/1e-37/I3S2I6_LOTJA Uncharacterized protein OS=Lotus japonicus OX=34305 PE=2 SV=1	PTHR33033/3.3E-23/--	NA
Lj1gvBRI06184.1	XP_012574763.1/1.51268e-48/PREDICTED: glutathione S-transferase T3-like [Cicer arietinum]	Q8L727/5e-25/GSTT2_ARATH Glutathione S-transferase T2 OS=Arabidopsis thaliana OX=3702 GN=GSTT2 PE=2 SV=1	ath:AT5G41240/3e-24/GSTT2; glutathione S-transferase THETA 2; K00799 glutathione S-transferase [EC:2.5.1.18]	NA	A0A2K3NGK5/5e-54/A0A2K3NGK5_TRIPR Glutathione S-transferase t2-like protein OS=Trifolium pratense OX=57577 GN=L195_g025476 PE=4 SV=1	PTHR45023/1.0E-53/--	molecular_function:GO:0016740//transferase activity;
Lj1gvBRI06192.1	GAU47368.1/2.38041e-110/hypothetical protein TSUD_403710 [Trifolium subterraneum]	NA	mus:103989776/7e-26/probable linoleate 9S-lipoxygenase 4; K15718 linoleate 9S-lipoxygenase [EC:1.13.11.58]	At1g20390/3e-32/[R] KOG0017 FOG: Transposon-encoded proteins with TYA, reverse transcriptase, integrase domains in various combinations	A0A2Z6NT34/1e-109/A0A2Z6NT34_TRISU Uncharacterized protein OS=Trifolium subterraneum OX=3900 GN=TSUD_403710 PE=4 SV=1	PF03732/2.9E-10/Retrotransposon gag protein	NA
Lj1gvBRI06266.1	GAU19906.1/4.53513e-53/hypothetical protein TSUD_95110 [Trifolium subterraneum]	P0C2F6/1e-14/RNHX1_ARATH Putative ribonuclease H protein At1g65750 OS=Arabidopsis thaliana OX=3702 GN=At1g65750 PE=3 SV=1	fve:105353223/2e-27/uncharacterized LOC105353223; K17535 serine/threonine-protein kinase TNNI3K [EC:2.7.11.1]	At2g45230/2e-33/[R] KOG1075 FOG: Reverse transcriptase	A0A2Z6LSJ5/3e-52/A0A2Z6LSJ5_TRISU Uncharacterized protein OS=Trifolium subterraneum OX=3900 GN=TSUD_95110 PE=4 SV=1	PTHR33033/1.9E-51/--	NA
Lj1gvBRI06404.1	XP_020230486.1/1.64638e-22/uncharacterized protein LOC109811218 [Cajanus cajan]	NA	NA	At4g03770/2e-09/[R] KOG0017 FOG: Transposon-encoded proteins with TYA, reverse transcriptase, integrase domains in various combinations	A0A2K3K3E6/2e-23/A0A2K3K3E6_TRIPR Gag protein (Fragment) OS=Trifolium pratense OX=57577 GN=L195_g060352 PE=4 SV=1	PF03732/9.6E-10/Retrotransposon gag protein	NA
Lj1gvBRI06510.1	XP_019463173.1/3.69007e-50/PREDICTED: uncharacterized protein LOC109362059 isoform X1 [Lupinus angustifolius]	NA	NA	NA	A0A1J7HEV7/8e-49/A0A1J7HEV7_LUPAN Uncharacterized protein OS=Lupinus angustifolius OX=3871 GN=TanjilG_19838 PE=4 SV=1	PTHR31704:SF36/1.9E-13/--	NA
Lj1gvBRI06665.1	XP_020206351.1/1.24521e-78/uncharacterized protein LOC109791465 [Cajanus cajan]	Q94B46/8e-13/FBL74_ARATH F-box/LRR-repeat protein At4g14096 OS=Arabidopsis thaliana OX=3702 GN=At4g14096 PE=2 SV=1	mus:103989776/4e-16/probable linoleate 9S-lipoxygenase 4; K15718 linoleate 9S-lipoxygenase [EC:1.13.11.58]	At4g20490/7e-25/[R] KOG0017 FOG: Transposon-encoded proteins with TYA, reverse transcriptase, integrase domains in various combinations	A0A2Z6P4P2/4e-70/A0A2Z6P4P2_TRISU Uncharacterized protein OS=Trifolium subterraneum OX=3900 GN=TSUD_413110 PE=4 SV=1	PTHR45380/1.2E-51/--	NA
Lj1gvBRI06703.1	XP_020236702.1/3.00383e-103/uncharacterized protein LOC109816213 [Cajanus cajan]	NA	mus:103989776/4e-24/probable linoleate 9S-lipoxygenase 4; K15718 linoleate 9S-lipoxygenase [EC:1.13.11.58]	At1g20390/3e-29/[R] KOG0017 FOG: Transposon-encoded proteins with TYA, reverse transcriptase, integrase domains in various combinations	A0A2Z6NT34/6e-100/A0A2Z6NT34_TRISU Uncharacterized protein OS=Trifolium subterraneum OX=3900 GN=TSUD_403710 PE=4 SV=1	PF03732/5.7E-10/Retrotransposon gag protein	NA
Lj1gvBRI06807.1	XP_006575673.1/4.92233e-137/PREDICTED: putative F-box/LRR-repeat protein At1g56400 [Glycine max] &gt;KHN38296.1 Putative F-box/LRR-repeat protein [Glycine soja] &gt;KRH73711.1 hypothetical protein GLYMA_02G289100 [Glycine max]	Q9M1Q1/8e-51/FB215_ARATH F-box protein At3g62230 OS=Arabidopsis thaliana OX=3702 GN=At3g62230 PE=1 SV=1	nnu:104604855/2e-35/beta-glucosidase 46; K05350 beta-glucosidase [EC:3.2.1.21]	At3g62230/4e-51/[R] LSE0003 A F-box and FBD-domains	I1JJ69/3e-136/I1JJ69_SOYBN Uncharacterized protein OS=Glycine max OX=3847 GN=102659419 PE=4 SV=2	PS50181/8.517/F-box domain profile.	NA
Lj1gvBRI06810.1	XP_019435474.1/9.75446e-67/PREDICTED: F-box protein At3g62230-like [Lupinus angustifolius] &gt;OIW16334.1 hypothetical protein TanjilG_19050 [Lupinus angustifolius]	Q9M1Q1/1e-13/FB215_ARATH F-box protein At3g62230 OS=Arabidopsis thaliana OX=3702 GN=At3g62230 PE=1 SV=1	nnu:104604855/8e-19/beta-glucosidase 46; K05350 beta-glucosidase [EC:3.2.1.21]	At1g56400/4e-16/[R] LSE0003 A F-box and FBD-domains	A0A4P1RQZ8/6e-66/A0A4P1RQZ8_LUPAN Uncharacterized protein OS=Lupinus angustifolius OX=3871 GN=TanjilG_19050 PE=4 SV=1	PF08387/1.5E-7/FBD	NA
Lj1gvBRI06916.1	KYP46195.1/4.866e-25/Putative ribonuclease H protein At1g65750 family, partial [Cajanus cajan]	P0C2F6/2e-09/RNHX1_ARATH Putative ribonuclease H protein At1g65750 OS=Arabidopsis thaliana OX=3702 GN=At1g65750 PE=3 SV=1	lja:Lj0g3v0149379.1/3e-07/Lj0g3v0149379.1; -; K18857 alcohol dehydrogenase class-P [EC:1.1.1.1]	At3g32110/2e-09/[R] KOG1075 FOG: Reverse transcriptase	A0A2K3MPR0/5e-16/A0A2K3MPR0_TRIPR Ribonuclease H OS=Trifolium pratense OX=57577 GN=L195_g015855 PE=4 SV=1	PF13966/1.7E-9/zinc-binding in reverse transcriptase	NA
Lj1gvBRI06923.1	OMO56897.1/1.06875e-22/reverse transcriptase [Corchorus capsularis]	NA	jre:108995769/2e-08/uncharacterized protein LOC108995769; K20299 vacuolar protein sorting-associated protein 53	At2g45230/2e-12/[R] KOG1075 FOG: Reverse transcriptase	A0A1R3GFQ3/7e-22/A0A1R3GFQ3_COCAP Reverse transcriptase OS=Corchorus capsularis OX=210143 GN=CCACVL1_26186 PE=4 SV=1	PTHR45329/2.0E-19/--	NA
Lj1gvBRI06924.1	GAU39028.1/1.22687e-30/hypothetical protein TSUD_59840 [Trifolium subterraneum]	NA	fve:105353223/1e-15/uncharacterized LOC105353223; K17535 serine/threonine-protein kinase TNNI3K [EC:2.7.11.1]	At2g15510/8e-22/[R] KOG1075 FOG: Reverse transcriptase	A0A2N9ED81/2e-31/A0A2N9ED81_FAGSY Uncharacterized protein OS=Fagus sylvatica OX=28930 GN=FSB_LOCUS466 PE=4 SV=1	PF13966/8.2E-16/zinc-binding in reverse transcriptase	NA
Lj1gvBRI06926.1	XP_021757304.1/2.51719e-16/uncharacterized protein LOC110722305 [Chenopodium quinoa]	NA	bna:106369783/1e-07/peroxidase N-like; K00430 peroxidase [EC:1.11.1.7]	At2g15380/3e-07/[R] KOG1075 FOG: Reverse transcriptase	A0A0B2R7K0/1e-10/A0A0B2R7K0_GLYSO Uncharacterized protein (Fragment) OS=Glycine soja OX=3848 GN=glysoja_023957 PE=4 SV=1	PTHR33033:SF53/2.0E-22/--	NA
Lj1gvBRI06971.1	AFK34478.1/7.71978e-29/unknown [Lotus japonicus]	NA	adu:107457758/5e-09/uncharacterized protein LOC107457758; K03026 DNA-directed RNA polymerase III subunit RPC4	At2g22350/8e-09/[R] KOG1075 FOG: Reverse transcriptase	I3S2I6/5e-28/I3S2I6_LOTJA Uncharacterized protein OS=Lotus japonicus OX=34305 PE=2 SV=1	PTHR34023/1.4E-18/--	NA
Lj1gvBRI07083.1	XP_004510219.1/0/PREDICTED: uncharacterized protein LOC101508920 isoform X1 [Cicer arietinum]	Q9SU71/8e-08/EDSBC_ARATH Protein EDS1B OS=Arabidopsis thaliana OX=3702 GN=EDS1B PE=1 SV=1	mus:103989776/2e-24/probable linoleate 9S-lipoxygenase 4; K15718 linoleate 9S-lipoxygenase [EC:1.13.11.58]	At1g20390/3e-29/[R] KOG0017 FOG: Transposon-encoded proteins with TYA, reverse transcriptase, integrase domains in various combinations	A0A1S2YUP2/0.0/A0A1S2YUP2_CICAR uncharacterized protein LOC101508920 isoform X1 OS=Cicer arietinum OX=3827 GN=LOC101508920 PE=4 SV=1	PF03732/1.1E-8/Retrotransposon gag protein	biological_process:GO:0006629//lipid metabolic process;cellular_component:GO:0016021//integral component of membrane;molecular_function:GO:0016787//hydrolase activity;GO:0005525//GTP binding;
Lj1gvBRI07118.1	XP_020219387.1/5.54145e-152/probable mediator of RNA polymerase II transcription subunit 37c isoform X2 [Cajanus cajan]	P09189/8e-148/HSP7C_PETHY Heat shock cognate 70 kDa protein OS=Petunia hybrida OX=4102 GN=HSP70 PE=2 SV=1	lja:Lj4g3v0119610.1/4e-179/Lj4g3v0119610.1; -; K03283 heat shock 70kDa protein 1/2/6/8	At3g12580/1e-147/[O] KOG0101 Molecular chaperones HSP70/HSC70, HSP70 superfamily	A0A151S7J1/4e-151/A0A151S7J1_CAJCA Heat shock cognate 70 kDa protein OS=Cajanus cajan OX=3821 GN=KK1_027470 PE=3 SV=1	PTHR19375/3.1E-153/--	molecular_function:GO:0005524//ATP binding;
Lj1gvBRI07134.1	XP_012574763.1/4.5412e-49/PREDICTED: glutathione S-transferase T3-like [Cicer arietinum]	Q8L727/5e-25/GSTT2_ARATH Glutathione S-transferase T2 OS=Arabidopsis thaliana OX=3702 GN=GSTT2 PE=2 SV=1	ath:AT5G41240/3e-24/GSTT2; glutathione S-transferase THETA 2; K00799 glutathione S-transferase [EC:2.5.1.18]	NA	A0A2K3NGK5/8e-55/A0A2K3NGK5_TRIPR Glutathione S-transferase t2-like protein OS=Trifolium pratense OX=57577 GN=L195_g025476 PE=4 SV=1	PF14303/4.5E-12/No apical meristem-associated C-terminal domain	molecular_function:GO:0016740//transferase activity;
Lj1gvBRI07250.1	GAU47368.1/1.64405e-106/hypothetical protein TSUD_403710 [Trifolium subterraneum]	NA	mus:103989776/4e-27/probable linoleate 9S-lipoxygenase 4; K15718 linoleate 9S-lipoxygenase [EC:1.13.11.58]	At1g20390/1e-35/[R] KOG0017 FOG: Transposon-encoded proteins with TYA, reverse transcriptase, integrase domains in various combinations	A0A2Z6NT34/1e-105/A0A2Z6NT34_TRISU Uncharacterized protein OS=Trifolium subterraneum OX=3900 GN=TSUD_403710 PE=4 SV=1	PF03732/5.2E-10/Retrotransposon gag protein	NA
Lj1gvBRI07293.1	AFK40728.1/4.93058e-53/unknown [Lotus japonicus]	NA	NA	NA	I3SKD6/3e-52/I3SKD6_LOTJA Uncharacterized protein OS=Lotus japonicus OX=34305 PE=2 SV=1	PF03004/3.8E-5/Plant transposase (Ptta/En/Spm family)	NA
Lj1gvBRI07317.1	GAU41233.1/5.95605e-38/hypothetical protein TSUD_280320, partial [Trifolium subterraneum]	NA	mus:103989776/5e-17/probable linoleate 9S-lipoxygenase 4; K15718 linoleate 9S-lipoxygenase [EC:1.13.11.58]	At2g14400/4e-14/[R] KOG0017 FOG: Transposon-encoded proteins with TYA, reverse transcriptase, integrase domains in various combinations	A0A392MIE7/2e-40/A0A392MIE7_9FABA Gag-pol polyprotein OS=Trifolium medium OX=97028 GN=A2U01_0007806 PE=4 SV=1	PF03732/1.3E-10/Retrotransposon gag protein	NA
Lj1gvBRI07429.1	XP_006575673.1/6.94349e-100/PREDICTED: putative F-box/LRR-repeat protein At1g56400 [Glycine max] &gt;KHN38296.1 Putative F-box/LRR-repeat protein [Glycine soja] &gt;KRH73711.1 hypothetical protein GLYMA_02G289100 [Glycine max]	Q9M1Q1/4e-33/FB215_ARATH F-box protein At3g62230 OS=Arabidopsis thaliana OX=3702 GN=At3g62230 PE=1 SV=1	nnu:104604855/8e-14/beta-glucosidase 46; K05350 beta-glucosidase [EC:3.2.1.21]	At3g62230/2e-33/[R] LSE0003 A F-box and FBD-domains	I1JJ69/4e-99/I1JJ69_SOYBN Uncharacterized protein OS=Glycine max OX=3847 GN=102659419 PE=4 SV=2	SM00579/0.0067/--	NA
Lj1gvBRI07431.1	GAU41233.1/3.09793e-36/hypothetical protein TSUD_280320, partial [Trifolium subterraneum]	NA	mus:103989776/2e-17/probable linoleate 9S-lipoxygenase 4; K15718 linoleate 9S-lipoxygenase [EC:1.13.11.58]	At4g03770/1e-14/[R] KOG0017 FOG: Transposon-encoded proteins with TYA, reverse transcriptase, integrase domains in various combinations	A0A371EW22/1e-37/A0A371EW22_MUCPR Uncharacterized protein (Fragment) OS=Mucuna pruriens OX=157652 GN=CR513_50573 PE=4 SV=1	PF03732/7.3E-11/Retrotransposon gag protein	NA
Lj1gvBRI07629.1	GAU49902.1/5.98826e-24/hypothetical protein TSUD_139580 [Trifolium subterraneum]	P0C2F6/1e-06/RNHX1_ARATH Putative ribonuclease H protein At1g65750 OS=Arabidopsis thaliana OX=3702 GN=At1g65750 PE=3 SV=1	fve:105353223/2e-20/uncharacterized LOC105353223; K17535 serine/threonine-protein kinase TNNI3K [EC:2.7.11.1]	At2g15510/5e-18/[R] KOG1075 FOG: Reverse transcriptase	A0A2K3N033/2e-24/A0A2K3N033_TRIPR Ribonuclease H (Fragment) OS=Trifolium pratense OX=57577 GN=L195_g019590 PE=4 SV=1	PF13966/5.3E-19/zinc-binding in reverse transcriptase	NA
Lj1gvBRI07679.1	XP_020212347.1/0/protein NUCLEAR FUSION DEFECTIVE 4-like [Cajanus cajan] &gt;KYP71016.1 putative transporter MCH1 [Cajanus cajan]	F4I9E1/2e-28/NFD4_ARATH Protein NUCLEAR FUSION DEFECTIVE 4 OS=Arabidopsis thaliana OX=3702 GN=NFD4 PE=3 SV=1	aly:ARALYDRAFT_321151/5e-90/hypothetical protein; K14794 ribosomal RNA-processing protein 12	At2g39210/0.0/[GR] TWOG0181 Predicted monocarboxylate transporter/nodulin related protein	A0A445FID1/0.0/A0A445FID1_GLYSO Protein NUCLEAR FUSION DEFECTIVE 4 OS=Glycine soja OX=3848 GN=D0Y65_051884 PE=4 SV=1	PTHR21576:SF40/5.1E-253/--	biological_process:GO:0055085//transmembrane transport;cellular_component:GO:0016021//integral component of membrane;
Lj1gvBRI07697.1	XP_003622001.1/0/heat shock cognate 70 kDa protein [Medicago truncatula] &gt;AES78219.1 heat shock cognate 70 kDa protein [Medicago truncatula]	P27322/0.0/HSP72_SOLLC Heat shock cognate 70 kDa protein 2 OS=Solanum lycopersicum OX=4081 GN=HSC-2 PE=2 SV=1	lja:Lj1g3v3458490.1/0.0/Lj1g3v3458490.1; -; K03283 heat shock 70kDa protein 1/2/6/8	At3g12580/0.0/[O] KOG0101 Molecular chaperones HSP70/HSC70, HSP70 superfamily	G7KZZ9/0.0/G7KZZ9_MEDTR Heat shock cognate 70 kDa protein OS=Medicago truncatula OX=3880 GN=11440351 PE=3 SV=1	PS00329/-/Heat shock hsp70 proteins family signature 2.	molecular_function:GO:0005524//ATP binding;
Lj1gvBRI07766.1	GAU24540.1/4.75915e-26/hypothetical protein TSUD_156530 [Trifolium subterraneum]	NA	var:108342813/3e-09/DExH-box ATP-dependent RNA helicase DExH6; K14442 ATP-dependent RNA helicase DHX36 [EC:3.6.4.13]	At2g27870/2e-06/[R] KOG1075 FOG: Reverse transcriptase	A0A2K3JVD9/7e-28/A0A2K3JVD9_TRIPR Ribonuclease H OS=Trifolium pratense OX=57577 GN=L195_g050671 PE=4 SV=1	PTHR34023/8.5E-26/--	NA
Lj1gvBRI07845.1	XP_020219706.1/6.30032e-42/glutathione S-transferase T3-like [Cajanus cajan]	Q9FHE1/3e-20/GSTT3_ARATH Glutathione S-transferase T3 OS=Arabidopsis thaliana OX=3702 GN=GSTT3 PE=2 SV=1	ath:AT5G41220/2e-19/GSTT3; glutathione S-transferase THETA 3; K00799 glutathione S-transferase [EC:2.5.1.18]	NA	A0A2K3NGK5/1e-53/A0A2K3NGK5_TRIPR Glutathione S-transferase t2-like protein OS=Trifolium pratense OX=57577 GN=L195_g025476 PE=4 SV=1	PTHR45023/2.6E-42/--	molecular_function:GO:0016740//transferase activity;
Lj1gvBRI08003.1	XP_012574763.1/1.31989e-49/PREDICTED: glutathione S-transferase T3-like [Cicer arietinum]	Q8L727/2e-26/GSTT2_ARATH Glutathione S-transferase T2 OS=Arabidopsis thaliana OX=3702 GN=GSTT2 PE=2 SV=1	ath:AT5G41240/1e-25/GSTT2; glutathione S-transferase THETA 2; K00799 glutathione S-transferase [EC:2.5.1.18]	NA	A0A2K3NGK5/5e-54/A0A2K3NGK5_TRIPR Glutathione S-transferase t2-like protein OS=Trifolium pratense OX=57577 GN=L195_g025476 PE=4 SV=1	PTHR45023/3.9E-53/--	molecular_function:GO:0016740//transferase activity;
Lj1gvBRI08099.1	XP_006586227.1/2.92749e-85/PREDICTED: FBD-associated F-box protein At4g10400-like [Glycine max] &gt;KHN10971.1 F-box/FBD/LRR-repeat protein [Glycine soja] &gt;KRH46655.1 hypothetical protein GLYMA_08G348900 [Glycine max]	Q8H1R7/3e-34/FDL27_ARATH F-box/FBD/LRR-repeat protein At4g26340 OS=Arabidopsis thaliana OX=3702 GN=At4g26340 PE=2 SV=1	mtr:MTR_7g056420/7e-46/S-locus lectin kinase family protein; K04733 interleukin-1 receptor-associated kinase 4 [EC:2.7.11.1]	At4g26340/1e-34/[R] LSE0003 A F-box and FBD-domains	A0A0B2PNG3/2e-84/A0A0B2PNG3_GLYSO F-box/FBD/LRR-repeat protein OS=Glycine soja OX=3848 GN=D0Y65_022566 PE=4 SV=1	PF08387/1.9E-14/FBD	NA
Lj1gvBRI08101.1	GAU25079.1/0/hypothetical protein TSUD_257730 [Trifolium subterraneum]	Q40392/2e-29/TMVRN_NICGU TMV resistance protein N OS=Nicotiana glutinosa OX=35889 GN=N PE=1 SV=1	lja:Lj1g3v3218140.1/0.0/Lj1g3v3218140.1; -; K03283 heat shock 70kDa protein 1/2/6/8	At1g72920/1e-30/[T] LSE0012 A Apoptotic ATPase, disease resistance determinant	A0A2Z6N0Z7/0.0/A0A2Z6N0Z7_TRISU Uncharacterized protein OS=Trifolium subterraneum OX=3900 GN=TSUD_257730 PE=3 SV=1	PTHR11017:SF200/1.5E-73/--	biological_process:GO:0007165//signal transduction;molecular_function:GO:0043531//ADP binding;
Lj1gvBRI08105.1	XP_012574763.1/9.32973e-50/PREDICTED: glutathione S-transferase T3-like [Cicer arietinum]	Q8L727/4e-26/GSTT2_ARATH Glutathione S-transferase T2 OS=Arabidopsis thaliana OX=3702 GN=GSTT2 PE=2 SV=1	ath:AT5G41240/2e-25/GSTT2; glutathione S-transferase THETA 2; K00799 glutathione S-transferase [EC:2.5.1.18]	NA	A0A2K3NGK5/2e-55/A0A2K3NGK5_TRIPR Glutathione S-transferase t2-like protein OS=Trifolium pratense OX=57577 GN=L195_g025476 PE=4 SV=1	PTHR45023/1.1E-51/--	molecular_function:GO:0016740//transferase activity;
Lj1gvBRI08118.1	XP_003622001.1/0/heat shock cognate 70 kDa protein [Medicago truncatula] &gt;AES78219.1 heat shock cognate 70 kDa protein [Medicago truncatula]	P09189/0.0/HSP7C_PETHY Heat shock cognate 70 kDa protein OS=Petunia hybrida OX=4102 GN=HSP70 PE=2 SV=1	lja:Lj2g3v0915010.2/0.0/Lj2g3v0915010.2; -; K03283 heat shock 70kDa protein 1/2/6/8	At3g12580/0.0/[O] KOG0101 Molecular chaperones HSP70/HSC70, HSP70 superfamily	G7KZZ9/0.0/G7KZZ9_MEDTR Heat shock cognate 70 kDa protein OS=Medicago truncatula OX=3880 GN=11440351 PE=3 SV=1	PTHR19375/0.0/--	molecular_function:GO:0005524//ATP binding;
Lj1gvBRI08119.1	XP_003622001.1/0/heat shock cognate 70 kDa protein [Medicago truncatula] &gt;AES78219.1 heat shock cognate 70 kDa protein [Medicago truncatula]	P27322/0.0/HSP72_SOLLC Heat shock cognate 70 kDa protein 2 OS=Solanum lycopersicum OX=4081 GN=HSC-2 PE=2 SV=1	lja:Lj1g3v3718120.4/0.0/Lj1g3v3718120.4; -; K03283 heat shock 70kDa protein 1/2/6/8	At3g12580/0.0/[O] KOG0101 Molecular chaperones HSP70/HSC70, HSP70 superfamily	G7KZZ9/0.0/G7KZZ9_MEDTR Heat shock cognate 70 kDa protein OS=Medicago truncatula OX=3880 GN=11440351 PE=3 SV=1	PTHR19375/2.1E-209/--	molecular_function:GO:0005524//ATP binding;
Lj1gvBRI08121.1	XP_020219706.1/1.77883e-41/glutathione S-transferase T3-like [Cajanus cajan]	Q9FHE1/1e-19/GSTT3_ARATH Glutathione S-transferase T3 OS=Arabidopsis thaliana OX=3702 GN=GSTT3 PE=2 SV=1	ath:AT5G41220/8e-19/GSTT3; glutathione S-transferase THETA 3; K00799 glutathione S-transferase [EC:2.5.1.18]	NA	A0A2K3NGK5/4e-55/A0A2K3NGK5_TRIPR Glutathione S-transferase t2-like protein OS=Trifolium pratense OX=57577 GN=L195_g025476 PE=4 SV=1	PTHR45023/5.0E-43/--	molecular_function:GO:0016740//transferase activity;
Lj1gvBRI08133.1	XP_003622001.1/0/heat shock cognate 70 kDa protein [Medicago truncatula] &gt;AES78219.1 heat shock cognate 70 kDa protein [Medicago truncatula]	P09189/0.0/HSP7C_PETHY Heat shock cognate 70 kDa protein OS=Petunia hybrida OX=4102 GN=HSP70 PE=2 SV=1	lja:Lj1g3v3458490.1/0.0/Lj1g3v3458490.1; -; K03283 heat shock 70kDa protein 1/2/6/8	At3g12580/0.0/[O] KOG0101 Molecular chaperones HSP70/HSC70, HSP70 superfamily	G7KZZ9/0.0/G7KZZ9_MEDTR Heat shock cognate 70 kDa protein OS=Medicago truncatula OX=3880 GN=11440351 PE=3 SV=1	PTHR19375:SF247/1.6E-224/--	molecular_function:GO:0005524//ATP binding;
Lj1gvBRI08136.1	XP_003622001.1/0/heat shock cognate 70 kDa protein [Medicago truncatula] &gt;AES78219.1 heat shock cognate 70 kDa protein [Medicago truncatula]	P09189/0.0/HSP7C_PETHY Heat shock cognate 70 kDa protein OS=Petunia hybrida OX=4102 GN=HSP70 PE=2 SV=1	lja:Lj1g3v3458490.1/0.0/Lj1g3v3458490.1; -; K03283 heat shock 70kDa protein 1/2/6/8	At3g12580/0.0/[O] KOG0101 Molecular chaperones HSP70/HSC70, HSP70 superfamily	G7KZZ9/0.0/G7KZZ9_MEDTR Heat shock cognate 70 kDa protein OS=Medicago truncatula OX=3880 GN=11440351 PE=3 SV=1	PTHR19375/4.2E-227/--	molecular_function:GO:0005524//ATP binding;
Lj1gvBRI08137.1	XP_020231933.1/0/heat shock cognate 70 kDa protein 2-like [Cajanus cajan] &gt;KYP50771.1 Heat shock cognate 70 kDa protein [Cajanus cajan]	P27322/0.0/HSP72_SOLLC Heat shock cognate 70 kDa protein 2 OS=Solanum lycopersicum OX=4081 GN=HSC-2 PE=2 SV=1	lja:Lj0g3v0291079.1/0.0/Lj0g3v0291079.1; -; K03283 heat shock 70kDa protein 1/2/6/8	At5g02500/0.0/[O] KOG0101 Molecular chaperones HSP70/HSC70, HSP70 superfamily	A0A151S7R0/0.0/A0A151S7R0_CAJCA Heat shock cognate 70 kDa protein OS=Cajanus cajan OX=3821 GN=KK1_027461 PE=3 SV=1	PTHR19375:SF308/0.0/--	molecular_function:GO:0005524//ATP binding;
Lj1gvBRI08139.3	GAU25081.1/0/hypothetical protein TSUD_257750 [Trifolium subterraneum]	P09189/0.0/HSP7C_PETHY Heat shock cognate 70 kDa protein OS=Petunia hybrida OX=4102 GN=HSP70 PE=2 SV=1	lja:Lj1g3v3218140.1/0.0/Lj1g3v3218140.1; -; K03283 heat shock 70kDa protein 1/2/6/8	At5g02500/0.0/[O] KOG0101 Molecular chaperones HSP70/HSC70, HSP70 superfamily	A0A2Z6LZD6/0.0/A0A2Z6LZD6_TRISU Uncharacterized protein OS=Trifolium subterraneum OX=3900 GN=TSUD_257750 PE=3 SV=1	PR00301/7.9E-78/70kDa heat shock protein signature	NA
Lj1gvBRI08140.1	GAU25081.1/0/hypothetical protein TSUD_257750 [Trifolium subterraneum]	P27322/0.0/HSP72_SOLLC Heat shock cognate 70 kDa protein 2 OS=Solanum lycopersicum OX=4081 GN=HSC-2 PE=2 SV=1	lja:Lj1g3v3218140.1/0.0/Lj1g3v3218140.1; -; K03283 heat shock 70kDa protein 1/2/6/8	At3g12580/0.0/[O] KOG0101 Molecular chaperones HSP70/HSC70, HSP70 superfamily	A0A2K3NCQ3/0.0/A0A2K3NCQ3_TRIPR Heat shock cognate 70 kDa protein 2-like (Fragment) OS=Trifolium pratense OX=57577 GN=L195_g024109 PE=3 SV=1	PR00301/1.6E-43/70kDa heat shock protein signature	NA
Lj1gvBRI08143.1	KHN27222.1/0/Heat shock cognate 70 kDa protein 2 [Glycine soja]	P22953/0.0/MD37E_ARATH Probable mediator of RNA polymerase II transcription subunit 37e OS=Arabidopsis thaliana OX=3702 GN=MED37E PE=1 SV=3	lja:Lj1g3v3219240.1/0.0/Lj1g3v3219240.1; -; K03283 heat shock 70kDa protein 1/2/6/8	At5g02500/0.0/[O] KOG0101 Molecular chaperones HSP70/HSC70, HSP70 superfamily	A0A0B2R5Y0/0.0/A0A0B2R5Y0_GLYSO Heat shock cognate 70 kDa protein 2 OS=Glycine soja OX=3848 GN=D0Y65_003424 PE=3 SV=1	PS00329/-/Heat shock hsp70 proteins family signature 2.	molecular_function:GO:0005524//ATP binding;
Lj1gvBRI08147.1	GAU25080.1/0/hypothetical protein TSUD_257740 [Trifolium subterraneum]	Q9LHA8/0.0/MD37C_ARATH Probable mediator of RNA polymerase II transcription subunit 37c OS=Arabidopsis thaliana OX=3702 GN=MED37C PE=1 SV=1	lja:Lj0g3v0318919.1/0.0/Lj0g3v0318919.1; -; K03283 heat shock 70kDa protein 1/2/6/8	At3g12580/0.0/[O] KOG0101 Molecular chaperones HSP70/HSC70, HSP70 superfamily	A0A2K3NCQ3/0.0/A0A2K3NCQ3_TRIPR Heat shock cognate 70 kDa protein 2-like (Fragment) OS=Trifolium pratense OX=57577 GN=L195_g024109 PE=3 SV=1	PS00329/-/Heat shock hsp70 proteins family signature 2.	molecular_function:GO:0005524//ATP binding;
Lj1gvBRI08178.1	GAU49376.1/1.79863e-55/hypothetical protein TSUD_177250 [Trifolium subterraneum]	P0C2F6/4e-12/RNHX1_ARATH Putative ribonuclease H protein At1g65750 OS=Arabidopsis thaliana OX=3702 GN=At1g65750 PE=3 SV=1	fve:105353223/5e-26/uncharacterized LOC105353223; K17535 serine/threonine-protein kinase TNNI3K [EC:2.7.11.1]	At2g45230/2e-35/[R] KOG1075 FOG: Reverse transcriptase	A0A2Z6P0X3/1e-54/A0A2Z6P0X3_TRISU Uncharacterized protein OS=Trifolium subterraneum OX=3900 GN=TSUD_177250 PE=4 SV=1	PTHR33033:SF53/1.6E-54/--	molecular_function:GO:0003676//nucleic acid binding;
Lj1gvBRI08377.1	KYP74808.1/7.75869e-19/Putative ribonuclease H protein At1g65750 family [Cajanus cajan]	NA	adu:107468113/2e-08/heat shock 70 kDa protein; K03283 heat shock 70kDa protein 1/2/6/8	NA	I3S2I6/4e-14/I3S2I6_LOTJA Uncharacterized protein OS=Lotus japonicus OX=34305 PE=2 SV=1	PF13456/5.0E-19/Reverse transcriptase-like	NA
Lj1gvBRI08382.1	XP_012574763.1/2.93092e-44/PREDICTED: glutathione S-transferase T3-like [Cicer arietinum]	Q8L727/2e-24/GSTT2_ARATH Glutathione S-transferase T2 OS=Arabidopsis thaliana OX=3702 GN=GSTT2 PE=2 SV=1	ath:AT5G41240/1e-23/GSTT2; glutathione S-transferase THETA 2; K00799 glutathione S-transferase [EC:2.5.1.18]	NA	A0A2K3NGK5/4e-49/A0A2K3NGK5_TRIPR Glutathione S-transferase t2-like protein OS=Trifolium pratense OX=57577 GN=L195_g025476 PE=4 SV=1	PF14303/1.1E-9/No apical meristem-associated C-terminal domain	molecular_function:GO:0016740//transferase activity;
Lj1gvBRI08510.1	KYP45525.1/1.32461e-14/Putative ribonuclease H protein At1g65750 family [Cajanus cajan]	NA	aip:107643561/3e-08/uncharacterized protein LOC107643561 isoform X1; K03026 DNA-directed RNA polymerase III subunit RPC4	At5g33360/1e-08/[R] KOG1075 FOG: Reverse transcriptase	A0A2K3MTN2/3e-12/A0A2K3MTN2_TRIPR Ribonuclease H OS=Trifolium pratense OX=57577 GN=L195_g017350 PE=4 SV=1	PTHR34023/4.0E-15/--	NA
Lj1gvBRI08538.1	KHN00522.1/0/Salicylate O-methyltransferase [Glycine soja] &gt;KRH69876.1 hypothetical protein GLYMA_02G054200 [Glycine max]	Q9SPV4/1e-159/SAMT_CLABR Salicylate carboxymethyltransferase OS=Clarkia breweri OX=36903 GN=SAMT PE=1 SV=1	lja:Lj1g3v1363270.1/0.0/Lj1g3v1363270.1; -; K21483 salicylate 1-O-methyltransferase [EC:2.1.1.274]	At5g04370/2e-103/[QV] LSE0351 A S-adenosyl-L-methionine:carboxyl methyltransferase	A0A445LJW9/0.0/A0A445LJW9_GLYSO Salicylate carboxymethyltransferase isoform A OS=Glycine soja OX=3848 GN=D0Y65_003049 PE=4 SV=1	PTHR31009/4.7E-184/--	molecular_function:GO:0008168//methyltransferase activity;
Lj1gvBRI08586.1	XP_012574763.1/1.3767e-48/PREDICTED: glutathione S-transferase T3-like [Cicer arietinum]	Q8L727/4e-25/GSTT2_ARATH Glutathione S-transferase T2 OS=Arabidopsis thaliana OX=3702 GN=GSTT2 PE=2 SV=1	ath:AT5G41240/2e-24/GSTT2; glutathione S-transferase THETA 2; K00799 glutathione S-transferase [EC:2.5.1.18]	NA	A0A2K3NGK5/3e-54/A0A2K3NGK5_TRIPR Glutathione S-transferase t2-like protein OS=Trifolium pratense OX=57577 GN=L195_g025476 PE=4 SV=1	PTHR45023/2.1E-53/--	molecular_function:GO:0016740//transferase activity;
Lj1gvBRI08678.1	GAU41233.1/2.2532e-87/hypothetical protein TSUD_280320, partial [Trifolium subterraneum]	NA	mus:103989776/1e-14/probable linoleate 9S-lipoxygenase 4; K15718 linoleate 9S-lipoxygenase [EC:1.13.11.58]	At4g04050/1e-17/[R] KOG0017 FOG: Transposon-encoded proteins with TYA, reverse transcriptase, integrase domains in various combinations	A0A2Z6NGX9/1e-86/A0A2Z6NGX9_TRISU Uncharacterized protein (Fragment) OS=Trifolium subterraneum OX=3900 GN=TSUD_280320 PE=4 SV=1	PTHR33240/1.1E-27/--	NA
Lj1gvBRI08739.1	OIV98534.1/8.03406e-77/hypothetical protein TanjilG_12120 [Lupinus angustifolius]	O65454/4e-07/FB334_ARATH Probable F-box protein At4g22060 OS=Arabidopsis thaliana OX=3702 GN=At4g22060 PE=4 SV=2	NA	At4g22060/2e-07/[R] LSE0007 A F-box domain	A0A1J7GDQ1/5e-76/A0A1J7GDQ1_LUPAN Uncharacterized protein OS=Lupinus angustifolius OX=3871 GN=TanjilG_12120 PE=4 SV=1	PTHR33110/1.0E-29/--	NA
Lj1gvBRI08744.1	OIV98534.1/8.15719e-67/hypothetical protein TanjilG_12120 [Lupinus angustifolius]	NA	NA	NA	A0A1J7GDQ1/5e-66/A0A1J7GDQ1_LUPAN Uncharacterized protein OS=Lupinus angustifolius OX=3871 GN=TanjilG_12120 PE=4 SV=1	PF03478/7.3E-6/Protein of unknown function (DUF295)	NA
Lj1gvBRI08747.1	AFK44986.1/2.72487e-59/unknown [Lotus japonicus]	P59234/2e-46/YIPL_SOLTU Protein yippee-like OS=Solanum tuberosum OX=4113 PE=2 SV=1	NA	At2g40110/5e-50/[R] KOG3399 Predicted Yippee-type zinc-binding protein	I3SXJ4/2e-58/I3SXJ4_LOTJA Protein yippee-like OS=Lotus japonicus OX=34305 PE=2 SV=1	PTHR13848:SF38/1.1E-58/--	molecular_function:GO:0046872//metal ion binding;
Lj1gvBRI08752.1	OIV98534.1/2.94425e-72/hypothetical protein TanjilG_12120 [Lupinus angustifolius]	NA	NA	NA	A0A1J7GDQ1/2e-71/A0A1J7GDQ1_LUPAN Uncharacterized protein OS=Lupinus angustifolius OX=3871 GN=TanjilG_12120 PE=4 SV=1	PF03478/9.7E-5/Protein of unknown function (DUF295)	NA
Lj1gvBRI08764.1	XP_019465459.1/9.0934e-54/PREDICTED: putative F-box protein At4g17565 [Lupinus angustifolius]	NA	NA	NA	A0A1J7GDQ1/6e-53/A0A1J7GDQ1_LUPAN Uncharacterized protein OS=Lupinus angustifolius OX=3871 GN=TanjilG_12120 PE=4 SV=1	PF03478/9.6E-6/Protein of unknown function (DUF295)	NA
Lj1gvBRI08771.1	OIV98534.1/1.10541e-87/hypothetical protein TanjilG_12120 [Lupinus angustifolius]	NA	NA	At1g57790/5e-06/[R] LSE0007 A F-box domain	A0A1J7GDQ1/7e-87/A0A1J7GDQ1_LUPAN Uncharacterized protein OS=Lupinus angustifolius OX=3871 GN=TanjilG_12120 PE=4 SV=1	PTHR44259/4.2E-33/--	NA
Lj1gvBRI08862.1	XP_012574763.1/7.19665e-49/PREDICTED: glutathione S-transferase T3-like [Cicer arietinum]	Q8L727/6e-26/GSTT2_ARATH Glutathione S-transferase T2 OS=Arabidopsis thaliana OX=3702 GN=GSTT2 PE=2 SV=1	ath:AT5G41240/4e-25/GSTT2; glutathione S-transferase THETA 2; K00799 glutathione S-transferase [EC:2.5.1.18]	NA	A0A2K3NGK5/3e-55/A0A2K3NGK5_TRIPR Glutathione S-transferase t2-like protein OS=Trifolium pratense OX=57577 GN=L195_g025476 PE=4 SV=1	PF14303/2.5E-12/No apical meristem-associated C-terminal domain	molecular_function:GO:0016740//transferase activity;
Lj1gvBRI08914.1	XP_020209009.1/2.50703e-138/uncharacterized protein LOC109793946 [Cajanus cajan]	NA	pop:18110412/6e-09/wall-associated receptor kinase-like 1; K04733 interleukin-1 receptor-associated kinase 4 [EC:2.7.11.1]	NA	A0A151RKN8/1e-93/A0A151RKN8_CAJCA Uncharacterized protein OS=Cajanus cajan OX=3821 GN=KK1_035459 PE=4 SV=1	NA	NA
Lj1gvBRI08926.1	XP_004509800.2/1.42985e-65/PREDICTED: uncharacterized protein LOC101506358 [Cicer arietinum]	NA	NA	NA	A0A1S2YTT4/9e-65/A0A1S2YTT4_CICAR uncharacterized protein LOC101506358 OS=Cicer arietinum OX=3827 GN=LOC101506358 PE=4 SV=1	PTHR33095:SF3/5.0E-49/--	NA
Lj1gvBRI08927.1	XP_004509800.2/4.33899e-63/PREDICTED: uncharacterized protein LOC101506358 [Cicer arietinum]	NA	NA	NA	A0A1S2YTT4/3e-62/A0A1S2YTT4_CICAR uncharacterized protein LOC101506358 OS=Cicer arietinum OX=3827 GN=LOC101506358 PE=4 SV=1	PTHR33095/8.1E-49/--	NA
Lj1gvBRI08928.1	XP_004509800.2/1.7188e-62/PREDICTED: uncharacterized protein LOC101506358 [Cicer arietinum]	NA	NA	NA	A0A1S2YTT4/1e-61/A0A1S2YTT4_CICAR uncharacterized protein LOC101506358 OS=Cicer arietinum OX=3827 GN=LOC101506358 PE=4 SV=1	PF07816/1.3E-9/Protein of unknown function (DUF1645)	NA
Lj1gvBRI08929.1	XP_004509800.2/4.3567e-64/PREDICTED: uncharacterized protein LOC101506358 [Cicer arietinum]	NA	NA	NA	A0A1S2YTT4/3e-63/A0A1S2YTT4_CICAR uncharacterized protein LOC101506358 OS=Cicer arietinum OX=3827 GN=LOC101506358 PE=4 SV=1	PF07816/1.1E-8/Protein of unknown function (DUF1645)	NA
Lj1gvBRI08930.1	XP_004509800.2/3.49317e-63/PREDICTED: uncharacterized protein LOC101506358 [Cicer arietinum]	NA	NA	NA	A0A1S2YTT4/2e-62/A0A1S2YTT4_CICAR uncharacterized protein LOC101506358 OS=Cicer arietinum OX=3827 GN=LOC101506358 PE=4 SV=1	PTHR33095:SF3/3.0E-47/--	NA
Lj1gvBRI08931.1	XP_004509800.2/6.80675e-62/PREDICTED: uncharacterized protein LOC101506358 [Cicer arietinum]	NA	NA	NA	A0A1S2YTT4/4e-61/A0A1S2YTT4_CICAR uncharacterized protein LOC101506358 OS=Cicer arietinum OX=3827 GN=LOC101506358 PE=4 SV=1	PTHR33095:SF3/4.3E-47/--	NA
Lj1gvBRI08932.1	XP_004509800.2/4.40422e-64/PREDICTED: uncharacterized protein LOC101506358 [Cicer arietinum]	NA	NA	NA	A0A1S2YTT4/3e-63/A0A1S2YTT4_CICAR uncharacterized protein LOC101506358 OS=Cicer arietinum OX=3827 GN=LOC101506358 PE=4 SV=1	PTHR33095/1.3E-48/--	NA
Lj1gvBRI08933.1	XP_004509892.1/5.38109e-63/PREDICTED: uncharacterized protein LOC101512682 [Cicer arietinum]	NA	NA	NA	A0A1S2YU01/3e-62/A0A1S2YU01_CICAR uncharacterized protein LOC101512682 OS=Cicer arietinum OX=3827 GN=LOC101512682 PE=4 SV=1	PTHR33095:SF3/2.1E-48/--	NA
Lj1gvBRI08934.1	XP_004509800.2/4.21555e-54/PREDICTED: uncharacterized protein LOC101506358 [Cicer arietinum]	NA	NA	NA	A0A1S2YTT4/3e-53/A0A1S2YTT4_CICAR uncharacterized protein LOC101506358 OS=Cicer arietinum OX=3827 GN=LOC101506358 PE=4 SV=1	PTHR33095/1.3E-41/--	NA
Lj1gvBRI08945.1	GAU41233.1/5.04692e-93/hypothetical protein TSUD_280320, partial [Trifolium subterraneum]	NA	mus:103989776/7e-26/probable linoleate 9S-lipoxygenase 4; K15718 linoleate 9S-lipoxygenase [EC:1.13.11.58]	At1g20390/1e-27/[R] KOG0017 FOG: Transposon-encoded proteins with TYA, reverse transcriptase, integrase domains in various combinations	A0A2Z6NGX9/3e-92/A0A2Z6NGX9_TRISU Uncharacterized protein (Fragment) OS=Trifolium subterraneum OX=3900 GN=TSUD_280320 PE=4 SV=1	PF03732/1.9E-10/Retrotransposon gag protein	NA
Lj1gvBRI08952.1	KYP51324.1/1.66736e-67/Putative ribonuclease H protein At1g65750 family, partial [Cajanus cajan]	P0C2F6/2e-32/RNHX1_ARATH Putative ribonuclease H protein At1g65750 OS=Arabidopsis thaliana OX=3702 GN=At1g65750 PE=3 SV=1	fve:105353223/4e-11/uncharacterized LOC105353223; K17535 serine/threonine-protein kinase TNNI3K [EC:2.7.11.1]	At2g31080/2e-44/[R] KOG1075 FOG: Reverse transcriptase	A0A2Z6PTS2/1e-57/A0A2Z6PTS2_TRISU Uncharacterized protein OS=Trifolium subterraneum OX=3900 GN=TSUD_288310 PE=4 SV=1	PTHR33033:SF51/1.5E-25/--	NA
Lj1gvBRI09011.1	AFK48593.1/2.37449e-28/unknown [Lotus japonicus]	P0C2F6/5e-11/RNHX1_ARATH Putative ribonuclease H protein At1g65750 OS=Arabidopsis thaliana OX=3702 GN=At1g65750 PE=3 SV=1	ccaj:109787854/7e-14/heat shock 70 kDa protein-like; K03283 heat shock 70kDa protein 1/2/6/8	At2g22350/9e-14/[R] KOG1075 FOG: Reverse transcriptase	A0A2K3JVD9/8e-28/A0A2K3JVD9_TRIPR Ribonuclease H OS=Trifolium pratense OX=57577 GN=L195_g050671 PE=4 SV=1	PTHR34023/2.7E-22/--	NA
Lj1gvBRI09021.1	XP_021726822.1/1.17125e-29/uncharacterized protein LOC110693947 [Chenopodium quinoa]	NA	soe:110786294/6e-11/uncharacterized protein LOC110786294; K00799 glutathione S-transferase [EC:2.5.1.18]	At3g09510/2e-13/[R] KOG1075 FOG: Reverse transcriptase	A0A0B2R7K0/1e-23/A0A0B2R7K0_GLYSO Uncharacterized protein (Fragment) OS=Glycine soja OX=3848 GN=glysoja_023957 PE=4 SV=1	PTHR33033/1.9E-33/--	NA
Lj1gvBRI09022.1	XP_015383089.1/3.43453e-12/PREDICTED: uncharacterized protein LOC107175825 [Citrus sinensis]	NA	NA	NA	A0A444YJ70/8e-12/A0A444YJ70_ARAHY Uncharacterized protein OS=Arachis hypogaea OX=3818 GN=Ahy_B06g080825 PE=4 SV=1	NA	molecular_function:GO:0003676//nucleic acid binding;
Lj1gvBRI09025.1	XP_020219706.1/5.22852e-41/glutathione S-transferase T3-like [Cajanus cajan]	Q9FHE1/5e-19/GSTT3_ARATH Glutathione S-transferase T3 OS=Arabidopsis thaliana OX=3702 GN=GSTT3 PE=2 SV=1	aof:109823134/2e-18/uncharacterized protein LOC109823134; K01963 acetyl-CoA carboxylase carboxyl transferase subunit beta [EC:6.4.1.2 2.1.3.15]	NA	A0A2K3NGK5/2e-54/A0A2K3NGK5_TRIPR Glutathione S-transferase t2-like protein OS=Trifolium pratense OX=57577 GN=L195_g025476 PE=4 SV=1	PF14303/2.1E-17/No apical meristem-associated C-terminal domain	molecular_function:GO:0016740//transferase activity;
Lj1gvBRI09202.1	XP_010687479.1/4.23845e-45/PREDICTED: uncharacterized protein LOC104901585 [Beta vulgaris subsp. vulgaris]	NA	fve:105353223/1e-20/uncharacterized LOC105353223; K17535 serine/threonine-protein kinase TNNI3K [EC:2.7.11.1]	At4g29090/1e-32/[R] KOG1075 FOG: Reverse transcriptase	A0A2K3KY66/7e-44/A0A2K3KY66_TRIPR Ribonuclease H OS=Trifolium pratense OX=57577 GN=L195_g027085 PE=4 SV=1	PTHR33033/5.6E-46/--	NA
Lj1gvBRI09240.1	BAT97206.1/0/hypothetical protein VIGAN_09058500 [Vigna angularis var. angularis]	W8JMV1/2e-147/CYT24_CATRO Cytochrome P450 76T24 OS=Catharanthus roseus OX=4058 GN=CYP76T24 PE=2 SV=1	crb:17888295/4e-140/cytochrome P450 76C4 isoform X1; K20556 cytochrome P450 family 76 subfamily C	At2g45550/3e-135/[Q] KOG0156 Cytochrome P450 CYP2 subfamily	A0A0S3SWF4/0.0/A0A0S3SWF4_PHAAN Uncharacterized protein OS=Vigna angularis var. angularis OX=157739 GN=Vigan.09G058500 PE=3 SV=1	PTHR24298:SF196/3.8E-160/--	biological_process:GO:0044550//secondary metabolite biosynthetic process;cellular_component:GO:0016020//membrane;GO:0016021//integral component of membrane;molecular_function:GO:0016709//oxidoreductase activity, acting on paired donors, with incorporation or reduction of molecular oxygen, NAD(P)H as one donor, and incorporation of one atom of oxygen;GO:0020037//heme binding;GO:0005506//iron ion b…
Lj1gvBRI09241.1	BAT97206.1/0/hypothetical protein VIGAN_09058500 [Vigna angularis var. angularis]	W8JMV1/9e-172/CYT24_CATRO Cytochrome P450 76T24 OS=Catharanthus roseus OX=4058 GN=CYP76T24 PE=2 SV=1	crb:17888295/3e-163/cytochrome P450 76C4 isoform X1; K20556 cytochrome P450 family 76 subfamily C	At2g45550/3e-158/[Q] KOG0156 Cytochrome P450 CYP2 subfamily	A0A0S3SWF4/0.0/A0A0S3SWF4_PHAAN Uncharacterized protein OS=Vigna angularis var. angularis OX=157739 GN=Vigan.09G058500 PE=3 SV=1	PTHR24298/4.8E-176/--	biological_process:GO:0044550//secondary metabolite biosynthetic process;cellular_component:GO:0016020//membrane;GO:0016021//integral component of membrane;molecular_function:GO:0016709//oxidoreductase activity, acting on paired donors, with incorporation or reduction of molecular oxygen, NAD(P)H as one donor, and incorporation of one atom of oxygen;GO:0020037//heme binding;GO:0005506//iron ion b…
Lj1gvBRI09343.1	KYP33338.1/4.26944e-13/hypothetical protein KK1_045818 [Cajanus cajan]	NA	NA	NA	A0A151QSP2/3e-12/A0A151QSP2_CAJCA Uncharacterized protein OS=Cajanus cajan OX=3821 GN=KK1_045818 PE=4 SV=1	PF13456/6.6E-9/Reverse transcriptase-like	NA
Lj1gvBRI09510.1	XP_020233675.1/0/BTB/POZ domain-containing protein POB1-like [Cajanus cajan]	Q9FPW6/3e-165/POB1_ARATH BTB/POZ domain-containing protein POB1 OS=Arabidopsis thaliana OX=3702 GN=POB1 PE=1 SV=2	NA	Hs21245132/7e-12/[TR] KOG4441 Proteins containing BTB/POZ and Kelch domains, involved in regulatory/signal transduction processes	A0A371HV63/0.0/A0A371HV63_MUCPR BTB/POZ domain-containing protein POB1 OS=Mucuna pruriens OX=157652 GN=POB1 PE=4 SV=1	PS50097/13.467/BTB domain profile.	NA
Lj1gvBRI09514.1	XP_014515347.1/0/PREDICTED: BTB/POZ domain-containing protein POB1-like [Vigna radiata var. radiata]	Q9FPW6/0.0/POB1_ARATH BTB/POZ domain-containing protein POB1 OS=Arabidopsis thaliana OX=3702 GN=POB1 PE=1 SV=2	smo:SELMODRAFT_92030/5e-06/hypothetical protein; K10523 speckle-type POZ protein	Hs21245132/2e-11/[TR] KOG4441 Proteins containing BTB/POZ and Kelch domains, involved in regulatory/signal transduction processes	A0A371HV63/0.0/A0A371HV63_MUCPR BTB/POZ domain-containing protein POB1 OS=Mucuna pruriens OX=157652 GN=POB1 PE=4 SV=1	PTHR24412/6.8E-138/--	NA
Lj1gvBRI09540.1	KYP74203.1/2.85414e-103/Putative ribonuclease H protein At1g65750 family [Cajanus cajan]	P0C2F6/4e-45/RNHX1_ARATH Putative ribonuclease H protein At1g65750 OS=Arabidopsis thaliana OX=3702 GN=At1g65750 PE=3 SV=1	lja:Lj0g3v0149379.1/1e-22/Lj0g3v0149379.1; -; K18857 alcohol dehydrogenase class-P [EC:1.1.1.1]	At2g31080/2e-47/[R] KOG1075 FOG: Reverse transcriptase	A0A2K3NTS9/2e-84/A0A2K3NTS9_TRIPR Ribonuclease H OS=Trifolium pratense OX=57577 GN=L195_g002910 PE=4 SV=1	PTHR33033/2.4E-36/--	NA
Lj1gvBRI09585.1	XP_020224160.1/1.29951e-09/uncharacterized protein LOC109806191 [Cajanus cajan]	NA	NA	NA	A0A151SWJ4/3e-07/A0A151SWJ4_CAJCA Uncharacterized protein OS=Cajanus cajan OX=3821 GN=KK1_014576 PE=4 SV=1	PF14303/9.0E-7/No apical meristem-associated C-terminal domain	NA
Lj1gvBRI09679.1	AFK48593.1/5.00058e-36/unknown [Lotus japonicus]	P0C2F6/3e-15/RNHX1_ARATH Putative ribonuclease H protein At1g65750 OS=Arabidopsis thaliana OX=3702 GN=At1g65750 PE=3 SV=1	aip:107643561/3e-14/uncharacterized protein LOC107643561 isoform X1; K03026 DNA-directed RNA polymerase III subunit RPC4	At2g22350/3e-18/[R] KOG1075 FOG: Reverse transcriptase	A0A2K3JVD9/5e-37/A0A2K3JVD9_TRIPR Ribonuclease H OS=Trifolium pratense OX=57577 GN=L195_g050671 PE=4 SV=1	PTHR34023/3.1E-32/--	NA
Lj1gvBRI09699.1	ABD32582.1/0/Integrase, catalytic region; Zinc finger, CCHC-type; Peptidase aspartic, catalytic [Medicago truncatula]	P10978/1e-154/POLX_TOBAC Retrovirus-related Pol polyprotein from transposon TNT 1-94 OS=Nicotiana tabacum OX=4097 PE=2 SV=1	adu:107466525/0.0/LOW QUALITY PROTEIN: DNA-directed RNA polymerase II subunit 1-like; K03006 DNA-directed RNA polymerase II subunit RPB1 [EC:2.7.7.6]	At3g60170/0.0/[R] KOG0017 FOG: Transposon-encoded proteins with TYA, reverse transcriptase, integrase domains in various combinations	Q2HU05/0.0/Q2HU05_MEDTR Integrase, catalytic region; Zinc finger, CCHC-type; Peptidase aspartic, catalytic OS=Medicago truncatula OX=3880 GN=MtrDRAFT_AC149577g2v1 PE=4 SV=1	PS50994/25.113/Integrase catalytic domain profile.	NA
Lj1gvBRI09814.1	XP_012574763.1/3.39036e-41/PREDICTED: glutathione S-transferase T3-like [Cicer arietinum]	Q9FHE1/1e-19/GSTT3_ARATH Glutathione S-transferase T3 OS=Arabidopsis thaliana OX=3702 GN=GSTT3 PE=2 SV=1	ath:AT5G41220/8e-19/GSTT3; glutathione S-transferase THETA 3; K00799 glutathione S-transferase [EC:2.5.1.18]	NA	A0A2K3NGK5/5e-55/A0A2K3NGK5_TRIPR Glutathione S-transferase t2-like protein OS=Trifolium pratense OX=57577 GN=L195_g025476 PE=4 SV=1	PTHR45023/5.1E-43/--	molecular_function:GO:0016740//transferase activity;
Lj1gvBRI09824.1	KYP68039.1/7.59953e-27/hypothetical protein KK1_021656, partial [Cajanus cajan]	P0C2F6/1e-11/RNHX1_ARATH Putative ribonuclease H protein At1g65750 OS=Arabidopsis thaliana OX=3702 GN=At1g65750 PE=3 SV=1	ccaj:109787854/3e-11/heat shock 70 kDa protein-like; K03283 heat shock 70kDa protein 1/2/6/8	At2g22350/1e-13/[R] KOG1075 FOG: Reverse transcriptase	A0A151TLY8/5e-26/A0A151TLY8_CAJCA Uncharacterized protein (Fragment) OS=Cajanus cajan OX=3821 GN=KK1_021656 PE=4 SV=1	PF13456/1.5E-20/Reverse transcriptase-like	NA
Lj1gvBRI09866.1	GAU49376.1/2.66041e-50/hypothetical protein TSUD_177250 [Trifolium subterraneum]	NA	fve:105353223/6e-20/uncharacterized LOC105353223; K17535 serine/threonine-protein kinase TNNI3K [EC:2.7.11.1]	At2g45230/4e-32/[R] KOG1075 FOG: Reverse transcriptase	A0A2Z6P0X3/2e-49/A0A2Z6P0X3_TRISU Uncharacterized protein OS=Trifolium subterraneum OX=3900 GN=TSUD_177250 PE=4 SV=1	PTHR33033:SF53/5.5E-49/--	molecular_function:GO:0003676//nucleic acid binding;
Lj1gvBRI09953.1	XP_007145459.1/2.27376e-53/hypothetical protein PHAVU_007G241000g [Phaseolus vulgaris] &gt;XP_007145460.1 hypothetical protein PHAVU_007G241000g [Phaseolus vulgaris] &gt;ESW17453.1 hypothetical protein PHAVU_007G241000g [Phaseolus vulgaris] &gt;ESW17454.1 hypothetical protein PHAVU_007G241000g [Phaseolus vulgaris]	P0C2F6/3e-08/RNHX1_ARATH Putative ribonuclease H protein At1g65750 OS=Arabidopsis thaliana OX=3702 GN=At1g65750 PE=3 SV=1	bna:106394339/3e-17/uncharacterized protein LOC106394339; K01188 beta-glucosidase [EC:3.2.1.21]	At2g45230/1e-33/[R] KOG1075 FOG: Reverse transcriptase	V7BHT0/1e-52/V7BHT0_PHAVU Uncharacterized protein OS=Phaseolus vulgaris OX=3885 GN=PHAVU_007G241000g PE=4 SV=1	PTHR33033:SF53/3.4E-46/--	molecular_function:GO:0003676//nucleic acid binding;
Lj1gvBRI09958.1	XP_015947975.1/0/BTB/POZ domain-containing protein POB1 [Arachis duranensis] &gt;XP_016180432.1 BTB/POZ domain-containing protein POB1 isoform X1 [Arachis ipaensis] &gt;XP_020970812.1 BTB/POZ domain-containing protein POB1 isoform X1 [Arachis ipaensis]	O82343/0.0/Y2626_ARATH BTB/POZ domain-containing protein At2g46260 OS=Arabidopsis thaliana OX=3702 GN=At2g46260 PE=1 SV=2	ccav:112505140/7e-08/kelch repeat and BTB domain-containing protein 8-like; K10475 kelch repeat and BTB domain-containing protein 8	7299551/1e-16/[TR] KOG4441 Proteins containing BTB/POZ and Kelch domains, involved in regulatory/signal transduction processes	A0A445AC24/0.0/A0A445AC24_ARAHY Uncharacterized protein OS=Arachis hypogaea OX=3818 GN=Ahy_B02g057476 PE=4 SV=1	PS50097/13.219/BTB domain profile.	NA
Lj1gvBRI10015.1	XP_020222046.1/4.51064e-31/uncharacterized protein LOC109804600 [Cajanus cajan]	NA	NA	NA	A0A2K3L884/1e-33/A0A2K3L884_TRIPR Uncharacterized protein OS=Trifolium pratense OX=57577 GN=L195_g030675 PE=4 SV=1	NA	NA
Lj1gvBRI10091.1	AFK34478.1/3.59683e-13/unknown [Lotus japonicus]	NA	NA	NA	I3S2I6/2e-12/I3S2I6_LOTJA Uncharacterized protein OS=Lotus japonicus OX=34305 PE=2 SV=1	PF13456/3.1E-11/Reverse transcriptase-like	NA
Lj1gvBRI10201.1	GAU13865.1/0/hypothetical protein TSUD_261920 [Trifolium subterraneum]	Q65CJ7/0.0/HPPR_PLESU Hydroxyphenylpyruvate reductase OS=Plectranthus scutellarioides OX=4142 GN=HPPR PE=1 SV=2	mtr:MTR_4g013100/0.0/D-glycerate dehydrogenase/hydroxypyruvate reductase; K15919 glyoxylate/hydroxypyruvate reductase [EC:1.1.1.79 1.1.1.81]	At1g79870/5e-173/[C] KOG0069 Glyoxylate/hydroxypyruvate reductase (D-isomer-specific 2-hydroxy acid dehydrogenase superfamily)	A0A1S2YMA1/0.0/A0A1S2YMA1_CICAR hydroxyphenylpyruvate reductase-like OS=Cicer arietinum OX=3827 GN=LOC101513304 PE=3 SV=1	PTHR10996/2.8E-164/--	molecular_function:GO:0016616//oxidoreductase activity, acting on the CH-OH group of donors, NAD or NADP as acceptor;GO:0051287//NAD binding;
Lj1gvBRI10370.1	Q672F7.1/0/RecName: Full=Tricyclene synthase EBOS, chloroplastic; AltName: Full=(E)-beta-ocimene synthase; Short=LjEBOS; Short=LjEbetaOS; AltName: Full=Terpenoid synthase 2; Short=LjTPS2; Flags: Precursor &gt;AAT86042.1 E-beta-ocimene synthase [Lotus japonicus]	Q672F7/0.0/TPS2_LOTJA Tricyclene synthase EBOS, chloroplastic OS=Lotus japonicus OX=34305 GN=EBOS PE=1 SV=1	lja:Lj3g3v2888450.1/0.0/Lj3g3v2888450.1; -; K12742 isoprene synthase [EC:4.2.3.27]	At3g25830/5e-153/[QV] LSE0352 A Terpene synthase/cyclase	A0A445HN55/0.0/A0A445HN55_GLYSO Tricyclene synthase EBOS, chloroplastic OS=Glycine soja OX=3848 GN=D0Y65_033901 PE=3 SV=1	PTHR31225:SF5/9.0E-282/--	NA
Lj1gvBRI10371.1	Q672F7.1/0/RecName: Full=Tricyclene synthase EBOS, chloroplastic; AltName: Full=(E)-beta-ocimene synthase; Short=LjEBOS; Short=LjEbetaOS; AltName: Full=Terpenoid synthase 2; Short=LjTPS2; Flags: Precursor &gt;AAT86042.1 E-beta-ocimene synthase [Lotus japonicus]	Q672F7/0.0/TPS2_LOTJA Tricyclene synthase EBOS, chloroplastic OS=Lotus japonicus OX=34305 GN=EBOS PE=1 SV=1	lja:Lj3g3v2888450.1/0.0/Lj3g3v2888450.1; -; K12742 isoprene synthase [EC:4.2.3.27]	At3g25830/5e-93/[QV] LSE0352 A Terpene synthase/cyclase	A0A445KGK2/0.0/A0A445KGK2_GLYSO Tricyclene synthase EBOS, chloroplastic OS=Glycine soja OX=3848 GN=D0Y65_016232 PE=3 SV=1	PF01397/4.2E-8/Terpene synthase, N-terminal domain	NA
Lj1gvBRI10580.1	NA	NA	NA	NA	NA	NA	NA
Lj1gvBRI10653.1	XP_021866523.1/4.51317e-15/uncharacterized protein LOC110805224 [Spinacia oleracea]	NA	oeu:111371145/5e-09/AP-4 complex subunit mu-like; K12402 AP-4 complex subunit mu-1	NA	A0A445EY02/2e-17/A0A445EY02_GLYSO Uncharacterized protein OS=Glycine soja OX=3848 GN=D0Y65_055404 PE=4 SV=1	PF13456/1.7E-10/Reverse transcriptase-like	NA
Lj1gvBRI10666.1	XP_020236702.1/3.23371e-104/uncharacterized protein LOC109816213 [Cajanus cajan]	NA	mus:103989776/8e-26/probable linoleate 9S-lipoxygenase 4; K15718 linoleate 9S-lipoxygenase [EC:1.13.11.58]	At1g20390/2e-33/[R] KOG0017 FOG: Transposon-encoded proteins with TYA, reverse transcriptase, integrase domains in various combinations	A0A2Z6NT34/3e-102/A0A2Z6NT34_TRISU Uncharacterized protein OS=Trifolium subterraneum OX=3900 GN=TSUD_403710 PE=4 SV=1	PTHR33240/1.3E-30/--	NA
Lj1gvBRI10675.1	XP_012574763.1/6.03284e-49/PREDICTED: glutathione S-transferase T3-like [Cicer arietinum]	Q8L727/1e-26/GSTT2_ARATH Glutathione S-transferase T2 OS=Arabidopsis thaliana OX=3702 GN=GSTT2 PE=2 SV=1	ath:AT5G41240/8e-26/GSTT2; glutathione S-transferase THETA 2; K00799 glutathione S-transferase [EC:2.5.1.18]	NA	A0A2K3NGK5/1e-55/A0A2K3NGK5_TRIPR Glutathione S-transferase t2-like protein OS=Trifolium pratense OX=57577 GN=L195_g025476 PE=4 SV=1	PTHR45023/3.1E-48/--	molecular_function:GO:0016740//transferase activity;
Lj1gvBRI10684.1	AFK34478.1/7.20635e-21/unknown [Lotus japonicus]	NA	ccaj:109787854/2e-08/heat shock 70 kDa protein-like; K03283 heat shock 70kDa protein 1/2/6/8	At2g22350/4e-09/[R] KOG1075 FOG: Reverse transcriptase	I3S2I6/4e-20/I3S2I6_LOTJA Uncharacterized protein OS=Lotus japonicus OX=34305 PE=2 SV=1	PF13456/6.9E-14/Reverse transcriptase-like	molecular_function:GO:0003676//nucleic acid binding;
Lj1gvBRI10735.1	AFK34478.1/2.38274e-32/unknown [Lotus japonicus]	NA	ccaj:109787854/2e-12/heat shock 70 kDa protein-like; K03283 heat shock 70kDa protein 1/2/6/8	At2g22350/1e-14/[R] KOG1075 FOG: Reverse transcriptase	I3S2I6/1e-31/I3S2I6_LOTJA Uncharacterized protein OS=Lotus japonicus OX=34305 PE=2 SV=1	PTHR34023:SF2/6.8E-21/--	NA
Lj1gvBRI10776.1	AAC39500.1/0/nodule-specific protein Nlj70 [Lotus japonicus]	F4I9E1/8e-26/NFD4_ARATH Protein NUCLEAR FUSION DEFECTIVE 4 OS=Arabidopsis thaliana OX=3702 GN=NFD4 PE=3 SV=1	aly:ARALYDRAFT_321151/3e-90/hypothetical protein; K14794 ribosomal RNA-processing protein 12	At2g39210/0.0/[GR] TWOG0181 Predicted monocarboxylate transporter/nodulin related protein	O81120/0.0/O81120_LOTJA Nodule-specific protein Nlj70 OS=Lotus japonicus OX=34305 PE=2 SV=1	PTHR21576:SF40/4.7E-261/--	biological_process:GO:0055085//transmembrane transport;cellular_component:GO:0016021//integral component of membrane;
Lj1gvBRI10783.1	AAC39500.1/0/nodule-specific protein Nlj70 [Lotus japonicus]	F4I9E1/7e-27/NFD4_ARATH Protein NUCLEAR FUSION DEFECTIVE 4 OS=Arabidopsis thaliana OX=3702 GN=NFD4 PE=3 SV=1	aly:ARALYDRAFT_321151/4e-88/hypothetical protein; K14794 ribosomal RNA-processing protein 12	At2g39210/0.0/[GR] TWOG0181 Predicted monocarboxylate transporter/nodulin related protein	O81120/0.0/O81120_LOTJA Nodule-specific protein Nlj70 OS=Lotus japonicus OX=34305 PE=2 SV=1	PTHR21576/2.6E-276/--	biological_process:GO:0055085//transmembrane transport;cellular_component:GO:0016021//integral component of membrane;
Lj1gvBRI10792.1	AAC39500.1/0/nodule-specific protein Nlj70 [Lotus japonicus]	F4I9E1/9e-25/NFD4_ARATH Protein NUCLEAR FUSION DEFECTIVE 4 OS=Arabidopsis thaliana OX=3702 GN=NFD4 PE=3 SV=1	aly:ARALYDRAFT_321151/3e-78/hypothetical protein; K14794 ribosomal RNA-processing protein 12	At2g39210/0.0/[GR] TWOG0181 Predicted monocarboxylate transporter/nodulin related protein	O81120/0.0/O81120_LOTJA Nodule-specific protein Nlj70 OS=Lotus japonicus OX=34305 PE=2 SV=1	PTHR21576/1.8E-255/--	biological_process:GO:0055085//transmembrane transport;cellular_component:GO:0016021//integral component of membrane;
Lj1gvBRI10796.1	AAC39500.1/0/nodule-specific protein Nlj70 [Lotus japonicus]	F4I9E1/1e-12/NFD4_ARATH Protein NUCLEAR FUSION DEFECTIVE 4 OS=Arabidopsis thaliana OX=3702 GN=NFD4 PE=3 SV=1	aly:ARALYDRAFT_321151/3e-72/hypothetical protein; K14794 ribosomal RNA-processing protein 12	At2g39210/0.0/[GR] TWOG0181 Predicted monocarboxylate transporter/nodulin related protein	O81120/0.0/O81120_LOTJA Nodule-specific protein Nlj70 OS=Lotus japonicus OX=34305 PE=2 SV=1	PF06813/1.0E-37/Nodulin-like	biological_process:GO:0055085//transmembrane transport;cellular_component:GO:0016021//integral component of membrane;
Lj1gvBRI10799.1	KYP54109.1/2.50496e-155/hypothetical protein KK1_000283 [Cajanus cajan]	NA	cam:101497921/1e-37/uncharacterized LOC101497921; K19042 E3 ubiquitin-protein ligase BOI and related proteins [EC:2.3.2.27]	At1g64260/2e-39/[R] TWOG0131 mutator-like transposase	A0A151SH56/2e-154/A0A151SH56_CAJCA Uncharacterized protein OS=Cajanus cajan OX=3821 GN=KK1_000283 PE=4 SV=1	PF10551/1.0E-20/MULE transposase domain	NA
Lj1gvBRI10812.1	KYP51324.1/1.08373e-79/Putative ribonuclease H protein At1g65750 family, partial [Cajanus cajan]	P0C2F6/8e-37/RNHX1_ARATH Putative ribonuclease H protein At1g65750 OS=Arabidopsis thaliana OX=3702 GN=At1g65750 PE=3 SV=1	lja:Lj0g3v0149379.1/6e-37/Lj0g3v0149379.1; -; K18857 alcohol dehydrogenase class-P [EC:1.1.1.1]	At2g31080/2e-39/[R] KOG1075 FOG: Reverse transcriptase	A0A2Z6PTS2/5e-58/A0A2Z6PTS2_TRISU Uncharacterized protein OS=Trifolium subterraneum OX=3900 GN=TSUD_288310 PE=4 SV=1	PF13456/1.4E-20/Reverse transcriptase-like	NA
Lj1gvBRI10840.1	XP_020236702.1/1.5381e-110/uncharacterized protein LOC109816213 [Cajanus cajan]	NA	mus:103989776/1e-26/probable linoleate 9S-lipoxygenase 4; K15718 linoleate 9S-lipoxygenase [EC:1.13.11.58]	At1g20390/8e-33/[R] KOG0017 FOG: Transposon-encoded proteins with TYA, reverse transcriptase, integrase domains in various combinations	A0A2Z6NT34/3e-108/A0A2Z6NT34_TRISU Uncharacterized protein OS=Trifolium subterraneum OX=3900 GN=TSUD_403710 PE=4 SV=1	PF03732/2.3E-10/Retrotransposon gag protein	NA
Lj1gvBRI10875.1	XP_020203067.1/1.21928e-101/inactive poly [ADP-ribose] polymerase RCD1 [Cajanus cajan] &gt;XP_020203068.1 inactive poly [ADP-ribose] polymerase RCD1 [Cajanus cajan]	Q8RY59/6e-66/RCD1_ARATH Inactive poly [ADP-ribose] polymerase RCD1 OS=Arabidopsis thaliana OX=3702 GN=RCD1 PE=1 SV=1	NA	NA	A0A445LXE5/3e-97/A0A445LXE5_GLYSO Inactive poly [ADP-ribose] polymerase RCD1 isoform A OS=Glycine soja OX=3848 GN=D0Y65_000148 PE=4 SV=1	PTHR32263:SF4/2.7E-91/--	molecular_function:GO:0003950//NAD+ ADP-ribosyltransferase activity;
Lj1gvBRI10877.1	XP_020203067.1/4.01378e-171/inactive poly [ADP-ribose] polymerase RCD1 [Cajanus cajan] &gt;XP_020203068.1 inactive poly [ADP-ribose] polymerase RCD1 [Cajanus cajan]	Q8RY59/6e-97/RCD1_ARATH Inactive poly [ADP-ribose] polymerase RCD1 OS=Arabidopsis thaliana OX=3702 GN=RCD1 PE=1 SV=1	NA	NA	V7CJA3/1e-167/V7CJA3_PHAVU Uncharacterized protein OS=Phaseolus vulgaris OX=3885 GN=PHAVU_002G137500g PE=4 SV=1	PF12174/1.3E-26/RCD1-SRO-TAF4 (RST) plant domain	molecular_function:GO:0003950//NAD+ ADP-ribosyltransferase activity;
Lj1gvBRI10878.1	XP_007158258.1/0/hypothetical protein PHAVU_002G137500g [Phaseolus vulgaris] &gt;XP_007158259.1 hypothetical protein PHAVU_002G137500g [Phaseolus vulgaris] &gt;ESW30252.1 hypothetical protein PHAVU_002G137500g [Phaseolus vulgaris] &gt;ESW30253.1 hypothetical protein PHAVU_002G137500g [Phaseolus vulgaris]	Q8RY59/4e-110/RCD1_ARATH Inactive poly [ADP-ribose] polymerase RCD1 OS=Arabidopsis thaliana OX=3702 GN=RCD1 PE=1 SV=1	NA	NA	V7CJA3/0.0/V7CJA3_PHAVU Uncharacterized protein OS=Phaseolus vulgaris OX=3885 GN=PHAVU_002G137500g PE=4 SV=1	PTHR32263:SF4/3.5E-168/--	molecular_function:GO:0003950//NAD+ ADP-ribosyltransferase activity;
Lj1gvBRI11013.1	XP_006574589.1/1.51412e-178/PREDICTED: protein ALTERED XYLOGLUCAN 4-like [Glycine max] &gt;KRH69495.1 hypothetical protein GLYMA_02G031100 [Glycine max]	O04523/1e-125/TBL27_ARATH Protein ALTERED XYLOGLUCAN 4 OS=Arabidopsis thaliana OX=3702 GN=AXY4 PE=1 SV=1	NA	At1g70230/6e-126/[S] LSE0451 A Uncharacterized protein	A0A445LJ25/9e-178/A0A445LJ25_GLYSO Protein ALTERED XYLOGLUCAN 4 OS=Glycine soja OX=3848 GN=D0Y65_002826 PE=4 SV=1	PF14416/1.2E-21/PMR5 N terminal Domain	biological_process:GO:0071554//cell wall organization or biogenesis;GO:0010411//xyloglucan metabolic process;cellular_component:GO:0005794//Golgi apparatus;GO:0016021//integral component of membrane;molecular_function:GO:0016413//O-acetyltransferase activity;
Lj1gvBRI11058.1	XP_003622001.1/0/heat shock cognate 70 kDa protein [Medicago truncatula] &gt;AES78219.1 heat shock cognate 70 kDa protein [Medicago truncatula]	P09189/0.0/HSP7C_PETHY Heat shock cognate 70 kDa protein OS=Petunia hybrida OX=4102 GN=HSP70 PE=2 SV=1	lja:Lj4g3v0119610.1/0.0/Lj4g3v0119610.1; -; K03283 heat shock 70kDa protein 1/2/6/8	At3g12580/0.0/[O] KOG0101 Molecular chaperones HSP70/HSC70, HSP70 superfamily	G7KZZ9/0.0/G7KZZ9_MEDTR Heat shock cognate 70 kDa protein OS=Medicago truncatula OX=3880 GN=11440351 PE=3 SV=1	PF00012/2.9E-145/Hsp70 protein	molecular_function:GO:0005524//ATP binding;
Lj1gvBRI11139.1	GAU41233.1/4.67062e-32/hypothetical protein TSUD_280320, partial [Trifolium subterraneum]	NA	mus:103989776/2e-18/probable linoleate 9S-lipoxygenase 4; K15718 linoleate 9S-lipoxygenase [EC:1.13.11.58]	At4g03770/2e-15/[R] KOG0017 FOG: Transposon-encoded proteins with TYA, reverse transcriptase, integrase domains in various combinations	A0A371HQ02/4e-37/A0A371HQ02_MUCPR Uncharacterized protein (Fragment) OS=Mucuna pruriens OX=157652 GN=CR513_11357 PE=4 SV=1	PF03732/4.9E-11/Retrotransposon gag protein	NA
Lj1gvBRI11140.1	GAU41233.1/2.72422e-35/hypothetical protein TSUD_280320, partial [Trifolium subterraneum]	NA	mus:103989776/8e-16/probable linoleate 9S-lipoxygenase 4; K15718 linoleate 9S-lipoxygenase [EC:1.13.11.58]	At4g03770/3e-14/[R] KOG0017 FOG: Transposon-encoded proteins with TYA, reverse transcriptase, integrase domains in various combinations	A0A392MIE7/5e-38/A0A392MIE7_9FABA Gag-pol polyprotein OS=Trifolium medium OX=97028 GN=A2U01_0007806 PE=4 SV=1	PF03732/2.3E-10/Retrotransposon gag protein	NA
Lj1gvBRI11147.1	GAU41091.1/9.79876e-59/hypothetical protein TSUD_139940 [Trifolium subterraneum]	NA	mus:103989776/6e-22/probable linoleate 9S-lipoxygenase 4; K15718 linoleate 9S-lipoxygenase [EC:1.13.11.58]	At4g03770/5e-14/[R] KOG0017 FOG: Transposon-encoded proteins with TYA, reverse transcriptase, integrase domains in various combinations	A0A392MIE7/1e-58/A0A392MIE7_9FABA Gag-pol polyprotein OS=Trifolium medium OX=97028 GN=A2U01_0007806 PE=4 SV=1	PF03732/9.6E-10/Retrotransposon gag protein	NA
Lj1gvBRI11150.1	XP_003602086.1/0/argininosuccinate synthase [Medicago truncatula] &gt;AES72337.1 argininosuccinate synthase [Medicago truncatula]	Q9SZX3/0.0/ASSY_ARATH Argininosuccinate synthase, chloroplastic OS=Arabidopsis thaliana OX=3702 GN=At4g24830 PE=1 SV=3	lja:Lj1g3v3137750.2/0.0/Lj1g3v3137750.2; -; K01940 argininosuccinate synthase [EC:6.3.4.5]	At4g24830/0.0/[E] KOG1706 Argininosuccinate synthase	G7J524/0.0/G7J524_MEDTR Argininosuccinate synthase OS=Medicago truncatula OX=3880 GN=11419138 PE=3 SV=1	PF00764/4.2E-102/Arginosuccinate synthase	biological_process:GO:0006526//arginine biosynthetic process;molecular_function:GO:0005524//ATP binding;GO:0004055//argininosuccinate synthase activity;
Lj1gvBRI11152.3	GAU44984.1/2.5564e-157/hypothetical protein TSUD_184850 [Trifolium subterraneum]	Q9SZX3/3e-134/ASSY_ARATH Argininosuccinate synthase, chloroplastic OS=Arabidopsis thaliana OX=3702 GN=At4g24830 PE=1 SV=3	lja:Lj1g3v3137750.1/2e-167/Lj1g3v3137750.1; -; K01940 argininosuccinate synthase [EC:6.3.4.5]	At4g24830/3e-134/[E] KOG1706 Argininosuccinate synthase	A0A2K3NRF5/2e-162/A0A2K3NRF5_TRIPR Argininosuccinate synthase chloroplastic-like (Fragment) OS=Trifolium pratense OX=57577 GN=L195_g002063 PE=3 SV=1	PF00764/5.7E-80/Arginosuccinate synthase	biological_process:GO:0006526//arginine biosynthetic process;molecular_function:GO:0005524//ATP binding;GO:0004055//argininosuccinate synthase activity;
Lj1gvBRI11153.1	XP_003602086.1/0/argininosuccinate synthase [Medicago truncatula] &gt;AES72337.1 argininosuccinate synthase [Medicago truncatula]	Q9SZX3/0.0/ASSY_ARATH Argininosuccinate synthase, chloroplastic OS=Arabidopsis thaliana OX=3702 GN=At4g24830 PE=1 SV=3	lja:Lj1g3v3137750.2/0.0/Lj1g3v3137750.2; -; K01940 argininosuccinate synthase [EC:6.3.4.5]	At4g24830/0.0/[E] KOG1706 Argininosuccinate synthase	G7J524/0.0/G7J524_MEDTR Argininosuccinate synthase OS=Medicago truncatula OX=3880 GN=11419138 PE=3 SV=1	PF00764/2.0E-161/Arginosuccinate synthase	biological_process:GO:0006526//arginine biosynthetic process;molecular_function:GO:0005524//ATP binding;GO:0004055//argininosuccinate synthase activity;
Lj1gvBRI11193.1	XP_020210315.1/7.28776e-142/uncharacterized protein LOC109795273 [Cajanus cajan]	NA	nta:107774058/1e-08/probable DEAD-box ATP-dependent RNA helicase 48; K17679 ATP-dependent RNA helicase MSS116, mitochondrial [EC:3.6.4.13]	At5g56530/1e-74/[OR] LSE0110 A Predicted carboxyl-terminal proteinase, contains an unknown domain	V7B7T8/7e-140/V7B7T8_PHAVU Uncharacterized protein (Fragment) OS=Phaseolus vulgaris OX=3885 GN=PHAVU_008G240400g PE=4 SV=1	PTHR31589/4.0E-116/--	NA
Lj1gvBRI11194.1	AFK34478.1/2.50018e-20/unknown [Lotus japonicus]	NA	NA	At2g02650/8e-09/[R] KOG1075 FOG: Reverse transcriptase	I3S2I6/2e-19/I3S2I6_LOTJA Uncharacterized protein OS=Lotus japonicus OX=34305 PE=2 SV=1	PTHR33033:SF53/1.2E-15/--	NA
Lj1gvBRI11210.1	KYP69463.1/0/Cytochrome P450 76C4 [Cajanus cajan]	Q8VWZ7/0.0/C76B6_CATRO Geraniol 8-hydroxylase OS=Catharanthus roseus OX=4058 GN=CYP76B6 PE=1 SV=1	csat:104783117/5e-175/cytochrome P450 76C4-like; K20556 cytochrome P450 family 76 subfamily C	At2g45550/7e-162/[Q] KOG0156 Cytochrome P450 CYP2 subfamily	A0A151TQZ2/0.0/A0A151TQZ2_CAJCA Cytochrome P450 76C4 OS=Cajanus cajan OX=3821 GN=KK1_008653 PE=3 SV=1	PR00385/1.2E-11/P450 superfamily signature	cellular_component:GO:0016021//integral component of membrane;molecular_function:GO:0016705//oxidoreductase activity, acting on paired donors, with incorporation or reduction of molecular oxygen;GO:0020037//heme binding;GO:0005506//iron ion binding;GO:0004497//monooxygenase activity;
Lj1gvBRI11218.1	XP_018814653.1/1.98013e-13/PREDICTED: uncharacterized protein LOC108986476 [Juglans regia]	NA	soe:110786294/2e-07/uncharacterized protein LOC110786294; K00799 glutathione S-transferase [EC:2.5.1.18]	At5g38920/2e-11/[R] KOG1075 FOG: Reverse transcriptase	A0A2N9GBQ2/2e-13/A0A2N9GBQ2_FAGSY Uncharacterized protein OS=Fagus sylvatica OX=28930 GN=FSB_LOCUS24553 PE=4 SV=1	PF13456/8.4E-18/Reverse transcriptase-like	NA
Lj1gvBRI11288.1	XP_020969256.1/3.63174e-57/uncharacterized protein LOC107620588 isoform X2 [Arachis ipaensis]	NA	NA	NA	A0A2G9H779/1e-55/A0A2G9H779_9LAMI Uncharacterized protein OS=Handroanthus impetiginosus OX=429701 GN=CDL12_14000 PE=4 SV=1	PTHR33144/2.5E-29/--	NA
Lj1gvBRI11319.1	XP_003593990.1/7.57114e-110/hypothetical protein MTR_2g020100 [Medicago truncatula] &gt;AES64241.1 hypothetical protein MTR_2g020100 [Medicago truncatula]	Q1G391/3e-14/FB217_ARATH F-box protein At4g00893 OS=Arabidopsis thaliana OX=3702 GN=At4g00893 PE=2 SV=1	NA	At4g10660/8e-15/[R] LSE0007 A F-box domain	A0A2K3PPT3/6e-168/A0A2K3PPT3_TRIPR F-box protein OS=Trifolium pratense OX=57577 GN=L195_g014025 PE=4 SV=1	PTHR33127/7.0E-83/--	NA
Lj1gvBRI11364.1	GAU39028.1/3.77549e-66/hypothetical protein TSUD_59840 [Trifolium subterraneum]	P93295/2e-16/M310_ARATH Uncharacterized mitochondrial protein AtMg00310 OS=Arabidopsis thaliana OX=3702 GN=AtMg00310 PE=4 SV=1	bna:106394339/2e-31/uncharacterized protein LOC106394339; K01188 beta-glucosidase [EC:3.2.1.21]	At4g29090/1e-52/[R] KOG1075 FOG: Reverse transcriptase	A0A2N9F2A9/3e-67/A0A2N9F2A9_FAGSY Uncharacterized protein OS=Fagus sylvatica OX=28930 GN=FSB_LOCUS8891 PE=4 SV=1	PF13966/2.9E-11/zinc-binding in reverse transcriptase	NA
Lj1gvBRI11371.1	XP_019459425.1/2.75894e-48/PREDICTED: B3 domain-containing transcription factor VRN1-like isoform X1 [Lupinus angustifolius]	Q8L3W1/6e-14/VRN1_ARATH B3 domain-containing transcription factor VRN1 OS=Arabidopsis thaliana OX=3702 GN=VRN1 PE=1 SV=1	fve:101301880/3e-07/B3 domain-containing transcription factor VRN1-like; K21554 CREB3 regulatory factor	At3g18960/4e-12/[S] LSE0155 A Uncharacterized protein	G7L911/3e-46/G7L911_MEDTR Transcriptional factor B3 family protein OS=Medicago truncatula OX=3880 GN=MTR_8g103940 PE=4 SV=1	SM01019/1.3E-5/--	biological_process:GO:0006355//regulation of transcription, DNA-templated;GO:0006351//transcription, DNA-templated;cellular_component:GO:0005634//nucleus;molecular_function:GO:0003677//DNA binding;
Lj1gvBRI11436.1	XP_012574763.1/7.8426e-42/PREDICTED: glutathione S-transferase T3-like [Cicer arietinum]	Q9FHE1/3e-19/GSTT3_ARATH Glutathione S-transferase T3 OS=Arabidopsis thaliana OX=3702 GN=GSTT3 PE=2 SV=1	ath:AT5G41220/2e-18/GSTT3; glutathione S-transferase THETA 3; K00799 glutathione S-transferase [EC:2.5.1.18]	NA	A0A2K3NGK5/2e-54/A0A2K3NGK5_TRIPR Glutathione S-transferase t2-like protein OS=Trifolium pratense OX=57577 GN=L195_g025476 PE=4 SV=1	PF14303/1.6E-17/No apical meristem-associated C-terminal domain	molecular_function:GO:0016740//transferase activity;
Lj1gvBRI11475.1	KYP62772.1/1.67568e-12/Putative ribonuclease H protein At1g65750 family [Cajanus cajan]	NA	aip:107643561/2e-08/uncharacterized protein LOC107643561 isoform X1; K03026 DNA-directed RNA polymerase III subunit RPC4	NA	A0A151U0R8/9e-11/A0A151U0R8_CAJCA Uncharacterized protein OS=Cajanus cajan OX=3821 GN=KK1_005479 PE=4 SV=1	PF13456/3.5E-15/Reverse transcriptase-like	NA
Lj1gvBRI11533.1	XP_020236702.1/2.78082e-104/uncharacterized protein LOC109816213 [Cajanus cajan]	NA	mus:103989776/9e-25/probable linoleate 9S-lipoxygenase 4; K15718 linoleate 9S-lipoxygenase [EC:1.13.11.58]	At1g20390/3e-32/[R] KOG0017 FOG: Transposon-encoded proteins with TYA, reverse transcriptase, integrase domains in various combinations	A0A2Z6NT34/9e-103/A0A2Z6NT34_TRISU Uncharacterized protein OS=Trifolium subterraneum OX=3900 GN=TSUD_403710 PE=4 SV=1	PTHR33240/8.3E-32/--	NA
Lj1gvBRI11598.1	XP_012574763.1/5.13005e-29/PREDICTED: glutathione S-transferase T3-like [Cicer arietinum]	Q8L727/1e-16/GSTT2_ARATH Glutathione S-transferase T2 OS=Arabidopsis thaliana OX=3702 GN=GSTT2 PE=2 SV=1	ath:AT5G41240/6e-16/GSTT2; glutathione S-transferase THETA 2; K00799 glutathione S-transferase [EC:2.5.1.18]	NA	A0A2K3NGK5/1e-30/A0A2K3NGK5_TRIPR Glutathione S-transferase t2-like protein OS=Trifolium pratense OX=57577 GN=L195_g025476 PE=4 SV=1	PTHR45023/4.0E-30/--	molecular_function:GO:0016740//transferase activity;
Lj1gvBRI11599.1	NA	NA	NA	NA	NA	PF14303/2.5E-6/No apical meristem-associated C-terminal domain	NA
Lj1gvBRI11619.1	XP_017428583.1/1.80685e-120/PREDICTED: uncharacterized protein LOC108336622 [Vigna angularis]	NA	NA	At4g23380/3e-50/[OR] LSE0110 A Predicted carboxyl-terminal proteinase, contains an unknown domain	A0A445H5D5/5e-110/A0A445H5D5_GLYSO Uncharacterized protein OS=Glycine soja OX=3848 GN=D0Y65_038588 PE=4 SV=1	PF03080/3.6E-63/Neprosin	NA
Lj1gvBRI11669.1	AFK37735.1/1.97344e-127/unknown [Lotus japonicus]	Q9LXJ7/1e-37/FBD11_ARATH FBD-associated F-box protein At3g52670 OS=Arabidopsis thaliana OX=3702 GN=At3g52670 PE=4 SV=2	mtr:MTR_7g056420/2e-50/S-locus lectin kinase family protein; K04733 interleukin-1 receptor-associated kinase 4 [EC:2.7.11.1]	At3g52670/6e-35/[R] LSE0003 A F-box and FBD-domains	I3SBU3/1e-126/I3SBU3_LOTJA Uncharacterized protein OS=Lotus japonicus OX=34305 PE=2 SV=1	PF08387/3.9E-11/FBD	NA
Lj1gvBRI11725.1	XP_020225193.1/7.88654e-15/uncharacterized protein LOC109807077 [Cajanus cajan]	NA	NA	NA	A0A445H4Z7/3e-18/A0A445H4Z7_GLYSO Uncharacterized protein OS=Glycine soja OX=3848 GN=D0Y65_038417 PE=4 SV=1	NA	NA
Lj1gvBRI11808.1	AFK48593.1/6.0701e-26/unknown [Lotus japonicus]	P0C2F6/9e-12/RNHX1_ARATH Putative ribonuclease H protein At1g65750 OS=Arabidopsis thaliana OX=3702 GN=At1g65750 PE=3 SV=1	cit:102617219/2e-07/protein argonaute MEL1-like; K11593 eukaryotic translation initiation factor 2C	At2g22350/1e-15/[R] KOG1075 FOG: Reverse transcriptase	A0A2K3LYX5/2e-33/A0A2K3LYX5_TRIPR Uncharacterized protein OS=Trifolium pratense OX=57577 GN=L195_g039786 PE=4 SV=1	PTHR33033/5.3E-19/--	NA
Lj1gvBRI11949.1	GAU47368.1/1.45247e-110/hypothetical protein TSUD_403710 [Trifolium subterraneum]	NA	mus:103989776/4e-26/probable linoleate 9S-lipoxygenase 4; K15718 linoleate 9S-lipoxygenase [EC:1.13.11.58]	At1g20390/3e-34/[R] KOG0017 FOG: Transposon-encoded proteins with TYA, reverse transcriptase, integrase domains in various combinations	A0A2Z6NT34/9e-110/A0A2Z6NT34_TRISU Uncharacterized protein OS=Trifolium subterraneum OX=3900 GN=TSUD_403710 PE=4 SV=1	PTHR33240/1.5E-30/--	NA
Lj1gvBRI12301.1	GAU41233.1/4.55155e-92/hypothetical protein TSUD_280320, partial [Trifolium subterraneum]	NA	mus:103989776/5e-26/probable linoleate 9S-lipoxygenase 4; K15718 linoleate 9S-lipoxygenase [EC:1.13.11.58]	At1g20390/2e-26/[R] KOG0017 FOG: Transposon-encoded proteins with TYA, reverse transcriptase, integrase domains in various combinations	A0A2Z6NGX9/3e-91/A0A2Z6NGX9_TRISU Uncharacterized protein (Fragment) OS=Trifolium subterraneum OX=3900 GN=TSUD_280320 PE=4 SV=1	PF03732/1.6E-10/Retrotransposon gag protein	NA
Lj1gvBRI12314.1	GAU41091.1/3.81699e-51/hypothetical protein TSUD_139940 [Trifolium subterraneum]	NA	mus:103989776/2e-24/probable linoleate 9S-lipoxygenase 4; K15718 linoleate 9S-lipoxygenase [EC:1.13.11.58]	At2g14400/3e-13/[R] KOG0017 FOG: Transposon-encoded proteins with TYA, reverse transcriptase, integrase domains in various combinations	A0A392MIE7/7e-57/A0A392MIE7_9FABA Gag-pol polyprotein OS=Trifolium medium OX=97028 GN=A2U01_0007806 PE=4 SV=1	PF03732/3.7E-10/Retrotransposon gag protein	NA
Lj1gvBRI12316.1	XP_003524845.1/0/PREDICTED: protein SRG1-like [Glycine max] &gt;KRH58590.1 hypothetical protein GLYMA_05G137500 [Glycine max]	D4N501/1e-137/DIOX2_PAPSO Probable 2-oxoglutarate/Fe(II)-dependent dioxygenase OS=Papaver somniferum OX=3469 GN=DIOX2 PE=2 SV=1	cpep:111781709/5e-143/uncharacterized protein LOC111781709; K05658 ATP-binding cassette, subfamily B (MDR/TAP), member 1 [EC:7.6.2.2]	At1g17020/6e-137/[QR] KOG0143 Iron/ascorbate family oxidoreductases	A0A445KN48/0.0/A0A445KN48_GLYSO Protein SRG1 OS=Glycine soja OX=3848 GN=D0Y65_012230 PE=3 SV=1	PF14226/1.2E-27/non-haem dioxygenase in morphine synthesis N-terminal	molecular_function:GO:0046872//metal ion binding;GO:0016491//oxidoreductase activity;
Lj1gvBRI12317.1	XP_020222833.1/0/protein SRG1-like [Cajanus cajan] &gt;KYP61262.1 Protein SRG1 [Cajanus cajan]	D4N501/1e-136/DIOX2_PAPSO Probable 2-oxoglutarate/Fe(II)-dependent dioxygenase OS=Papaver somniferum OX=3469 GN=DIOX2 PE=2 SV=1	cpep:111781709/1e-140/uncharacterized protein LOC111781709; K05658 ATP-binding cassette, subfamily B (MDR/TAP), member 1 [EC:7.6.2.2]	At1g17020/2e-130/[QR] KOG0143 Iron/ascorbate family oxidoreductases	A0A151T2G9/0.0/A0A151T2G9_CAJCA Protein SRG1 OS=Cajanus cajan OX=3821 GN=KK1_023693 PE=3 SV=1	PF14226/1.8E-27/non-haem dioxygenase in morphine synthesis N-terminal	molecular_function:GO:0046872//metal ion binding;GO:0016491//oxidoreductase activity;
Lj1gvBRI12318.1	XP_020222833.1/0/protein SRG1-like [Cajanus cajan] &gt;KYP61262.1 Protein SRG1 [Cajanus cajan]	Q39224/3e-137/SRG1_ARATH Protein SRG1 OS=Arabidopsis thaliana OX=3702 GN=SRG1 PE=2 SV=1	cpep:111781709/7e-132/uncharacterized protein LOC111781709; K05658 ATP-binding cassette, subfamily B (MDR/TAP), member 1 [EC:7.6.2.2]	At1g17020/1e-137/[QR] KOG0143 Iron/ascorbate family oxidoreductases	A0A151T2G9/0.0/A0A151T2G9_CAJCA Protein SRG1 OS=Cajanus cajan OX=3821 GN=KK1_023693 PE=3 SV=1	PF14226/7.8E-28/non-haem dioxygenase in morphine synthesis N-terminal	molecular_function:GO:0046872//metal ion binding;GO:0016491//oxidoreductase activity;
Lj1gvBRI12320.1	XP_020222832.1/0/protein SRG1-like [Cajanus cajan] &gt;KYP61263.1 Protein SRG1 [Cajanus cajan]	D4N501/2e-139/DIOX2_PAPSO Probable 2-oxoglutarate/Fe(II)-dependent dioxygenase OS=Papaver somniferum OX=3469 GN=DIOX2 PE=2 SV=1	cpep:111781709/3e-140/uncharacterized protein LOC111781709; K05658 ATP-binding cassette, subfamily B (MDR/TAP), member 1 [EC:7.6.2.2]	At1g17020/7e-137/[QR] KOG0143 Iron/ascorbate family oxidoreductases	A0A151T2H6/0.0/A0A151T2H6_CAJCA Protein SRG1 OS=Cajanus cajan OX=3821 GN=KK1_023694 PE=3 SV=1	PF03171/4.6E-29/2OG-Fe(II) oxygenase superfamily	molecular_function:GO:0046872//metal ion binding;GO:0016491//oxidoreductase activity;
Lj1gvBRI12321.1	XP_020222832.1/0/protein SRG1-like [Cajanus cajan] &gt;KYP61263.1 Protein SRG1 [Cajanus cajan]	D4N501/4e-121/DIOX2_PAPSO Probable 2-oxoglutarate/Fe(II)-dependent dioxygenase OS=Papaver somniferum OX=3469 GN=DIOX2 PE=2 SV=1	cpep:111781709/2e-129/uncharacterized protein LOC111781709; K05658 ATP-binding cassette, subfamily B (MDR/TAP), member 1 [EC:7.6.2.2]	At1g17020/4e-120/[QR] KOG0143 Iron/ascorbate family oxidoreductases	A0A151T2H6/0.0/A0A151T2H6_CAJCA Protein SRG1 OS=Cajanus cajan OX=3821 GN=KK1_023694 PE=3 SV=1	PF14226/2.4E-26/non-haem dioxygenase in morphine synthesis N-terminal	molecular_function:GO:0046872//metal ion binding;GO:0016491//oxidoreductase activity;
Lj1gvBRI12322.1	XP_007158816.1/2.04485e-179/hypothetical protein PHAVU_002G184400g [Phaseolus vulgaris] &gt;ESW30810.1 hypothetical protein PHAVU_002G184400g [Phaseolus vulgaris]	Q39224/2e-133/SRG1_ARATH Protein SRG1 OS=Arabidopsis thaliana OX=3702 GN=SRG1 PE=2 SV=1	cpep:111781709/2e-129/uncharacterized protein LOC111781709; K05658 ATP-binding cassette, subfamily B (MDR/TAP), member 1 [EC:7.6.2.2]	At1g17020/7e-134/[QR] KOG0143 Iron/ascorbate family oxidoreductases	V7CNJ0/1e-178/V7CNJ0_PHAVU Uncharacterized protein OS=Phaseolus vulgaris OX=3885 GN=PHAVU_002G184400g PE=3 SV=1	PF03171/2.4E-28/2OG-Fe(II) oxygenase superfamily	molecular_function:GO:0046872//metal ion binding;GO:0016491//oxidoreductase activity;
Lj1gvBRI12324.1	XP_020222833.1/0/protein SRG1-like [Cajanus cajan] &gt;KYP61262.1 Protein SRG1 [Cajanus cajan]	D4N501/4e-138/DIOX2_PAPSO Probable 2-oxoglutarate/Fe(II)-dependent dioxygenase OS=Papaver somniferum OX=3469 GN=DIOX2 PE=2 SV=1	cpep:111781709/1e-142/uncharacterized protein LOC111781709; K05658 ATP-binding cassette, subfamily B (MDR/TAP), member 1 [EC:7.6.2.2]	At1g17020/4e-133/[QR] KOG0143 Iron/ascorbate family oxidoreductases	A0A151T2G9/0.0/A0A151T2G9_CAJCA Protein SRG1 OS=Cajanus cajan OX=3821 GN=KK1_023693 PE=3 SV=1	PF03171/8.9E-28/2OG-Fe(II) oxygenase superfamily	molecular_function:GO:0046872//metal ion binding;GO:0016491//oxidoreductase activity;
Lj1gvBRI12325.1	XP_003524845.1/0/PREDICTED: protein SRG1-like [Glycine max] &gt;KRH58590.1 hypothetical protein GLYMA_05G137500 [Glycine max]	D4N501/1e-134/DIOX2_PAPSO Probable 2-oxoglutarate/Fe(II)-dependent dioxygenase OS=Papaver somniferum OX=3469 GN=DIOX2 PE=2 SV=1	cpep:111781709/3e-143/uncharacterized protein LOC111781709; K05658 ATP-binding cassette, subfamily B (MDR/TAP), member 1 [EC:7.6.2.2]	At1g17020/8e-132/[QR] KOG0143 Iron/ascorbate family oxidoreductases	A0A445KN48/0.0/A0A445KN48_GLYSO Protein SRG1 OS=Glycine soja OX=3848 GN=D0Y65_012230 PE=3 SV=1	PS51471/14.676/Fe(2+) 2-oxoglutarate dioxygenase domain profile.	molecular_function:GO:0046872//metal ion binding;GO:0016491//oxidoreductase activity;
Lj1gvBRI12326.1	XP_003524845.1/0/PREDICTED: protein SRG1-like [Glycine max] &gt;KRH58590.1 hypothetical protein GLYMA_05G137500 [Glycine max]	D4N501/1e-132/DIOX2_PAPSO Probable 2-oxoglutarate/Fe(II)-dependent dioxygenase OS=Papaver somniferum OX=3469 GN=DIOX2 PE=2 SV=1	cpep:111781709/2e-132/uncharacterized protein LOC111781709; K05658 ATP-binding cassette, subfamily B (MDR/TAP), member 1 [EC:7.6.2.2]	At1g17020/4e-128/[QR] KOG0143 Iron/ascorbate family oxidoreductases	A0A445KN48/0.0/A0A445KN48_GLYSO Protein SRG1 OS=Glycine soja OX=3848 GN=D0Y65_012230 PE=3 SV=1	PF03171/3.6E-24/2OG-Fe(II) oxygenase superfamily	molecular_function:GO:0046872//metal ion binding;GO:0016491//oxidoreductase activity;
Lj1gvBRI12348.1	XP_018851886.1/4.01478e-73/PREDICTED: uncharacterized protein LOC109014031 [Juglans regia]	P93295/1e-15/M310_ARATH Uncharacterized mitochondrial protein AtMg00310 OS=Arabidopsis thaliana OX=3702 GN=AtMg00310 PE=4 SV=1	bna:106394339/3e-34/uncharacterized protein LOC106394339; K01188 beta-glucosidase [EC:3.2.1.21]	At2g45230/7e-50/[R] KOG1075 FOG: Reverse transcriptase	A0A2I4H6W4/2e-72/A0A2I4H6W4_JUGRE uncharacterized protein LOC109014031 OS=Juglans regia OX=51240 GN=LOC109014031 PE=4 SV=1	PTHR33033/3.9E-52/--	NA
Lj1gvBRI12393.1	AFK41401.1/0/unknown [Lotus japonicus]	Q4PT23/5e-94/WTR6_ARATH WAT1-related protein At1g25270 OS=Arabidopsis thaliana OX=3702 GN=At1g25270 PE=2 SV=1	nto:104085001/1e-58/WAT1-related protein At3g18200 isoform X1; K17500 integrin-linked kinase-associated serine/threonine phosphatase 2C [EC:3.1.3.16]	At1g25270/6e-87/[R] LSE0148 A Nodulin-like protein	I3SMA9/0.0/I3SMA9_LOTJA WAT1-related protein OS=Lotus japonicus OX=34305 PE=2 SV=1	PTHR31218:SF137/7.4E-168/--	cellular_component:GO:0016021//integral component of membrane;molecular_function:GO:0022857//transmembrane transporter activity;
Lj1gvBRI12468.1	XP_020236702.1/4.66406e-109/uncharacterized protein LOC109816213 [Cajanus cajan]	NA	mus:103989776/4e-25/probable linoleate 9S-lipoxygenase 4; K15718 linoleate 9S-lipoxygenase [EC:1.13.11.58]	At1g20390/1e-19/[R] KOG0017 FOG: Transposon-encoded proteins with TYA, reverse transcriptase, integrase domains in various combinations	A0A2Z6NT34/4e-107/A0A2Z6NT34_TRISU Uncharacterized protein OS=Trifolium subterraneum OX=3900 GN=TSUD_403710 PE=4 SV=1	PTHR33240/9.8E-31/--	NA
Lj1gvBRI12675.1	XP_020236702.1/9.31075e-81/uncharacterized protein LOC109816213 [Cajanus cajan]	NA	mus:103989776/1e-18/probable linoleate 9S-lipoxygenase 4; K15718 linoleate 9S-lipoxygenase [EC:1.13.11.58]	At1g20390/2e-24/[R] KOG0017 FOG: Transposon-encoded proteins with TYA, reverse transcriptase, integrase domains in various combinations	A0A392MD28/1e-76/A0A392MD28_9FABA Uncharacterized protein (Fragment) OS=Trifolium medium OX=97028 GN=A2U01_0006236 PE=4 SV=1	PF03732/6.5E-10/Retrotransposon gag protein	NA
Lj1gvBRI12774.2	KHN25944.1/0/TPR and ankyrin repeat-containing protein 1 [Glycine soja]	Q8BV79/1e-67/TRNK1_MOUSE TPR and ankyrin repeat-containing protein 1 OS=Mus musculus OX=10090 GN=Trank1 PE=2 SV=3	lja:Lj0g3v0304769.1/0.0/Lj0g3v0304769.1; -; K10706 senataxin [EC:3.6.4.-]	At1g65810/1e-129/[A] KOG1801 tRNA-splicing endonuclease positive effector (SEN1)	A0A445KMZ7/0.0/A0A445KMZ7_GLYSO TPR and ankyrin repeat-containing protein 1 OS=Glycine soja OX=3848 GN=D0Y65_012207 PE=4 SV=1	PTHR10887:SF372/4.0E-289/--	NA
Lj1gvBRI12781.1	KYP39600.1/1.38997e-11/hypothetical protein KK1_039083 [Cajanus cajan]	NA	NA	NA	A0A151RAF6/8e-11/A0A151RAF6_CAJCA Uncharacterized protein OS=Cajanus cajan OX=3821 GN=KK1_039083 PE=4 SV=1	PF14303/1.4E-13/No apical meristem-associated C-terminal domain	molecular_function:GO:0016740//transferase activity;
Lj1gvBRI12957.1	XP_019459426.1/2.65075e-137/PREDICTED: B3 domain-containing transcription factor VRN1-like isoform X2 [Lupinus angustifolius]	Q8L3W1/2e-37/VRN1_ARATH B3 domain-containing transcription factor VRN1 OS=Arabidopsis thaliana OX=3702 GN=VRN1 PE=1 SV=1	fve:101301880/2e-09/B3 domain-containing transcription factor VRN1-like; K21554 CREB3 regulatory factor	At4g01580/4e-17/[S] LSE0155 A Uncharacterized protein	A0A444XAP4/0.0/A0A444XAP4_ARAHY Uncharacterized protein OS=Arachis hypogaea OX=3818 GN=Ahy_B10g106386 PE=4 SV=1	PS50863/9.968/B3 DNA-binding domain profile.	biological_process:GO:0006355//regulation of transcription, DNA-templated;GO:0006351//transcription, DNA-templated;cellular_component:GO:0005634//nucleus;molecular_function:GO:0003677//DNA binding;
Lj1gvBRI12990.1	XP_017427316.1/3.34932e-165/PREDICTED: inactive poly [ADP-ribose] polymerase RCD1-like [Vigna angularis] &gt;KOM45520.1 hypothetical protein LR48_Vigan06g082600 [Vigna angularis] &gt;BAT99648.1 hypothetical protein VIGAN_10114100 [Vigna angularis var. angularis]	O82289/3e-92/SRO1_ARATH Probable inactive poly [ADP-ribose] polymerase SRO1 OS=Arabidopsis thaliana OX=3702 GN=SRO1 PE=1 SV=2	NA	NA	A0A3Q0EH22/8e-165/A0A3Q0EH22_VIGRR inactive poly [ADP-ribose] polymerase RCD1-like isoform X2 OS=Vigna radiata var. radiata OX=3916 GN=LOC106777595 PE=4 SV=1	PS51059/26.727/PARP catalytic domain profile.	molecular_function:GO:0003950//NAD+ ADP-ribosyltransferase activity;
Lj1gvBRI12991.1	XP_017427316.1/0/PREDICTED: inactive poly [ADP-ribose] polymerase RCD1-like [Vigna angularis] &gt;KOM45520.1 hypothetical protein LR48_Vigan06g082600 [Vigna angularis] &gt;BAT99648.1 hypothetical protein VIGAN_10114100 [Vigna angularis var. angularis]	Q8RY59/9e-101/RCD1_ARATH Inactive poly [ADP-ribose] polymerase RCD1 OS=Arabidopsis thaliana OX=3702 GN=RCD1 PE=1 SV=1	NA	NA	A0A0S3T3R2/0.0/A0A0S3T3R2_PHAAN Uncharacterized protein OS=Vigna angularis var. angularis OX=157739 GN=Vigan.10G114100 PE=4 SV=1	PTHR32263/3.2E-164/--	molecular_function:GO:0003950//NAD+ ADP-ribosyltransferase activity;
Lj1gvBRI12996.1	GAU41233.1/2.64366e-38/hypothetical protein TSUD_280320, partial [Trifolium subterraneum]	NA	mus:103989776/9e-18/probable linoleate 9S-lipoxygenase 4; K15718 linoleate 9S-lipoxygenase [EC:1.13.11.58]	At4g03770/1e-14/[R] KOG0017 FOG: Transposon-encoded proteins with TYA, reverse transcriptase, integrase domains in various combinations	A0A371EHC1/1e-38/A0A371EHC1_MUCPR Uncharacterized protein (Fragment) OS=Mucuna pruriens OX=157652 GN=CR513_55902 PE=4 SV=1	PF03732/5.0E-10/Retrotransposon gag protein	NA
Lj1gvBRI13025.1	AFK34478.1/5.83889e-15/unknown [Lotus japonicus]	NA	NA	NA	I3S2I6/4e-14/I3S2I6_LOTJA Uncharacterized protein OS=Lotus japonicus OX=34305 PE=2 SV=1	PTHR34023/3.1E-13/--	NA
Lj1gvBRI13140.1	XP_020224573.1/3.73843e-53/uncharacterized protein LOC109806544 [Cajanus cajan]	NA	NA	NA	A0A1S3E6S7/2e-51/A0A1S3E6S7_CICAR uncharacterized protein LOC101513386 isoform X1 OS=Cicer arietinum OX=3827 GN=LOC101513386 PE=4 SV=1	PTHR33144:SF8/3.9E-27/--	NA
Lj1gvBRI13168.1	XP_020202397.1/3.15163e-60/B3 domain-containing protein At2g33720-like [Cajanus cajan]	O23659/4e-16/Y2372_ARATH B3 domain-containing protein At2g33720 OS=Arabidopsis thaliana OX=3702 GN=At2g33720 PE=2 SV=1	egr:104446519/2e-18/gibberellin 2-beta-dioxygenase 8; K04125 gibberellin 2beta-dioxygenase [EC:1.14.11.13]	At2g33720/2e-16/[TK] LSE0285 A APETALA2 and related transcription factors	A0A151R9R2/5e-57/A0A151R9R2_CAJCA B3 domain-containing protein At2g33720 family OS=Cajanus cajan OX=3821 GN=KK1_039481 PE=4 SV=1	PTHR34269/2.3E-39/--	NA
Lj1gvBRI13186.1	XP_020202397.1/3.80915e-60/B3 domain-containing protein At2g33720-like [Cajanus cajan]	O23659/3e-18/Y2372_ARATH B3 domain-containing protein At2g33720 OS=Arabidopsis thaliana OX=3702 GN=At2g33720 PE=2 SV=1	egr:104446603/5e-19/gibberellin 2-beta-dioxygenase 8; K04125 gibberellin 2beta-dioxygenase [EC:1.14.11.13]	At2g33720/1e-18/[TK] LSE0285 A APETALA2 and related transcription factors	A0A151R9R2/1e-58/A0A151R9R2_CAJCA B3 domain-containing protein At2g33720 family OS=Cajanus cajan OX=3821 GN=KK1_039481 PE=4 SV=1	PTHR34269/2.3E-44/--	NA
Lj1gvBRI13187.1	XP_020202397.1/7.04033e-57/B3 domain-containing protein At2g33720-like [Cajanus cajan]	O23659/3e-21/Y2372_ARATH B3 domain-containing protein At2g33720 OS=Arabidopsis thaliana OX=3702 GN=At2g33720 PE=2 SV=1	egr:104430264/7e-26/gibberellin 2-beta-dioxygenase 8-like; K04125 gibberellin 2beta-dioxygenase [EC:1.14.11.13]	At2g33720/1e-21/[TK] LSE0285 A APETALA2 and related transcription factors	A0A4P1RND5/5e-55/A0A4P1RND5_LUPAN Uncharacterized protein OS=Lupinus angustifolius OX=3871 GN=TanjilG_21264 PE=4 SV=1	PF02362/2.3E-8/B3 DNA binding domain	biological_process:GO:0006355//regulation of transcription, DNA-templated;GO:0006351//transcription, DNA-templated;cellular_component:GO:0005634//nucleus;molecular_function:GO:0003677//DNA binding;
Lj1gvBRI13191.1	XP_020235440.1/2.11649e-69/uncharacterized protein LOC109815204, partial [Cajanus cajan]	NA	obr:102699661/3e-08/BTB/POZ and MATH domain-containing protein 1-like; K10523 speckle-type POZ protein	At4g04050/5e-21/[R] KOG0017 FOG: Transposon-encoded proteins with TYA, reverse transcriptase, integrase domains in various combinations	A0A151U0E6/3e-63/A0A151U0E6_CAJCA Uncharacterized protein OS=Cajanus cajan OX=3821 GN=KK1_005361 PE=4 SV=1	PTHR33240/1.6E-29/--	NA
Lj1gvBRI13193.1	XP_020202397.1/7.04033e-57/B3 domain-containing protein At2g33720-like [Cajanus cajan]	O23659/3e-21/Y2372_ARATH B3 domain-containing protein At2g33720 OS=Arabidopsis thaliana OX=3702 GN=At2g33720 PE=2 SV=1	egr:104430264/7e-26/gibberellin 2-beta-dioxygenase 8-like; K04125 gibberellin 2beta-dioxygenase [EC:1.14.11.13]	At2g33720/1e-21/[TK] LSE0285 A APETALA2 and related transcription factors	A0A4P1RND5/5e-55/A0A4P1RND5_LUPAN Uncharacterized protein OS=Lupinus angustifolius OX=3871 GN=TanjilG_21264 PE=4 SV=1	PF02362/2.3E-8/B3 DNA binding domain	biological_process:GO:0006355//regulation of transcription, DNA-templated;GO:0006351//transcription, DNA-templated;cellular_component:GO:0005634//nucleus;molecular_function:GO:0003677//DNA binding;
Lj1gvBRI13194.1	XP_020202397.1/8.6964e-61/B3 domain-containing protein At2g33720-like [Cajanus cajan]	O23659/6e-18/Y2372_ARATH B3 domain-containing protein At2g33720 OS=Arabidopsis thaliana OX=3702 GN=At2g33720 PE=2 SV=1	egr:104446603/5e-19/gibberellin 2-beta-dioxygenase 8; K04125 gibberellin 2beta-dioxygenase [EC:1.14.11.13]	At2g33720/2e-18/[TK] LSE0285 A APETALA2 and related transcription factors	A0A151R9R2/3e-59/A0A151R9R2_CAJCA B3 domain-containing protein At2g33720 family OS=Cajanus cajan OX=3821 GN=KK1_039481 PE=4 SV=1	PTHR34269/3.2E-45/--	NA
Lj1gvBRI13253.1	OIV98534.1/2.94085e-93/hypothetical protein TanjilG_12120 [Lupinus angustifolius]	O65454/3e-08/FB334_ARATH Probable F-box protein At4g22060 OS=Arabidopsis thaliana OX=3702 GN=At4g22060 PE=4 SV=2	NA	At4g22060/8e-09/[R] LSE0007 A F-box domain	A0A1J7GDQ1/2e-92/A0A1J7GDQ1_LUPAN Uncharacterized protein OS=Lupinus angustifolius OX=3871 GN=TanjilG_12120 PE=4 SV=1	PTHR44259/1.1E-33/--	NA
Lj1gvBRI13254.1	OIV98534.1/2.94085e-93/hypothetical protein TanjilG_12120 [Lupinus angustifolius]	O65454/3e-08/FB334_ARATH Probable F-box protein At4g22060 OS=Arabidopsis thaliana OX=3702 GN=At4g22060 PE=4 SV=2	NA	At4g22060/8e-09/[R] LSE0007 A F-box domain	A0A1J7GDQ1/2e-92/A0A1J7GDQ1_LUPAN Uncharacterized protein OS=Lupinus angustifolius OX=3871 GN=TanjilG_12120 PE=4 SV=1	PTHR44259/1.1E-33/--	NA
Lj1gvBRI13290.1	AFK36799.1/4.61281e-139/unknown [Lotus japonicus]	Q8LF09/7e-35/FDL23_ARATH F-box/FBD/LRR-repeat protein At4g00160 OS=Arabidopsis thaliana OX=3702 GN=At4g00160 PE=2 SV=2	mtr:MTR_7g056420/1e-40/S-locus lectin kinase family protein; K04733 interleukin-1 receptor-associated kinase 4 [EC:2.7.11.1]	At4g00160/5e-33/[R] LSE0003 A F-box and FBD-domains	I3S957/3e-138/I3S957_LOTJA Uncharacterized protein OS=Lotus japonicus OX=34305 PE=2 SV=1	SM00579/3.1E-6/--	NA
Lj1gvBRI13292.1	AFK48593.1/6.1319e-24/unknown [Lotus japonicus]	P0C2F6/3e-09/RNHX1_ARATH Putative ribonuclease H protein At1g65750 OS=Arabidopsis thaliana OX=3702 GN=At1g65750 PE=3 SV=1	aip:107643561/5e-10/uncharacterized protein LOC107643561 isoform X1; K03026 DNA-directed RNA polymerase III subunit RPC4	At2g22350/2e-11/[R] KOG1075 FOG: Reverse transcriptase	A0A2K3L856/2e-24/A0A2K3L856_TRIPR Ribonuclease H (Fragment) OS=Trifolium pratense OX=57577 GN=L195_g030647 PE=4 SV=1	PTHR33033:SF51/5.3E-16/--	NA
Lj1gvBRI13293.1	AFK42363.1/0/unknown [Lotus japonicus]	Q8H1R7/2e-33/FDL27_ARATH F-box/FBD/LRR-repeat protein At4g26340 OS=Arabidopsis thaliana OX=3702 GN=At4g26340 PE=2 SV=1	mtr:MTR_7g056420/8e-43/S-locus lectin kinase family protein; K04733 interleukin-1 receptor-associated kinase 4 [EC:2.7.11.1]	At4g26340/4e-32/[R] LSE0003 A F-box and FBD-domains	I3SQ21/0.0/I3SQ21_LOTJA Uncharacterized protein OS=Lotus japonicus OX=34305 PE=2 SV=1	PF00646/1.5E-6/F-box domain	NA
Lj1gvBRI13294.1	AFK42363.1/4.40659e-123/unknown [Lotus japonicus]	Q9FZ52/1e-28/FDL3_ARATH F-box/FBD/LRR-repeat protein At1g16930 OS=Arabidopsis thaliana OX=3702 GN=At1g16930 PE=2 SV=1	mtr:MTR_7g056420/2e-33/S-locus lectin kinase family protein; K04733 interleukin-1 receptor-associated kinase 4 [EC:2.7.11.1]	At1g16930/6e-29/[R] LSE0003 A F-box and FBD-domains	I3SQ21/3e-122/I3SQ21_LOTJA Uncharacterized protein OS=Lotus japonicus OX=34305 PE=2 SV=1	PF00646/5.9E-7/F-box domain	NA
Lj1gvBRI13296.1	XP_013463072.1/0/cytochrome P450 family ent-kaurenoic acid oxidase [Medicago truncatula] &gt;KEH37116.1 cytochrome P450 family ent-kaurenoic acid oxidase [Medicago truncatula]	O23051/0.0/KAO1_ARATH Ent-kaurenoic acid oxidase 1 OS=Arabidopsis thaliana OX=3702 GN=KAO1 PE=1 SV=1	lja:Lj6g3v1618120.2/0.0/Lj6g3v1618120.2; -; K04123 ent-kaurenoic acid monooxygenase [EC:1.14.14.107]	At1g05160/0.0/[QI] KOG0157 Cytochrome P450 CYP4/CYP19/CYP26 subfamilies	A0A072V662/0.0/A0A072V662_MEDTR Cytochrome P450 family ent-kaurenoic acid oxidase OS=Medicago truncatula OX=3880 GN=25486344 PE=3 SV=1	PS00086/-/Cytochrome P450 cysteine heme-iron ligand signature.	cellular_component:GO:0016021//integral component of membrane;molecular_function:GO:0016705//oxidoreductase activity, acting on paired donors, with incorporation or reduction of molecular oxygen;GO:0020037//heme binding;GO:0005506//iron ion binding;GO:0004497//monooxygenase activity;
Lj1gvBRI13372.1	KYP68039.1/1.45473e-26/hypothetical protein KK1_021656, partial [Cajanus cajan]	P0C2F6/3e-11/RNHX1_ARATH Putative ribonuclease H protein At1g65750 OS=Arabidopsis thaliana OX=3702 GN=At1g65750 PE=3 SV=1	ccaj:109787854/2e-10/heat shock 70 kDa protein-like; K03283 heat shock 70kDa protein 1/2/6/8	At2g22350/2e-13/[R] KOG1075 FOG: Reverse transcriptase	A0A151TLY8/9e-26/A0A151TLY8_CAJCA Uncharacterized protein (Fragment) OS=Cajanus cajan OX=3821 GN=KK1_021656 PE=4 SV=1	PF13456/8.4E-22/Reverse transcriptase-like	NA
Lj1gvBRI13401.1	NA	NA	NA	NA	NA	NA	NA
Lj1gvBRI13408.1	KHN00522.1/0/Salicylate O-methyltransferase [Glycine soja] &gt;KRH69876.1 hypothetical protein GLYMA_02G054200 [Glycine max]	Q9SPV4/7e-147/SAMT_CLABR Salicylate carboxymethyltransferase OS=Clarkia breweri OX=36903 GN=SAMT PE=1 SV=1	lja:Lj6g3v0509430.1/0.0/Lj6g3v0509430.1; -; K21483 salicylate 1-O-methyltransferase [EC:2.1.1.274]	At5g66430/4e-96/[QV] LSE0351 A S-adenosyl-L-methionine:carboxyl methyltransferase	A0A445LJW9/0.0/A0A445LJW9_GLYSO Salicylate carboxymethyltransferase isoform A OS=Glycine soja OX=3848 GN=D0Y65_003049 PE=4 SV=1	PTHR31009/1.2E-168/--	molecular_function:GO:0008168//methyltransferase activity;
Lj1gvBRI13420.1	AFK34478.1/2.68385e-46/unknown [Lotus japonicus]	P0C2F6/1e-11/RNHX1_ARATH Putative ribonuclease H protein At1g65750 OS=Arabidopsis thaliana OX=3702 GN=At1g65750 PE=3 SV=1	var:108342813/3e-17/DExH-box ATP-dependent RNA helicase DExH6; K14442 ATP-dependent RNA helicase DHX36 [EC:3.6.4.13]	At2g27870/4e-19/[R] KOG1075 FOG: Reverse transcriptase	I3S2I6/2e-45/I3S2I6_LOTJA Uncharacterized protein OS=Lotus japonicus OX=34305 PE=2 SV=1	PF13456/1.8E-30/Reverse transcriptase-like	NA
Lj1gvBRI13452.1	GAU19906.1/2.67628e-52/hypothetical protein TSUD_95110 [Trifolium subterraneum]	NA	ini:109185820/3e-26/nucleolin-like; K11294 nucleolin	At4g29090/2e-30/[R] KOG1075 FOG: Reverse transcriptase	A0A2H5QG90/6e-57/A0A2H5QG90_CITUN Uncharacterized protein OS=Citrus unshiu OX=55188 GN=CUMW_227340 PE=4 SV=1	PTHR33033/8.8E-52/--	molecular_function:GO:0003676//nucleic acid binding;
Lj1gvBRI13453.1	XP_012574763.1/1.7496e-45/PREDICTED: glutathione S-transferase T3-like [Cicer arietinum]	Q8L727/8e-25/GSTT2_ARATH Glutathione S-transferase T2 OS=Arabidopsis thaliana OX=3702 GN=GSTT2 PE=2 SV=1	ath:AT5G41240/4e-24/GSTT2; glutathione S-transferase THETA 2; K00799 glutathione S-transferase [EC:2.5.1.18]	NA	A0A2K3NGK5/5e-53/A0A2K3NGK5_TRIPR Glutathione S-transferase t2-like protein OS=Trifolium pratense OX=57577 GN=L195_g025476 PE=4 SV=1	PTHR45023/3.7E-51/--	molecular_function:GO:0016740//transferase activity;
Lj1gvBRI13473.1	AFK40728.1/3.83269e-51/unknown [Lotus japonicus]	P35135/5e-17/UBC4_SOLLC Ubiquitin-conjugating enzyme E2-17 kDa OS=Solanum lycopersicum OX=4081 PE=2 SV=1	han:110933821/3e-17/ubiquitin-conjugating enzyme E2 10-like; K06689 ubiquitin-conjugating enzyme E2 D [EC:2.3.2.23]	At5g53300/2e-17/[O] KOG0417 Ubiquitin-protein ligase	I3SKD6/2e-50/I3SKD6_LOTJA Uncharacterized protein OS=Lotus japonicus OX=34305 PE=2 SV=1	PTHR24068/1.6E-20/--	NA
Lj1gvBRI13501.1	XP_013469346.1/0/cytochrome P450 family protein [Medicago truncatula] &gt;KEH43384.1 cytochrome P450 family protein [Medicago truncatula]	Q8VWZ7/9e-155/C76B6_CATRO Geraniol 8-hydroxylase OS=Catharanthus roseus OX=4058 GN=CYP76B6 PE=1 SV=1	crb:17888295/2e-134/cytochrome P450 76C4 isoform X1; K20556 cytochrome P450 family 76 subfamily C	At2g45550/3e-134/[Q] KOG0156 Cytochrome P450 CYP2 subfamily	A0A072VN33/0.0/A0A072VN33_MEDTR Cytochrome P450 family protein OS=Medicago truncatula OX=3880 GN=25484881 PE=3 SV=1	PF00067/1.3E-96/Cytochrome P450	cellular_component:GO:0016021//integral component of membrane;molecular_function:GO:0016705//oxidoreductase activity, acting on paired donors, with incorporation or reduction of molecular oxygen;GO:0020037//heme binding;GO:0005506//iron ion binding;GO:0004497//monooxygenase activity;
Lj1gvBRI13522.1	XP_020219706.1/1.77883e-41/glutathione S-transferase T3-like [Cajanus cajan]	Q9FHE1/1e-19/GSTT3_ARATH Glutathione S-transferase T3 OS=Arabidopsis thaliana OX=3702 GN=GSTT3 PE=2 SV=1	ath:AT5G41220/8e-19/GSTT3; glutathione S-transferase THETA 3; K00799 glutathione S-transferase [EC:2.5.1.18]	NA	A0A2K3NGK5/4e-55/A0A2K3NGK5_TRIPR Glutathione S-transferase t2-like protein OS=Trifolium pratense OX=57577 GN=L195_g025476 PE=4 SV=1	PTHR45023/3.8E-43/--	molecular_function:GO:0016740//transferase activity;
Lj1gvBRI13583.1	XP_012574763.1/1.44418e-41/PREDICTED: glutathione S-transferase T3-like [Cicer arietinum]	Q9FHE1/5e-19/GSTT3_ARATH Glutathione S-transferase T3 OS=Arabidopsis thaliana OX=3702 GN=GSTT3 PE=2 SV=1	aof:109823134/2e-18/uncharacterized protein LOC109823134; K01963 acetyl-CoA carboxylase carboxyl transferase subunit beta [EC:6.4.1.2 2.1.3.15]	NA	A0A2K3NGK5/3e-54/A0A2K3NGK5_TRIPR Glutathione S-transferase t2-like protein OS=Trifolium pratense OX=57577 GN=L195_g025476 PE=4 SV=1	PTHR45023/4.2E-40/--	molecular_function:GO:0016740//transferase activity;
Lj1gvBRI13624.1	XP_020219706.1/2.45791e-41/glutathione S-transferase T3-like [Cajanus cajan]	Q9FHE1/3e-19/GSTT3_ARATH Glutathione S-transferase T3 OS=Arabidopsis thaliana OX=3702 GN=GSTT3 PE=2 SV=1	ath:AT5G41220/2e-18/GSTT3; glutathione S-transferase THETA 3; K00799 glutathione S-transferase [EC:2.5.1.18]	NA	A0A2K3NGK5/2e-55/A0A2K3NGK5_TRIPR Glutathione S-transferase t2-like protein OS=Trifolium pratense OX=57577 GN=L195_g025476 PE=4 SV=1	PTHR45023/1.2E-42/--	molecular_function:GO:0016740//transferase activity;
Lj1gvBRI13733.1	XP_010696211.1/4.93133e-26/PREDICTED: uncharacterized protein LOC104908759 [Beta vulgaris subsp. vulgaris]	NA	fve:101296436/5e-14/beta-amyrin 28-oxidase-like; K20667 beta-amyrin 28-monooxygenase [EC:1.14.14.126]	At2g45230/2e-13/[R] KOG1075 FOG: Reverse transcriptase	A0A2N9HF86/2e-24/A0A2N9HF86_FAGSY Uncharacterized protein OS=Fagus sylvatica OX=28930 GN=FSB_LOCUS38265 PE=4 SV=1	PTHR33033/4.1E-34/--	NA
Lj1gvBRI13846.1	XP_003593990.1/1.29988e-114/hypothetical protein MTR_2g020100 [Medicago truncatula] &gt;AES64241.1 hypothetical protein MTR_2g020100 [Medicago truncatula]	Q1G391/3e-10/FB217_ARATH F-box protein At4g00893 OS=Arabidopsis thaliana OX=3702 GN=At4g00893 PE=2 SV=1	NA	At4g10660/2e-17/[R] LSE0007 A F-box domain	A0A2K3PPT3/0.0/A0A2K3PPT3_TRIPR F-box protein OS=Trifolium pratense OX=57577 GN=L195_g014025 PE=4 SV=1	PTHR33127/1.7E-82/--	NA
Lj1gvBRI13856.1	XP_015934271.1/0/serpin-ZX [Arachis duranensis]	Q9S7T8/2e-169/SPZX_ARATH Serpin-ZX OS=Arabidopsis thaliana OX=3702 GN=At1g47710 PE=1 SV=1	lja:Lj0g3v0283759.1/0.0/Lj0g3v0283759.1; -; K13963 serpin B	At1g47710/9e-170/[V] KOG2392 Serpin	A0A445BS04/0.0/A0A445BS04_ARAHY Uncharacterized protein OS=Arachis hypogaea OX=3818 GN=Ahy_A08g037862 PE=3 SV=1	PTHR11461/1.2E-120/--	cellular_component:GO:0005615//extracellular space;molecular_function:GO:0004867//serine-type endopeptidase inhibitor activity;
Lj1gvBRI13905.1	AFK34478.1/2.23115e-35/unknown [Lotus japonicus]	P0C2F6/1e-11/RNHX1_ARATH Putative ribonuclease H protein At1g65750 OS=Arabidopsis thaliana OX=3702 GN=At1g65750 PE=3 SV=1	ccaj:109787854/2e-09/heat shock 70 kDa protein-like; K03283 heat shock 70kDa protein 1/2/6/8	At5g33360/3e-16/[R] KOG1075 FOG: Reverse transcriptase	I3S2I6/1e-34/I3S2I6_LOTJA Uncharacterized protein OS=Lotus japonicus OX=34305 PE=2 SV=1	PTHR33033:SF53/4.1E-23/--	NA
Lj1gvBRI13924.1	GAU28964.1/1.48156e-39/hypothetical protein TSUD_153800 [Trifolium subterraneum]	NA	psom:113341761/9e-19/phytochrome A1-like; K12120 phytochrome A	At2g45230/2e-21/[R] KOG1075 FOG: Reverse transcriptase	A0A2Z6M8X6/9e-39/A0A2Z6M8X6_TRISU Uncharacterized protein OS=Trifolium subterraneum OX=3900 GN=TSUD_153800 PE=4 SV=1	PTHR33033/8.6E-42/--	molecular_function:GO:0003676//nucleic acid binding;
Lj1gvBRI13987.1	NA	NA	NA	NA	A0A194W858/1e-08/A0A194W858_9PEZI Uncharacterized protein OS=Valsa mali OX=105487 GN=VM1G_07768 PE=4 SV=1	NA	NA
Lj1gvBRI13992.1	GAU49376.1/5.02245e-64/hypothetical protein TSUD_177250 [Trifolium subterraneum]	P0C2F6/9e-13/RNHX1_ARATH Putative ribonuclease H protein At1g65750 OS=Arabidopsis thaliana OX=3702 GN=At1g65750 PE=3 SV=1	fve:105353223/3e-23/uncharacterized LOC105353223; K17535 serine/threonine-protein kinase TNNI3K [EC:2.7.11.1]	At4g29090/1e-35/[R] KOG1075 FOG: Reverse transcriptase	A0A2Z6P0X3/3e-63/A0A2Z6P0X3_TRISU Uncharacterized protein OS=Trifolium subterraneum OX=3900 GN=TSUD_177250 PE=4 SV=1	PTHR33033/1.6E-45/--	NA
Lj1gvBRI14011.1	XP_003600608.2/0/P-loop nucleoside triphosphate hydrolase superfamily protein [Medicago truncatula] &gt;AES70859.2 P-loop nucleoside triphosphate hydrolase superfamily protein [Medicago truncatula]	B6SFA4/3e-43/MAA3_ARATH Probable helicase MAGATAMA 3 OS=Arabidopsis thaliana OX=3702 GN=MAA3 PE=2 SV=1	lja:Lj6g3v0363820.2/0.0/Lj6g3v0363820.2; -; K10706 senataxin [EC:3.6.4.-]	At1g65780/0.0/[A] KOG1801 tRNA-splicing endonuclease positive effector (SEN1)	V7BLX1/0.0/V7BLX1_PHAVU Uncharacterized protein OS=Phaseolus vulgaris OX=3885 GN=PHAVU_006G085300g PE=4 SV=1	PTHR10887/0.0/--	molecular_function:GO:0016787//hydrolase activity;
Lj1gvBRI14036.1	XP_020219706.1/5.17482e-41/glutathione S-transferase T3-like [Cajanus cajan]	Q9FHE1/5e-19/GSTT3_ARATH Glutathione S-transferase T3 OS=Arabidopsis thaliana OX=3702 GN=GSTT3 PE=2 SV=1	ath:AT5G41220/3e-18/GSTT3; glutathione S-transferase THETA 3; K00799 glutathione S-transferase [EC:2.5.1.18]	NA	A0A2K3NGK5/1e-53/A0A2K3NGK5_TRIPR Glutathione S-transferase t2-like protein OS=Trifolium pratense OX=57577 GN=L195_g025476 PE=4 SV=1	PF14303/2.1E-17/No apical meristem-associated C-terminal domain	molecular_function:GO:0016740//transferase activity;
Lj1gvBRI14092.1	XP_020228466.1/9.87763e-67/F-box/FBD/LRR-repeat protein At4g26340-like [Cajanus cajan]	Q8H1R7/1e-30/FDL27_ARATH F-box/FBD/LRR-repeat protein At4g26340 OS=Arabidopsis thaliana OX=3702 GN=At4g26340 PE=2 SV=1	mtr:MTR_7g056420/6e-28/S-locus lectin kinase family protein; K04733 interleukin-1 receptor-associated kinase 4 [EC:2.7.11.1]	At4g26340/6e-30/[R] LSE0003 A F-box and FBD-domains	A0A2K3NF33/1e-74/A0A2K3NF33_TRIPR F-box/LRR-repeat protein OS=Trifolium pratense OX=57577 GN=L195_g024946 PE=4 SV=1	PTHR31639/4.1E-57/--	NA
Lj1gvBRI14093.1	XP_006586227.1/3.07198e-87/PREDICTED: FBD-associated F-box protein At4g10400-like [Glycine max] &gt;KHN10971.1 F-box/FBD/LRR-repeat protein [Glycine soja] &gt;KRH46655.1 hypothetical protein GLYMA_08G348900 [Glycine max]	Q8H1R7/4e-38/FDL27_ARATH F-box/FBD/LRR-repeat protein At4g26340 OS=Arabidopsis thaliana OX=3702 GN=At4g26340 PE=2 SV=1	mtr:MTR_7g056420/8e-42/S-locus lectin kinase family protein; K04733 interleukin-1 receptor-associated kinase 4 [EC:2.7.11.1]	At4g26340/1e-40/[R] LSE0003 A F-box and FBD-domains	A0A2K3NF33/1e-92/A0A2K3NF33_TRIPR F-box/LRR-repeat protein OS=Trifolium pratense OX=57577 GN=L195_g024946 PE=4 SV=1	SM00579/7.3E-9/--	NA
Lj1gvBRI14094.1	XP_006586227.1/2.38209e-82/PREDICTED: FBD-associated F-box protein At4g10400-like [Glycine max] &gt;KHN10971.1 F-box/FBD/LRR-repeat protein [Glycine soja] &gt;KRH46655.1 hypothetical protein GLYMA_08G348900 [Glycine max]	Q8H1R7/3e-42/FDL27_ARATH F-box/FBD/LRR-repeat protein At4g26340 OS=Arabidopsis thaliana OX=3702 GN=At4g26340 PE=2 SV=1	mtr:MTR_7g056420/7e-39/S-locus lectin kinase family protein; K04733 interleukin-1 receptor-associated kinase 4 [EC:2.7.11.1]	At4g26340/2e-38/[R] LSE0003 A F-box and FBD-domains	A0A2K3NF33/2e-97/A0A2K3NF33_TRIPR F-box/LRR-repeat protein OS=Trifolium pratense OX=57577 GN=L195_g024946 PE=4 SV=1	PF08387/4.1E-15/FBD	NA
Lj1gvBRI14136.1	NA	NA	NA	NA	NA	NA	NA
Lj1gvBRI14165.1	XP_020207456.1/3.22001e-125/uncharacterized protein LOC109792454 [Cajanus cajan]	NA	mus:103989776/7e-26/probable linoleate 9S-lipoxygenase 4; K15718 linoleate 9S-lipoxygenase [EC:1.13.11.58]	At1g20390/3e-45/[R] KOG0017 FOG: Transposon-encoded proteins with TYA, reverse transcriptase, integrase domains in various combinations	A0A2Z6MQA3/4e-120/A0A2Z6MQA3_TRISU Uncharacterized protein OS=Trifolium subterraneum OX=3900 GN=TSUD_55150 PE=4 SV=1	PTHR33240/1.1E-30/--	NA
Lj1gvBRI14170.1	XP_006586227.1/3.11638e-82/PREDICTED: FBD-associated F-box protein At4g10400-like [Glycine max] &gt;KHN10971.1 F-box/FBD/LRR-repeat protein [Glycine soja] &gt;KRH46655.1 hypothetical protein GLYMA_08G348900 [Glycine max]	Q8H1R7/1e-35/FDL27_ARATH F-box/FBD/LRR-repeat protein At4g26340 OS=Arabidopsis thaliana OX=3702 GN=At4g26340 PE=2 SV=1	mtr:MTR_7g056420/1e-34/S-locus lectin kinase family protein; K04733 interleukin-1 receptor-associated kinase 4 [EC:2.7.11.1]	At4g26340/8e-35/[R] LSE0003 A F-box and FBD-domains	A0A2K3NF33/2e-96/A0A2K3NF33_TRIPR F-box/LRR-repeat protein OS=Trifolium pratense OX=57577 GN=L195_g024946 PE=4 SV=1	PF08387/4.0E-13/FBD	NA
Lj1gvBRI14171.1	XP_006586227.1/1.40606e-86/PREDICTED: FBD-associated F-box protein At4g10400-like [Glycine max] &gt;KHN10971.1 F-box/FBD/LRR-repeat protein [Glycine soja] &gt;KRH46655.1 hypothetical protein GLYMA_08G348900 [Glycine max]	Q8H1R7/7e-37/FDL27_ARATH F-box/FBD/LRR-repeat protein At4g26340 OS=Arabidopsis thaliana OX=3702 GN=At4g26340 PE=2 SV=1	mtr:MTR_7g056420/4e-41/S-locus lectin kinase family protein; K04733 interleukin-1 receptor-associated kinase 4 [EC:2.7.11.1]	At4g26340/7e-37/[R] LSE0003 A F-box and FBD-domains	A0A2K3NF33/1e-100/A0A2K3NF33_TRIPR F-box/LRR-repeat protein OS=Trifolium pratense OX=57577 GN=L195_g024946 PE=4 SV=1	SM00579/2.6E-11/--	NA
Lj1gvBRI14172.1	NA	NA	NA	NA	NA	NA	NA
Lj1gvBRI14178.1	AFK35052.1/1.14028e-104/unknown [Lotus japonicus]	Q9FM93/1e-40/FBD38_ARATH FBD-associated F-box protein At5g56380 OS=Arabidopsis thaliana OX=3702 GN=At5g56380 PE=2 SV=2	mtr:MTR_7g056420/3e-35/S-locus lectin kinase family protein; K04733 interleukin-1 receptor-associated kinase 4 [EC:2.7.11.1]	At4g26340/5e-32/[R] LSE0003 A F-box and FBD-domains	I3S460/7e-104/I3S460_LOTJA Uncharacterized protein OS=Lotus japonicus OX=34305 PE=2 SV=1	SM00256/4.0E-5/--	NA
Lj1gvBRI14179.1	AFK35052.1/1.28249e-162/unknown [Lotus japonicus]	Q9FM93/5e-29/FBD38_ARATH FBD-associated F-box protein At5g56380 OS=Arabidopsis thaliana OX=3702 GN=At5g56380 PE=2 SV=2	mtr:MTR_7g056420/7e-29/S-locus lectin kinase family protein; K04733 interleukin-1 receptor-associated kinase 4 [EC:2.7.11.1]	At5g56380/2e-29/[R] LSE0003 A F-box and FBD-domains	I3S460/8e-162/I3S460_LOTJA Uncharacterized protein OS=Lotus japonicus OX=34305 PE=2 SV=1	PF08387/6.0E-12/FBD	NA
Lj1gvBRI14193.1	XP_012574763.1/4.17621e-49/PREDICTED: glutathione S-transferase T3-like [Cicer arietinum]	Q8L727/3e-25/GSTT2_ARATH Glutathione S-transferase T2 OS=Arabidopsis thaliana OX=3702 GN=GSTT2 PE=2 SV=1	ath:AT5G41240/2e-24/GSTT2; glutathione S-transferase THETA 2; K00799 glutathione S-transferase [EC:2.5.1.18]	NA	A0A2K3NGK5/4e-55/A0A2K3NGK5_TRIPR Glutathione S-transferase t2-like protein OS=Trifolium pratense OX=57577 GN=L195_g025476 PE=4 SV=1	PF14303/3.3E-12/No apical meristem-associated C-terminal domain	molecular_function:GO:0016740//transferase activity;
Lj1gvBRI14268.1	XP_020236702.1/1.48298e-87/uncharacterized protein LOC109816213 [Cajanus cajan]	NA	mus:103989776/3e-15/probable linoleate 9S-lipoxygenase 4; K15718 linoleate 9S-lipoxygenase [EC:1.13.11.58]	At1g20390/1e-19/[R] KOG0017 FOG: Transposon-encoded proteins with TYA, reverse transcriptase, integrase domains in various combinations	A0A392MD28/2e-86/A0A392MD28_9FABA Uncharacterized protein (Fragment) OS=Trifolium medium OX=97028 GN=A2U01_0006236 PE=4 SV=1	PF03732/3.2E-10/Retrotransposon gag protein	NA
Lj1gvBRI14370.1	XP_006575673.1/6.10966e-95/PREDICTED: putative F-box/LRR-repeat protein At1g56400 [Glycine max] &gt;KHN38296.1 Putative F-box/LRR-repeat protein [Glycine soja] &gt;KRH73711.1 hypothetical protein GLYMA_02G289100 [Glycine max]	Q9M1Q1/7e-28/FB215_ARATH F-box protein At3g62230 OS=Arabidopsis thaliana OX=3702 GN=At3g62230 PE=1 SV=1	nnu:104604855/5e-12/beta-glucosidase 46; K05350 beta-glucosidase [EC:3.2.1.21]	At5g54820/2e-31/[R] LSE0003 A F-box and FBD-domains	I1JJ69/4e-94/I1JJ69_SOYBN Uncharacterized protein OS=Glycine max OX=3847 GN=102659419 PE=4 SV=2	PTHR31639/6.7E-45/--	NA
Lj1gvBRI14371.1	XP_006575673.1/8.22586e-145/PREDICTED: putative F-box/LRR-repeat protein At1g56400 [Glycine max] &gt;KHN38296.1 Putative F-box/LRR-repeat protein [Glycine soja] &gt;KRH73711.1 hypothetical protein GLYMA_02G289100 [Glycine max]	Q9M1Q1/2e-53/FB215_ARATH F-box protein At3g62230 OS=Arabidopsis thaliana OX=3702 GN=At3g62230 PE=1 SV=1	nnu:104604855/1e-36/beta-glucosidase 46; K05350 beta-glucosidase [EC:3.2.1.21]	At3g29830/2e-55/[R] LSE0003 A F-box and FBD-domains	I1JJ69/5e-144/I1JJ69_SOYBN Uncharacterized protein OS=Glycine max OX=3847 GN=102659419 PE=4 SV=2	PF08387/1.5E-5/FBD	NA
Lj1gvBRI14374.1	GAU19906.1/2.40946e-42/hypothetical protein TSUD_95110 [Trifolium subterraneum]	NA	bna:106394339/7e-11/uncharacterized protein LOC106394339; K01188 beta-glucosidase [EC:3.2.1.21]	At2g45230/2e-31/[R] KOG1075 FOG: Reverse transcriptase	A0A2Z6LSJ5/1e-41/A0A2Z6LSJ5_TRISU Uncharacterized protein OS=Trifolium subterraneum OX=3900 GN=TSUD_95110 PE=4 SV=1	PF13456/1.1E-25/Reverse transcriptase-like	NA
Lj1gvBRI14410.1	XP_020209009.1/2.2e-107/uncharacterized protein LOC109793946 [Cajanus cajan]	Q60675/5e-07/LAMA2_MOUSE Laminin subunit alpha-2 OS=Mus musculus OX=10090 GN=Lama2 PE=1 SV=2	pop:18110412/4e-07/wall-associated receptor kinase-like 1; K04733 interleukin-1 receptor-associated kinase 4 [EC:2.7.11.1]	NA	A0A151RKN8/9e-75/A0A151RKN8_CAJCA Uncharacterized protein OS=Cajanus cajan OX=3821 GN=KK1_035459 PE=4 SV=1	NA	NA
Lj1gvBRI14459.1	XP_020219387.1/2.62346e-164/probable mediator of RNA polymerase II transcription subunit 37c isoform X2 [Cajanus cajan]	P09189/4e-161/HSP7C_PETHY Heat shock cognate 70 kDa protein OS=Petunia hybrida OX=4102 GN=HSP70 PE=2 SV=1	lja:Lj4g3v0451110.1/0.0/Lj4g3v0451110.1; -; K03283 heat shock 70kDa protein 1/2/6/8	At3g12580/4e-160/[O] KOG0101 Molecular chaperones HSP70/HSC70, HSP70 superfamily	A0A371FSY0/4e-163/A0A371FSY0_MUCPR Heat shock cognate 70 kDa protein (Fragment) OS=Mucuna pruriens OX=157652 GN=HSP70 PE=3 SV=1	PF00012/9.4E-120/Hsp70 protein	NA
Lj1gvBRI14519.1	AFK34478.1/1.15311e-33/unknown [Lotus japonicus]	P0C2F6/1e-07/RNHX1_ARATH Putative ribonuclease H protein At1g65750 OS=Arabidopsis thaliana OX=3702 GN=At1g65750 PE=3 SV=1	lja:Lj0g3v0149379.1/3e-22/Lj0g3v0149379.1; -; K18857 alcohol dehydrogenase class-P [EC:1.1.1.1]	At1g17390/5e-14/[R] KOG1075 FOG: Reverse transcriptase	I3S2I6/7e-33/I3S2I6_LOTJA Uncharacterized protein OS=Lotus japonicus OX=34305 PE=2 SV=1	PF13456/1.2E-24/Reverse transcriptase-like	NA
Lj1gvBRI14525.1	GAU38661.1/0/hypothetical protein TSUD_292430 [Trifolium subterraneum]	Q0WKV3/9e-132/PPR36_ARATH Pentatricopeptide repeat-containing protein At1g12300, mitochondrial OS=Arabidopsis thaliana OX=3702 GN=At1g12300 PE=2 SV=1	lja:Lj2g3v0371570.1/0.0/Lj2g3v0371570.1; -; K17710 pentatricopeptide repeat domain-containing protein 1	At1g12300/4e-132/[R] KOG4197 FOG: PPR repeat	A0A371E5Q2/0.0/A0A371E5Q2_MUCPR Pentatricopeptide repeat-containing protein, mitochondrial (Fragment) OS=Mucuna pruriens OX=157652 GN=CR513_60414 PE=4 SV=1	PS51375/12.967/Pentatricopeptide (PPR) repeat profile.	NA
Lj1gvBRI14666.1	GAU48494.1/1.34722e-15/hypothetical protein TSUD_291790 [Trifolium subterraneum]	Q8W3M6/9e-09/UBCP_ARATH Ubiquitin-like domain-containing CTD phosphatase OS=Arabidopsis thaliana OX=3702 GN=At4g06599 PE=2 SV=1	lja:Lj0g3v0266149.1/9e-12/Lj0g3v0266149.1; -; K17618 ubiquitin-like domain-containing CTD phosphatase 1 [EC:3.1.3.16]	NA	A0A2Z6NWF0/8e-15/A0A2Z6NWF0_TRISU Uncharacterized protein OS=Trifolium subterraneum OX=3900 GN=TSUD_291790 PE=4 SV=1	PF13456/1.1E-6/Reverse transcriptase-like	NA
Lj1gvBRI14719.1	XP_021770747.1/1.04772e-07/uncharacterized protein LOC110734931 [Chenopodium quinoa]	NA	NA	NA	NA	PTHR33033/2.8E-13/--	NA
Lj1gvBRI14759.1	XP_013442116.1/0/pentatricopeptide (PPR) repeat protein [Medicago truncatula] &gt;KEH16141.1 pentatricopeptide (PPR) repeat protein [Medicago truncatula]	Q9LQ14/7e-131/PPR96_ARATH Pentatricopeptide repeat-containing protein At1g62930, chloroplastic OS=Arabidopsis thaliana OX=3702 GN=At1g62930 PE=2 SV=2	lja:Lj2g3v0371570.1/0.0/Lj2g3v0371570.1; -; K17710 pentatricopeptide repeat domain-containing protein 1	At1g62930/3e-131/[R] KOG4197 FOG: PPR repeat	A0A371E5Q2/0.0/A0A371E5Q2_MUCPR Pentatricopeptide repeat-containing protein, mitochondrial (Fragment) OS=Mucuna pruriens OX=157652 GN=CR513_60414 PE=4 SV=1	PS51375/12.671/Pentatricopeptide (PPR) repeat profile.	NA
Lj1gvBRI14833.1	XP_006575673.1/6.67013e-65/PREDICTED: putative F-box/LRR-repeat protein At1g56400 [Glycine max] &gt;KHN38296.1 Putative F-box/LRR-repeat protein [Glycine soja] &gt;KRH73711.1 hypothetical protein GLYMA_02G289100 [Glycine max]	Q9M1Q1/9e-16/FB215_ARATH F-box protein At3g62230 OS=Arabidopsis thaliana OX=3702 GN=At3g62230 PE=1 SV=1	nnu:104604855/1e-23/beta-glucosidase 46; K05350 beta-glucosidase [EC:3.2.1.21]	At1g56400/3e-24/[R] LSE0003 A F-box and FBD-domains	I1JJ69/4e-64/I1JJ69_SOYBN Uncharacterized protein OS=Glycine max OX=3847 GN=102659419 PE=4 SV=2	PTHR31639/4.2E-23/--	NA
Lj1gvBRI14884.1	XP_020216284.1/2.25823e-12/uncharacterized protein LOC109800018 [Cajanus cajan]	NA	NA	NA	A0A151QQL3/9e-10/A0A151QQL3_CAJCA Uncharacterized protein (Fragment) OS=Cajanus cajan OX=3821 GN=KK1_046687 PE=4 SV=1	NA	NA
Lj1gvBRI14887.1	KOM48482.1/8.3762e-19/hypothetical protein LR48_Vigan07g218600 [Vigna angularis]	NA	NA	NA	A0A0L9V0W4/5e-18/A0A0L9V0W4_PHAAN Uncharacterized protein OS=Phaseolus angularis OX=3914 GN=LR48_Vigan07g218600 PE=4 SV=1	PTHR35495:SF2/1.6E-22/--	NA
Lj1gvBRI14888.1	KOM48482.1/7.78263e-25/hypothetical protein LR48_Vigan07g218600 [Vigna angularis]	NA	NA	NA	A0A371G9J8/2e-24/A0A371G9J8_MUCPR Uncharacterized protein (Fragment) OS=Mucuna pruriens OX=157652 GN=CR513_31330 PE=4 SV=1	PTHR35495/1.1E-23/--	NA
Lj1gvBRI14921.1	XP_020208724.1/1.50769e-81/uncharacterized protein LOC109793678 [Cajanus cajan]	NA	NA	At2g12220/9e-16/[R] LSE0010 A TNP1/En/Spm transposase	A0A3Q7XVG8/4e-80/A0A3Q7XVG8_CICAR uncharacterized protein LOC101502409 isoform X2 OS=Cicer arietinum OX=3827 GN=LOC101502409 PE=4 SV=1	PTHR33144/2.2E-37/--	NA
Lj1gvBRI14938.1	XP_012574763.1/6.55018e-49/PREDICTED: glutathione S-transferase T3-like [Cicer arietinum]	Q8L727/4e-25/GSTT2_ARATH Glutathione S-transferase T2 OS=Arabidopsis thaliana OX=3702 GN=GSTT2 PE=2 SV=1	ath:AT5G41240/2e-24/GSTT2; glutathione S-transferase THETA 2; K00799 glutathione S-transferase [EC:2.5.1.18]	NA	A0A2K3NGK5/5e-55/A0A2K3NGK5_TRIPR Glutathione S-transferase t2-like protein OS=Trifolium pratense OX=57577 GN=L195_g025476 PE=4 SV=1	PTHR45023/1.0E-53/--	molecular_function:GO:0016740//transferase activity;
Lj1gvBRI14971.1	KHN35801.1/5.89395e-18/hypothetical protein glysoja_013226 [Glycine soja]	NA	soe:110786294/8e-07/uncharacterized protein LOC110786294; K00799 glutathione S-transferase [EC:2.5.1.18]	At2g34320/7e-11/[R] KOG1075 FOG: Reverse transcriptase	A0A445IXJ7/4e-17/A0A445IXJ7_GLYSO Uncharacterized protein OS=Glycine soja OX=3848 GN=D0Y65_023299 PE=4 SV=1	PF13456/2.9E-23/Reverse transcriptase-like	NA
Lj1gvBRI14979.1	AFK42363.1/1.25292e-65/unknown [Lotus japonicus]	Q9FZ52/4e-24/FDL3_ARATH F-box/FBD/LRR-repeat protein At1g16930 OS=Arabidopsis thaliana OX=3702 GN=At1g16930 PE=2 SV=1	mtr:MTR_7g056420/5e-21/S-locus lectin kinase family protein; K04733 interleukin-1 receptor-associated kinase 4 [EC:2.7.11.1]	At1g16930/2e-24/[R] LSE0003 A F-box and FBD-domains	I3SQ21/8e-65/I3SQ21_LOTJA Uncharacterized protein OS=Lotus japonicus OX=34305 PE=2 SV=1	PF13456/2.3E-6/Reverse transcriptase-like	NA
Lj1gvBRI15026.1	NA	NA	NA	NA	NA	NA	NA
Lj1gvBRI15115.1	AFK42363.1/4.56396e-115/unknown [Lotus japonicus]	Q8H1R7/1e-27/FDL27_ARATH F-box/FBD/LRR-repeat protein At4g26340 OS=Arabidopsis thaliana OX=3702 GN=At4g26340 PE=2 SV=1	mtr:MTR_7g056420/1e-34/S-locus lectin kinase family protein; K04733 interleukin-1 receptor-associated kinase 4 [EC:2.7.11.1]	At4g26340/1e-34/[R] LSE0003 A F-box and FBD-domains	I3SQ21/3e-114/I3SQ21_LOTJA Uncharacterized protein OS=Lotus japonicus OX=34305 PE=2 SV=1	PF00646/3.9E-8/F-box domain	NA
Lj1gvBRI15124.1	XP_006603029.1/0/PREDICTED: heat shock cognate 70 kDa protein 2-like isoform X2 [Glycine max]	P09189/0.0/HSP7C_PETHY Heat shock cognate 70 kDa protein OS=Petunia hybrida OX=4102 GN=HSP70 PE=2 SV=1	lja:Lj1g3v3217890.1/0.0/Lj1g3v3217890.1; -; K03283 heat shock 70kDa protein 1/2/6/8	At3g12580/0.0/[O] KOG0101 Molecular chaperones HSP70/HSC70, HSP70 superfamily	A0A445FZ01/0.0/A0A445FZ01_GLYSO Heat shock cognate 70 kDa protein OS=Glycine soja OX=3848 GN=D0Y65_049875 PE=3 SV=1	PS01036/-/Heat shock hsp70 proteins family signature 3.	molecular_function:GO:0005524//ATP binding;
Lj1gvBRI15125.1	XP_006574819.1/0/PREDICTED: probable mediator of RNA polymerase II transcription subunit 37c [Glycine max] &gt;XP_006574820.1 PREDICTED: probable mediator of RNA polymerase II transcription subunit 37c [Glycine max] &gt;KHN15455.1 Heat shock 70 kDa protein 4 [Glycine soja]	P27322/0.0/HSP72_SOLLC Heat shock cognate 70 kDa protein 2 OS=Solanum lycopersicum OX=4081 GN=HSC-2 PE=2 SV=1	lja:Lj0g3v0059099.1/0.0/Lj0g3v0059099.1; -; K03283 heat shock 70kDa protein 1/2/6/8	At3g12580/0.0/[O] KOG0101 Molecular chaperones HSP70/HSC70, HSP70 superfamily	A0A0B2Q2A2/0.0/A0A0B2Q2A2_GLYSO Heat shock 70 kDa protein 4 OS=Glycine soja OX=3848 GN=glysoja_036323 PE=3 SV=1	PR00301/3.6E-33/70kDa heat shock protein signature	molecular_function:GO:0005524//ATP binding;
Lj1gvBRI15126.1	GAU38661.1/0/hypothetical protein TSUD_292430 [Trifolium subterraneum]	Q0WKV3/4e-132/PPR36_ARATH Pentatricopeptide repeat-containing protein At1g12300, mitochondrial OS=Arabidopsis thaliana OX=3702 GN=At1g12300 PE=2 SV=1	lja:Lj2g3v0371570.1/0.0/Lj2g3v0371570.1; -; K17710 pentatricopeptide repeat domain-containing protein 1	At1g12700/2e-133/[R] KOG4197 FOG: PPR repeat	A0A371E5Q2/0.0/A0A371E5Q2_MUCPR Pentatricopeptide repeat-containing protein, mitochondrial (Fragment) OS=Mucuna pruriens OX=157652 GN=CR513_60414 PE=4 SV=1	PS51375/11.762/Pentatricopeptide (PPR) repeat profile.	NA
Lj1gvBRI15127.1	XP_013467376.1/0/pentatricopeptide (PPR) repeat protein [Medicago truncatula] &gt;KEH41413.1 pentatricopeptide (PPR) repeat protein [Medicago truncatula]	Q9SXD1/9e-104/PPR91_ARATH Pentatricopeptide repeat-containing protein At1g62670, mitochondrial OS=Arabidopsis thaliana OX=3702 GN=At1g62670 PE=3 SV=2	lja:Lj2g3v0371570.1/0.0/Lj2g3v0371570.1; -; K17710 pentatricopeptide repeat domain-containing protein 1	At1g62670/4e-104/[R] KOG4197 FOG: PPR repeat	A0A371E5Q2/0.0/A0A371E5Q2_MUCPR Pentatricopeptide repeat-containing protein, mitochondrial (Fragment) OS=Mucuna pruriens OX=157652 GN=CR513_60414 PE=4 SV=1	PS51375/9.723/Pentatricopeptide (PPR) repeat profile.	NA
Lj1gvBRI15128.1	XP_013442116.1/0/pentatricopeptide (PPR) repeat protein [Medicago truncatula] &gt;KEH16141.1 pentatricopeptide (PPR) repeat protein [Medicago truncatula]	Q0WKV3/6e-90/PPR36_ARATH Pentatricopeptide repeat-containing protein At1g12300, mitochondrial OS=Arabidopsis thaliana OX=3702 GN=At1g12300 PE=2 SV=1	lja:Lj2g3v0371570.1/3e-177/Lj2g3v0371570.1; -; K17710 pentatricopeptide repeat domain-containing protein 1	At1g12300/2e-90/[R] KOG4197 FOG: PPR repeat	A0A072TFX1/0.0/A0A072TFX1_MEDTR Pentatricopeptide (PPR) repeat protein OS=Medicago truncatula OX=3880 GN=25480855 PE=4 SV=1	PS51375/12.233/Pentatricopeptide (PPR) repeat profile.	NA
Lj1gvBRI15178.1	OAY83278.1/0/Heat shock cognate 70 kDa protein [Ananas comosus]	P27322/0.0/HSP72_SOLLC Heat shock cognate 70 kDa protein 2 OS=Solanum lycopersicum OX=4081 GN=HSC-2 PE=2 SV=1	lja:Lj1g3v3218140.1/0.0/Lj1g3v3218140.1; -; K03283 heat shock 70kDa protein 1/2/6/8	At3g12580/0.0/[O] KOG0101 Molecular chaperones HSP70/HSC70, HSP70 superfamily	A0A2Z6MNK4/0.0/A0A2Z6MNK4_TRISU Uncharacterized protein OS=Trifolium subterraneum OX=3900 GN=TSUD_257740 PE=3 SV=1	PF00931/2.8E-17/NB-ARC domain	NA
Lj1gvBRI15196.1	XP_003602086.1/0/argininosuccinate synthase [Medicago truncatula] &gt;AES72337.1 argininosuccinate synthase [Medicago truncatula]	Q9SZX3/0.0/ASSY_ARATH Argininosuccinate synthase, chloroplastic OS=Arabidopsis thaliana OX=3702 GN=At4g24830 PE=1 SV=3	lja:Lj1g3v3137750.2/0.0/Lj1g3v3137750.2; -; K01940 argininosuccinate synthase [EC:6.3.4.5]	At4g24830/0.0/[E] KOG1706 Argininosuccinate synthase	G7J524/0.0/G7J524_MEDTR Argininosuccinate synthase OS=Medicago truncatula OX=3880 GN=11419138 PE=3 SV=1	PF00764/1.4E-104/Arginosuccinate synthase	biological_process:GO:0006526//arginine biosynthetic process;molecular_function:GO:0005524//ATP binding;GO:0004055//argininosuccinate synthase activity;
Lj1gvBRI15199.1	XP_006583720.1/0/PREDICTED: probable mediator of RNA polymerase II transcription subunit 37c [Glycine max] &gt;XP_006583721.1 PREDICTED: probable mediator of RNA polymerase II transcription subunit 37c [Glycine max] &gt;XP_006583723.1 PREDICTED: probable mediator of RNA polymerase II transcription subunit 37c [Glycine max] &gt;KHN23794.1 Heat shock 70 kDa protein 4 [Glycine soja] &gt;KRH49660.1 h…	P09189/0.0/HSP7C_PETHY Heat shock cognate 70 kDa protein OS=Petunia hybrida OX=4102 GN=HSP70 PE=2 SV=1	lja:Lj1g3v3137780.1/0.0/Lj1g3v3137780.1; -; K03283 heat shock 70kDa protein 1/2/6/8	At3g12580/0.0/[O] KOG0101 Molecular chaperones HSP70/HSC70, HSP70 superfamily	A0A0B2QUS2/0.0/A0A0B2QUS2_GLYSO Heat shock 70 kDa protein 4 OS=Glycine soja OX=3848 GN=D0Y65_018117 PE=3 SV=1	PTHR19375/0.0/--	molecular_function:GO:0005524//ATP binding;
Lj1gvBRI15202.1	XP_006583720.1/8.66986e-179/PREDICTED: probable mediator of RNA polymerase II transcription subunit 37c [Glycine max] &gt;XP_006583721.1 PREDICTED: probable mediator of RNA polymerase II transcription subunit 37c [Glycine max] &gt;XP_006583723.1 PREDICTED: probable mediator of RNA polymerase II transcription subunit 37c [Glycine max] &gt;KHN23794.1 Heat shock 70 kDa protein 4 [Glycine soja] &gt;K…	P09189/4e-150/HSP7C_PETHY Heat shock cognate 70 kDa protein OS=Petunia hybrida OX=4102 GN=HSP70 PE=2 SV=1	lja:Lj1g3v3137770.1/0.0/Lj1g3v3137770.1; -; K03283 heat shock 70kDa protein 1/2/6/8	At3g12580/2e-149/[O] KOG0101 Molecular chaperones HSP70/HSC70, HSP70 superfamily	A0A0B2QUS2/5e-178/A0A0B2QUS2_GLYSO Heat shock 70 kDa protein 4 OS=Glycine soja OX=3848 GN=D0Y65_018117 PE=3 SV=1	PTHR19375/7.1E-178/--	molecular_function:GO:0005524//ATP binding;
Lj1gvBRI15203.1	KRH49659.1/0/hypothetical protein GLYMA_07G170800 [Glycine max]	P09189/0.0/HSP7C_PETHY Heat shock cognate 70 kDa protein OS=Petunia hybrida OX=4102 GN=HSP70 PE=2 SV=1	lja:Lj1g3v3137820.1/0.0/Lj1g3v3137820.1; -; K03283 heat shock 70kDa protein 1/2/6/8	At3g12580/0.0/[O] KOG0101 Molecular chaperones HSP70/HSC70, HSP70 superfamily	K7L2A0/0.0/K7L2A0_SOYBN Uncharacterized protein OS=Glycine max OX=3847 GN=102667572 PE=3 SV=1	PS00297/-/Heat shock hsp70 proteins family signature 1.	molecular_function:GO:0005524//ATP binding;
Lj1gvBRI15209.1	XP_020231923.1/0/probable mediator of RNA polymerase II transcription subunit 37c [Cajanus cajan]	Q9LHA8/0.0/MD37C_ARATH Probable mediator of RNA polymerase II transcription subunit 37c OS=Arabidopsis thaliana OX=3702 GN=MED37C PE=1 SV=1	ccaj:109812386/0.0/probable mediator of RNA polymerase II transcription subunit 37c; K03283 heat shock 70kDa protein 1/2/6/8	At3g12580/0.0/[O] KOG0101 Molecular chaperones HSP70/HSC70, HSP70 superfamily	A0A3Q7XXP6/0.0/A0A3Q7XXP6_CICAR LOW QUALITY PROTEIN: heat shock cognate 70 kDa protein 2 OS=Cicer arietinum OX=3827 GN=LOC101501450 PE=3 SV=1	PTHR19375/0.0/--	NA
Lj1gvBRI15249.1	XP_012574763.1/1.1104e-43/PREDICTED: glutathione S-transferase T3-like [Cicer arietinum]	Q8L727/4e-24/GSTT2_ARATH Glutathione S-transferase T2 OS=Arabidopsis thaliana OX=3702 GN=GSTT2 PE=2 SV=1	ath:AT5G41240/2e-23/GSTT2; glutathione S-transferase THETA 2; K00799 glutathione S-transferase [EC:2.5.1.18]	NA	A0A2K3NGK5/2e-49/A0A2K3NGK5_TRIPR Glutathione S-transferase t2-like protein OS=Trifolium pratense OX=57577 GN=L195_g025476 PE=4 SV=1	PTHR45023/3.1E-48/--	molecular_function:GO:0016740//transferase activity;
Lj1gvBRI15295.1	XP_020225193.1/3.00138e-20/uncharacterized protein LOC109807077 [Cajanus cajan]	NA	NA	NA	A0A445H4Z7/4e-23/A0A445H4Z7_GLYSO Uncharacterized protein OS=Glycine soja OX=3848 GN=D0Y65_038417 PE=4 SV=1	NA	NA
Lj1gvBRI15322.1	GAU47368.1/2.2151e-107/hypothetical protein TSUD_403710 [Trifolium subterraneum]	NA	mus:103989776/2e-24/probable linoleate 9S-lipoxygenase 4; K15718 linoleate 9S-lipoxygenase [EC:1.13.11.58]	At1g20390/1e-32/[R] KOG0017 FOG: Transposon-encoded proteins with TYA, reverse transcriptase, integrase domains in various combinations	A0A2Z6NT34/1e-106/A0A2Z6NT34_TRISU Uncharacterized protein OS=Trifolium subterraneum OX=3900 GN=TSUD_403710 PE=4 SV=1	PF03732/2.4E-10/Retrotransposon gag protein	NA
Lj1gvBRI15337.1	XP_020236702.1/9.76369e-134/uncharacterized protein LOC109816213 [Cajanus cajan]	NA	mus:103989776/2e-19/probable linoleate 9S-lipoxygenase 4; K15718 linoleate 9S-lipoxygenase [EC:1.13.11.58]	At1g20390/3e-24/[R] KOG0017 FOG: Transposon-encoded proteins with TYA, reverse transcriptase, integrase domains in various combinations	A0A151U0E6/5e-120/A0A151U0E6_CAJCA Uncharacterized protein OS=Cajanus cajan OX=3821 GN=KK1_005361 PE=4 SV=1	PTHR33240/1.7E-32/--	NA
Lj1gvBRI15383.1	KYP51324.1/3.40229e-79/Putative ribonuclease H protein At1g65750 family, partial [Cajanus cajan]	P0C2F6/4e-34/RNHX1_ARATH Putative ribonuclease H protein At1g65750 OS=Arabidopsis thaliana OX=3702 GN=At1g65750 PE=3 SV=1	lja:Lj0g3v0149379.1/2e-21/Lj0g3v0149379.1; -; K18857 alcohol dehydrogenase class-P [EC:1.1.1.1]	At2g31080/8e-45/[R] KOG1075 FOG: Reverse transcriptase	A0A2K3MPN2/2e-61/A0A2K3MPN2_TRIPR Ribonuclease H OS=Trifolium pratense OX=57577 GN=L195_g015906 PE=4 SV=1	PF13966/1.5E-16/zinc-binding in reverse transcriptase	NA
Lj1gvBRI15454.1	XP_020239393.1/7.54701e-93/uncharacterized protein LOC109818357 [Cajanus cajan]	NA	NA	At2g12220/8e-15/[R] LSE0010 A TNP1/En/Spm transposase	A0A1S2Z168/7e-85/A0A1S2Z168_CICAR uncharacterized protein LOC101491946 OS=Cicer arietinum OX=3827 GN=LOC101491946 PE=4 SV=2	PTHR33144:SF8/5.4E-37/--	NA
Lj1gvBRI15467.1	GAU41233.1/1.52716e-37/hypothetical protein TSUD_280320, partial [Trifolium subterraneum]	NA	mus:103989776/6e-17/probable linoleate 9S-lipoxygenase 4; K15718 linoleate 9S-lipoxygenase [EC:1.13.11.58]	At4g03770/8e-15/[R] KOG0017 FOG: Transposon-encoded proteins with TYA, reverse transcriptase, integrase domains in various combinations	A0A371EHC1/1e-37/A0A371EHC1_MUCPR Uncharacterized protein (Fragment) OS=Mucuna pruriens OX=157652 GN=CR513_55902 PE=4 SV=1	PF03732/2.0E-10/Retrotransposon gag protein	NA
Lj1gvBRI15474.1	KYP69463.1/0/Cytochrome P450 76C4 [Cajanus cajan]	Q8VWZ7/6e-124/C76B6_CATRO Geraniol 8-hydroxylase OS=Catharanthus roseus OX=4058 GN=CYP76B6 PE=1 SV=1	csat:104783117/6e-114/cytochrome P450 76C4-like; K20556 cytochrome P450 family 76 subfamily C	At2g45550/3e-113/[Q] KOG0156 Cytochrome P450 CYP2 subfamily	A0A151TQZ2/0.0/A0A151TQZ2_CAJCA Cytochrome P450 76C4 OS=Cajanus cajan OX=3821 GN=KK1_008653 PE=3 SV=1	PTHR24298:SF132/3.8E-129/--	cellular_component:GO:0016021//integral component of membrane;molecular_function:GO:0016705//oxidoreductase activity, acting on paired donors, with incorporation or reduction of molecular oxygen;GO:0020037//heme binding;GO:0005506//iron ion binding;GO:0004497//monooxygenase activity;
Lj1gvBRI15535.1	XP_020236702.1/4.56947e-101/uncharacterized protein LOC109816213 [Cajanus cajan]	NA	mus:103989776/5e-16/probable linoleate 9S-lipoxygenase 4; K15718 linoleate 9S-lipoxygenase [EC:1.13.11.58]	At1g20390/2e-30/[R] KOG0017 FOG: Transposon-encoded proteins with TYA, reverse transcriptase, integrase domains in various combinations	A0A2Z6NT34/9e-96/A0A2Z6NT34_TRISU Uncharacterized protein OS=Trifolium subterraneum OX=3900 GN=TSUD_403710 PE=4 SV=1	PTHR33240/2.5E-31/--	NA
Lj1gvBRI15617.1	XP_020232397.1/0/tricyclene synthase EBOS, chloroplastic-like [Cajanus cajan]	Q672F7/0.0/TPS2_LOTJA Tricyclene synthase EBOS, chloroplastic OS=Lotus japonicus OX=34305 GN=EBOS PE=1 SV=1	lja:Lj0g3v0356449.1/0.0/Lj0g3v0356449.1; -; K12742 isoprene synthase [EC:4.2.3.27]	At2g24210/3e-150/[QV] LSE0352 A Terpene synthase/cyclase	A0A445KGK2/0.0/A0A445KGK2_GLYSO Tricyclene synthase EBOS, chloroplastic OS=Glycine soja OX=3848 GN=D0Y65_016232 PE=3 SV=1	PTHR31225:SF5/1.8E-277/--	NA
Lj1gvBRI15620.1	KHN07114.1/0/Agmatine coumaroyltransferase [Glycine soja]	Q9LJB4/2e-91/5MAT_ARATH Malonyl-CoA:anthocyanidin 5-O-glucoside-6''-O-malonyltransferase OS=Arabidopsis thaliana OX=3702 GN=5MAT PE=1 SV=1	cam:101510753/1e-166/phenolic glucoside malonyltransferase 1-like; K13264 isoflavone 7-O-glucoside-6''-O-malonyltransferase [EC:2.3.1.115]	At5g39090/2e-93/[RQ] LSE0274 A Predicted anthocyanin acyltransferase	A0A371FYJ1/0.0/A0A371FYJ1_MUCPR Phenolic glucoside malonyltransferase 2 (Fragment) OS=Mucuna pruriens OX=157652 GN=PMAT2 PE=4 SV=1	PTHR31625/1.7E-167/--	molecular_function:GO:0016747//transferase activity, transferring acyl groups other than amino-acyl groups;
Lj1gvBRI15642.2	AFK40581.1/4.77416e-102/unknown [Lotus japonicus]	NA	NA	At3g29650/2e-10/[R] LSE0010 A TNP1/En/Spm transposase	I3SJY9/3e-101/I3SJY9_LOTJA Uncharacterized protein OS=Lotus japonicus OX=34305 PE=2 SV=1	PTHR33144:SF8/7.4E-45/--	NA
Lj1gvBRI15727.1	XP_003610827.1/0/cytochrome P450 family 71 protein [Medicago truncatula] &gt;AES93785.1 cytochrome P450 family 71 protein [Medicago truncatula]	Q8VWZ7/7e-175/C76B6_CATRO Geraniol 8-hydroxylase OS=Catharanthus roseus OX=4058 GN=CYP76B6 PE=1 SV=1	brp:103866218/2e-168/cytochrome P450 76C2-like; K20556 cytochrome P450 family 76 subfamily C	At2g45550/5e-161/[Q] KOG0156 Cytochrome P450 CYP2 subfamily	G7K566/0.0/G7K566_MEDTR Cytochrome P450 family 71 protein OS=Medicago truncatula OX=3880 GN=11436699 PE=3 SV=1	PS00086/-/Cytochrome P450 cysteine heme-iron ligand signature.	cellular_component:GO:0016021//integral component of membrane;molecular_function:GO:0016705//oxidoreductase activity, acting on paired donors, with incorporation or reduction of molecular oxygen;GO:0020037//heme binding;GO:0005506//iron ion binding;GO:0004497//monooxygenase activity;
Lj1gvBRI15750.1	XP_012574763.1/8.0986e-46/PREDICTED: glutathione S-transferase T3-like [Cicer arietinum]	Q8L727/8e-25/GSTT2_ARATH Glutathione S-transferase T2 OS=Arabidopsis thaliana OX=3702 GN=GSTT2 PE=2 SV=1	ath:AT5G41240/5e-24/GSTT2; glutathione S-transferase THETA 2; K00799 glutathione S-transferase [EC:2.5.1.18]	NA	A0A2K3NGK5/1e-52/A0A2K3NGK5_TRIPR Glutathione S-transferase t2-like protein OS=Trifolium pratense OX=57577 GN=L195_g025476 PE=4 SV=1	PF14303/3.0E-12/No apical meristem-associated C-terminal domain	molecular_function:GO:0016740//transferase activity;
Lj1gvBRI15806.1	XP_020236702.1/3.81045e-82/uncharacterized protein LOC109816213 [Cajanus cajan]	NA	mus:103989776/2e-09/probable linoleate 9S-lipoxygenase 4; K15718 linoleate 9S-lipoxygenase [EC:1.13.11.58]	At1g20390/4e-25/[R] KOG0017 FOG: Transposon-encoded proteins with TYA, reverse transcriptase, integrase domains in various combinations	A0A2K3MM88/7e-82/A0A2K3MM88_TRIPR Gag-pol polyprotein OS=Trifolium pratense OX=57577 GN=L195_g015025 PE=4 SV=1	PTHR33240/2.1E-31/--	NA
Lj1gvBRI15856.1	GAU41091.1/2.15038e-65/hypothetical protein TSUD_139940 [Trifolium subterraneum]	NA	mus:103989776/3e-25/probable linoleate 9S-lipoxygenase 4; K15718 linoleate 9S-lipoxygenase [EC:1.13.11.58]	At2g14400/1e-13/[R] KOG0017 FOG: Transposon-encoded proteins with TYA, reverse transcriptase, integrase domains in various combinations	A0A392MIE7/8e-66/A0A392MIE7_9FABA Gag-pol polyprotein OS=Trifolium medium OX=97028 GN=A2U01_0007806 PE=4 SV=1	PF03732/5.8E-10/Retrotransposon gag protein	NA
Lj1gvBRI15929.1	KYP54109.1/0/hypothetical protein KK1_000283 [Cajanus cajan]	NA	sind:105169002/1e-50/uncharacterized protein LOC105169002 isoform X1; K17604 zinc finger SWIM domain-containing protein 3	At1g64250/7e-65/[R] TWOG0131 mutator-like transposase	A0A151SH56/0.0/A0A151SH56_CAJCA Uncharacterized protein OS=Cajanus cajan OX=3821 GN=KK1_000283 PE=4 SV=1	PF04434/1.2E-6/SWIM zinc finger	NA
Lj1gvBRI15936.1	NA	NA	NA	NA	NA	NA	NA
Lj1gvBRI15938.1	XP_003523896.1/0/PREDICTED: serpin-ZX-like [Glycine max] &gt;KRH61237.1 hypothetical protein GLYMA_04G036200 [Glycine max]	Q9S7T8/1e-147/SPZX_ARATH Serpin-ZX OS=Arabidopsis thaliana OX=3702 GN=At1g47710 PE=1 SV=1	lja:Lj0g3v0082859.1/0.0/Lj0g3v0082859.1; -; K13963 serpin B	At1g47710/5e-148/[V] KOG2392 Serpin	I1JTG3/0.0/I1JTG3_SOYBN Uncharacterized protein OS=Glycine max OX=3847 GN=100775287 PE=3 SV=1	PTHR11461:SF209/2.4E-121/--	cellular_component:GO:0005615//extracellular space;molecular_function:GO:0004867//serine-type endopeptidase inhibitor activity;
Lj1gvBRI15990.1	XP_020225193.1/9.69358e-20/uncharacterized protein LOC109807077 [Cajanus cajan]	NA	NA	NA	A0A445H4Z7/9e-23/A0A445H4Z7_GLYSO Uncharacterized protein OS=Glycine soja OX=3848 GN=D0Y65_038417 PE=4 SV=1	NA	NA
Lj1gvBRI16055.1	GAU30026.1/2.87227e-80/hypothetical protein TSUD_161120 [Trifolium subterraneum]	P93295/2e-24/M310_ARATH Uncharacterized mitochondrial protein AtMg00310 OS=Arabidopsis thaliana OX=3702 GN=AtMg00310 PE=4 SV=1	bna:106394339/2e-39/uncharacterized protein LOC106394339; K01188 beta-glucosidase [EC:3.2.1.21]	At2g45230/9e-56/[R] KOG1075 FOG: Reverse transcriptase	A0A392MHU5/6e-80/A0A392MHU5_9FABA Ribonuclease H protein (Fragment) OS=Trifolium medium OX=97028 GN=A2U01_0007935 PE=4 SV=1	PF13966/8.7E-20/zinc-binding in reverse transcriptase	NA
Lj1gvBRI16119.1	KOM48482.1/2.17278e-19/hypothetical protein LR48_Vigan07g218600 [Vigna angularis]	NA	NA	NA	A0A0L9V0W4/1e-18/A0A0L9V0W4_PHAAN Uncharacterized protein OS=Phaseolus angularis OX=3914 GN=LR48_Vigan07g218600 PE=4 SV=1	PTHR35495/1.7E-21/--	NA
Lj1gvBRI16123.1	KOM48482.1/3.09468e-25/hypothetical protein LR48_Vigan07g218600 [Vigna angularis]	NA	NA	NA	A0A371G9J8/3e-26/A0A371G9J8_MUCPR Uncharacterized protein (Fragment) OS=Mucuna pruriens OX=157652 GN=CR513_31330 PE=4 SV=1	PTHR35495:SF2/3.9E-26/--	NA
Lj1gvBRI16230.1	GAU47368.1/1.44707e-109/hypothetical protein TSUD_403710 [Trifolium subterraneum]	NA	mus:103989776/2e-24/probable linoleate 9S-lipoxygenase 4; K15718 linoleate 9S-lipoxygenase [EC:1.13.11.58]	At1g20390/2e-33/[R] KOG0017 FOG: Transposon-encoded proteins with TYA, reverse transcriptase, integrase domains in various combinations	A0A2Z6NT34/9e-109/A0A2Z6NT34_TRISU Uncharacterized protein OS=Trifolium subterraneum OX=3900 GN=TSUD_403710 PE=4 SV=1	PF03732/2.5E-10/Retrotransposon gag protein	NA
Lj1gvBRI16291.1	XP_006575673.1/4.84927e-99/PREDICTED: putative F-box/LRR-repeat protein At1g56400 [Glycine max] &gt;KHN38296.1 Putative F-box/LRR-repeat protein [Glycine soja] &gt;KRH73711.1 hypothetical protein GLYMA_02G289100 [Glycine max]	Q9M1Q1/2e-29/FB215_ARATH F-box protein At3g62230 OS=Arabidopsis thaliana OX=3702 GN=At3g62230 PE=1 SV=1	nnu:104604855/3e-38/beta-glucosidase 46; K05350 beta-glucosidase [EC:3.2.1.21]	At3g29830/4e-37/[R] LSE0003 A F-box and FBD-domains	I1JJ69/3e-98/I1JJ69_SOYBN Uncharacterized protein OS=Glycine max OX=3847 GN=102659419 PE=4 SV=2	PTHR31639/7.5E-42/--	NA
Lj1gvBRI16330.1	XP_014617324.1/0/PREDICTED: uncharacterized protein LOC106794530 [Glycine max]	Q7LHG5/1e-88/YI31B_YEAST Transposon Ty3-I Gag-Pol polyprotein OS=Saccharomyces cerevisiae (strain ATCC 204508 / S288c) OX=559292 GN=TY3B-I PE=1 SV=2	fve:101311565/2e-158/uncharacterized LOC101311565; K01303 acylaminoacyl-peptidase [EC:3.4.19.1]	At1g42375/0.0/[R] KOG0017 FOG: Transposon-encoded proteins with TYA, reverse transcriptase, integrase domains in various combinations	A0A2K3PBF7/0.0/A0A2K3PBF7_TRIPR Uncharacterized protein OS=Trifolium pratense OX=57577 GN=L195_g009250 PE=4 SV=1	PTHR24559/1.8E-240/--	NA
Lj1gvBRI16342.1	GAU47368.1/5.86076e-112/hypothetical protein TSUD_403710 [Trifolium subterraneum]	NA	mus:103989776/3e-25/probable linoleate 9S-lipoxygenase 4; K15718 linoleate 9S-lipoxygenase [EC:1.13.11.58]	At1g20390/9e-35/[R] KOG0017 FOG: Transposon-encoded proteins with TYA, reverse transcriptase, integrase domains in various combinations	A0A2Z6NT34/4e-111/A0A2Z6NT34_TRISU Uncharacterized protein OS=Trifolium subterraneum OX=3900 GN=TSUD_403710 PE=4 SV=1	PF03732/2.5E-10/Retrotransposon gag protein	NA
Lj1gvBRI16356.1	GAU35627.1/6.83498e-30/hypothetical protein TSUD_30450 [Trifolium subterraneum]	P0C2F6/4e-09/RNHX1_ARATH Putative ribonuclease H protein At1g65750 OS=Arabidopsis thaliana OX=3702 GN=At1g65750 PE=3 SV=1	fve:105353223/6e-16/uncharacterized LOC105353223; K17535 serine/threonine-protein kinase TNNI3K [EC:2.7.11.1]	At1g47910/2e-17/[R] KOG1075 FOG: Reverse transcriptase	A0A2K3PIK7/4e-32/A0A2K3PIK7_TRIPR Ribonuclease H OS=Trifolium pratense OX=57577 GN=L195_g011801 PE=4 SV=1	PTHR25952/3.3E-16/--	NA
Lj1gvBRI16426.1	GAU41233.1/9.67334e-100/hypothetical protein TSUD_280320, partial [Trifolium subterraneum]	NA	mus:103989776/3e-26/probable linoleate 9S-lipoxygenase 4; K15718 linoleate 9S-lipoxygenase [EC:1.13.11.58]	At1g20390/6e-34/[R] KOG0017 FOG: Transposon-encoded proteins with TYA, reverse transcriptase, integrase domains in various combinations	A0A2Z6NGX9/6e-99/A0A2Z6NGX9_TRISU Uncharacterized protein (Fragment) OS=Trifolium subterraneum OX=3900 GN=TSUD_280320 PE=4 SV=1	PF03732/2.8E-10/Retrotransposon gag protein	NA
Lj1gvBRI16439.1	XP_003602086.1/0/argininosuccinate synthase [Medicago truncatula] &gt;AES72337.1 argininosuccinate synthase [Medicago truncatula]	Q9SZX3/0.0/ASSY_ARATH Argininosuccinate synthase, chloroplastic OS=Arabidopsis thaliana OX=3702 GN=At4g24830 PE=1 SV=3	lja:Lj1g3v3137750.2/0.0/Lj1g3v3137750.2; -; K01940 argininosuccinate synthase [EC:6.3.4.5]	At4g24830/0.0/[E] KOG1706 Argininosuccinate synthase	G7J524/0.0/G7J524_MEDTR Argininosuccinate synthase OS=Medicago truncatula OX=3880 GN=11419138 PE=3 SV=1	PF00764/1.0E-102/Arginosuccinate synthase	biological_process:GO:0006526//arginine biosynthetic process;molecular_function:GO:0005524//ATP binding;GO:0004055//argininosuccinate synthase activity;
Lj1gvBRI16473.1	Q6J541.1/0/RecName: Full=Isoleucine N-monooxygenase 1; AltName: Full=Cytochrome P450 79D3 &gt;AAT11920.1 cytochrome P450 [Lotus japonicus]	Q6J541/0.0/C79D3_LOTJA Isoleucine N-monooxygenase 1 OS=Lotus japonicus OX=34305 GN=CYP79D3 PE=1 SV=1	lja:Lj3g3v0755150.1/0.0/Lj3g3v0755150.1; -; K14984 isoleucine N-monooxygenase [EC:1.14.14.39]	At4g39950/3e-109/[Q] KOG0156 Cytochrome P450 CYP2 subfamily	A0A2S1XYZ2/6e-172/A0A2S1XYZ2_TRIRP Cytochrome P450 79D15 OS=Trifolium repens OX=3899 GN=CYP79D15 PE=3 SV=1	PTHR24298:SF1/1.6E-128/--	NA
Lj1gvBRI16492.1	Q6J541.1/0/RecName: Full=Isoleucine N-monooxygenase 1; AltName: Full=Cytochrome P450 79D3 &gt;AAT11920.1 cytochrome P450 [Lotus japonicus]	Q6J541/0.0/C79D3_LOTJA Isoleucine N-monooxygenase 1 OS=Lotus japonicus OX=34305 GN=CYP79D3 PE=1 SV=1	lja:Lj3g3v0755150.1/0.0/Lj3g3v0755150.1; -; K14984 isoleucine N-monooxygenase [EC:1.14.14.39]	At5g05260/0.0/[Q] KOG0156 Cytochrome P450 CYP2 subfamily	A0A2S1XYZ2/0.0/A0A2S1XYZ2_TRIRP Cytochrome P450 79D15 OS=Trifolium repens OX=3899 GN=CYP79D15 PE=3 SV=1	PR00463/6.9E-23/E-class P450 group I signature	NA
Lj1gvBRI16503.1	Q6J540.1/0/RecName: Full=Isoleucine N-monooxygenase 2; AltName: Full=Cytochrome P450 79D4 &gt;AAT11921.1 cytochrome P450 [Lotus japonicus]	Q6J540/0.0/C79D4_LOTJA Isoleucine N-monooxygenase 2 OS=Lotus japonicus OX=34305 GN=CYP79D4 PE=1 SV=1	lja:Lj3g3v0755150.1/0.0/Lj3g3v0755150.1; -; K14984 isoleucine N-monooxygenase [EC:1.14.14.39]	At5g05260/0.0/[Q] KOG0156 Cytochrome P450 CYP2 subfamily	A0A2S1XYZ2/0.0/A0A2S1XYZ2_TRIRP Cytochrome P450 79D15 OS=Trifolium repens OX=3899 GN=CYP79D15 PE=3 SV=1	PR00463/1.1E-23/E-class P450 group I signature	NA
Lj1gvBRI16560.4	AKM97308.1/0/cytochrome P450 88D6 [Glycyrrhiza glabra]	B5BSX1/0.0/BAMO_GLYUR Beta-amyrin 11-oxidase OS=Glycyrrhiza uralensis OX=74613 GN=CYP88D6 PE=1 SV=1	lja:Lj3g3v0730100.1/0.0/Lj3g3v0730100.1; -; K04123 ent-kaurenoic acid monooxygenase [EC:1.14.14.107]	At2g32440/2e-171/[QI] KOG0157 Cytochrome P450 CYP4/CYP19/CYP26 subfamilies	A0A0H3Y0Q9/0.0/A0A0H3Y0Q9_GLYGL Cytochrome P450 88D6 OS=Glycyrrhiza glabra OX=49827 GN=CYP88D6 PE=2 SV=1	PF00067/5.6E-76/Cytochrome P450	cellular_component:GO:0016021//integral component of membrane;molecular_function:GO:0016705//oxidoreductase activity, acting on paired donors, with incorporation or reduction of molecular oxygen;GO:0020037//heme binding;GO:0005506//iron ion binding;GO:0004497//monooxygenase activity;
Lj1gvBRI16566.1	XP_006605700.1/1.56671e-35/PREDICTED: uncharacterized protein LOC102664832 [Glycine max] &gt;KHM99311.1 hypothetical protein glysoja_043522 [Glycine soja]	NA	pavi:110749447/2e-11/cysteine-rich receptor-like protein kinase 10; K04733 interleukin-1 receptor-associated kinase 4 [EC:2.7.11.1]	At2g45230/2e-09/[R] KOG1075 FOG: Reverse transcriptase	A0A0B2NV24/1e-34/A0A0B2NV24_GLYSO Uncharacterized protein OS=Glycine soja OX=3848 GN=glysoja_043522 PE=4 SV=1	PF13456/1.1E-17/Reverse transcriptase-like	molecular_function:GO:0003676//nucleic acid binding;
Lj1gvBRI16604.1	XP_009617248.1/2.9086e-116/PREDICTED: uncharacterized protein LOC104109606 isoform X1 [Nicotiana tomentosiformis]	NA	NA	At3g29650/5e-12/[R] LSE0010 A TNP1/En/Spm transposase	A0A2G9H779/7e-119/A0A2G9H779_9LAMI Uncharacterized protein OS=Handroanthus impetiginosus OX=429701 GN=CDL12_14000 PE=4 SV=1	PF03004/5.3E-23/Plant transposase (Ptta/En/Spm family)	NA
Lj1gvBRI16605.1	Q6J540.1/0/RecName: Full=Isoleucine N-monooxygenase 2; AltName: Full=Cytochrome P450 79D4 &gt;AAT11921.1 cytochrome P450 [Lotus japonicus]	Q6J540/0.0/C79D4_LOTJA Isoleucine N-monooxygenase 2 OS=Lotus japonicus OX=34305 GN=CYP79D4 PE=1 SV=1	lja:Lj0g3v0137329.1/0.0/Lj0g3v0137329.1; -; K12153 phenylalanine N-monooxygenase [EC:1.14.14.40]	At4g39950/0.0/[Q] KOG0156 Cytochrome P450 CYP2 subfamily	B2Y2W3/0.0/B2Y2W3_TRIRP Cytochrome P450 (Fragment) OS=Trifolium repens OX=3899 GN=CYP79D15 PE=3 SV=1	PS00086/-/Cytochrome P450 cysteine heme-iron ligand signature.	NA
Lj1gvBRI16781.1	XP_020219706.1/6.08035e-40/glutathione S-transferase T3-like [Cajanus cajan]	Q9FHE1/6e-18/GSTT3_ARATH Glutathione S-transferase T3 OS=Arabidopsis thaliana OX=3702 GN=GSTT3 PE=2 SV=1	aof:109823134/6e-18/uncharacterized protein LOC109823134; K01963 acetyl-CoA carboxylase carboxyl transferase subunit beta [EC:6.4.1.2 2.1.3.15]	NA	A0A2K3NGK5/2e-53/A0A2K3NGK5_TRIPR Glutathione S-transferase t2-like protein OS=Trifolium pratense OX=57577 GN=L195_g025476 PE=4 SV=1	PTHR45023/5.2E-42/--	molecular_function:GO:0016740//transferase activity;
Lj1gvBRI16854.1	XP_014515347.1/0/PREDICTED: BTB/POZ domain-containing protein POB1-like [Vigna radiata var. radiata]	Q9FPW6/3e-179/POB1_ARATH BTB/POZ domain-containing protein POB1 OS=Arabidopsis thaliana OX=3702 GN=POB1 PE=1 SV=2	NA	Hs21245132/3e-10/[TR] KOG4441 Proteins containing BTB/POZ and Kelch domains, involved in regulatory/signal transduction processes	A0A1S3VAW2/0.0/A0A1S3VAW2_VIGRR BTB/POZ domain-containing protein POB1 OS=Vigna radiata var. radiata OX=3916 GN=LOC106773160 PE=4 SV=1	PF00651/1.9E-10/BTB/POZ domain	NA
Lj1gvBRI17024.1	GAU47368.1/7.56407e-112/hypothetical protein TSUD_403710 [Trifolium subterraneum]	NA	mus:103989776/7e-28/probable linoleate 9S-lipoxygenase 4; K15718 linoleate 9S-lipoxygenase [EC:1.13.11.58]	At1g20390/2e-33/[R] KOG0017 FOG: Transposon-encoded proteins with TYA, reverse transcriptase, integrase domains in various combinations	A0A2Z6NT34/5e-111/A0A2Z6NT34_TRISU Uncharacterized protein OS=Trifolium subterraneum OX=3900 GN=TSUD_403710 PE=4 SV=1	PTHR33240/8.5E-30/--	NA
Lj1gvBRI17070.1	XP_013468341.1/1.93223e-11/hypothetical protein MTR_1g068935 [Medicago truncatula] &gt;KEH42378.1 hypothetical protein MTR_1g068935 [Medicago truncatula]	NA	mus:103989776/2e-09/probable linoleate 9S-lipoxygenase 4; K15718 linoleate 9S-lipoxygenase [EC:1.13.11.58]	NA	A0A371I1X3/1e-11/A0A371I1X3_MUCPR Uncharacterized protein (Fragment) OS=Mucuna pruriens OX=157652 GN=CR513_06682 PE=4 SV=1	NA	NA
Lj1gvBRI17098.1	AFK42363.1/5.14881e-98/unknown [Lotus japonicus]	Q8H1R7/1e-31/FDL27_ARATH F-box/FBD/LRR-repeat protein At4g26340 OS=Arabidopsis thaliana OX=3702 GN=At4g26340 PE=2 SV=1	mtr:MTR_7g056420/3e-42/S-locus lectin kinase family protein; K04733 interleukin-1 receptor-associated kinase 4 [EC:2.7.11.1]	At5g56420/4e-31/[R] LSE0003 A F-box and FBD-domains	I3SQ21/3e-97/I3SQ21_LOTJA Uncharacterized protein OS=Lotus japonicus OX=34305 PE=2 SV=1	PTHR32212/4.7E-74/--	NA
Lj1gvBRI17284.1	AFK48593.1/7.27256e-23/unknown [Lotus japonicus]	P0C2F6/5e-08/RNHX1_ARATH Putative ribonuclease H protein At1g65750 OS=Arabidopsis thaliana OX=3702 GN=At1g65750 PE=3 SV=1	ccaj:109787854/3e-09/heat shock 70 kDa protein-like; K03283 heat shock 70kDa protein 1/2/6/8	At2g31080/4e-09/[R] KOG1075 FOG: Reverse transcriptase	A0A2K3JVD9/1e-23/A0A2K3JVD9_TRIPR Ribonuclease H OS=Trifolium pratense OX=57577 GN=L195_g050671 PE=4 SV=1	PTHR34023/1.0E-21/--	NA
Lj1gvBRI17300.2	XP_004515824.1/0/PREDICTED: argininosuccinate synthase, chloroplastic [Cicer arietinum]	Q9SZX3/0.0/ASSY_ARATH Argininosuccinate synthase, chloroplastic OS=Arabidopsis thaliana OX=3702 GN=At4g24830 PE=1 SV=3	cam:101489509/0.0/argininosuccinate synthase, chloroplastic; K01940 argininosuccinate synthase [EC:6.3.4.5]	At4g24830/0.0/[E] KOG1706 Argininosuccinate synthase	A0A1S2Z6B6/0.0/A0A1S2Z6B6_CICAR argininosuccinate synthase, chloroplastic OS=Cicer arietinum OX=3827 GN=LOC101489509 PE=3 SV=1	PF00764/4.0E-72/Arginosuccinate synthase	biological_process:GO:0000053//argininosuccinate metabolic process;GO:0006526//arginine biosynthetic process;GO:0000050//urea cycle;cellular_component:GO:0005737//cytoplasm;molecular_function:GO:0005524//ATP binding;GO:0004055//argininosuccinate synthase activity;
Lj1gvBRI17329.1	GAU38731.1/8.37289e-56/hypothetical protein TSUD_208420 [Trifolium subterraneum]	P0C2F6/4e-16/RNHX1_ARATH Putative ribonuclease H protein At1g65750 OS=Arabidopsis thaliana OX=3702 GN=At1g65750 PE=3 SV=1	fve:105353223/3e-26/uncharacterized LOC105353223; K17535 serine/threonine-protein kinase TNNI3K [EC:2.7.11.1]	At4g29090/2e-34/[R] KOG1075 FOG: Reverse transcriptase	A0A445CZL3/3e-60/A0A445CZL3_ARAHY Uncharacterized protein OS=Arachis hypogaea OX=3818 GN=Ahy_A05g022025 PE=4 SV=1	PTHR33033:SF53/6.5E-51/--	NA
Lj1gvBRI17352.1	XP_012574763.1/1.44418e-41/PREDICTED: glutathione S-transferase T3-like [Cicer arietinum]	Q9FHE1/5e-19/GSTT3_ARATH Glutathione S-transferase T3 OS=Arabidopsis thaliana OX=3702 GN=GSTT3 PE=2 SV=1	aof:109823134/2e-18/uncharacterized protein LOC109823134; K01963 acetyl-CoA carboxylase carboxyl transferase subunit beta [EC:6.4.1.2 2.1.3.15]	NA	A0A2K3NGK5/3e-54/A0A2K3NGK5_TRIPR Glutathione S-transferase t2-like protein OS=Trifolium pratense OX=57577 GN=L195_g025476 PE=4 SV=1	PTHR45023/4.2E-40/--	molecular_function:GO:0016740//transferase activity;
Lj1gvBRI17353.1	XP_020225193.1/4.86335e-36/uncharacterized protein LOC109807077 [Cajanus cajan]	NA	NA	At1g64250/3e-06/[R] TWOG0131 mutator-like transposase	A0A445H4Z7/4e-33/A0A445H4Z7_GLYSO Uncharacterized protein OS=Glycine soja OX=3848 GN=D0Y65_038417 PE=4 SV=1	NA	NA
Lj1gvBRI17360.1	XP_004515824.1/0/PREDICTED: argininosuccinate synthase, chloroplastic [Cicer arietinum]	Q9SZX3/0.0/ASSY_ARATH Argininosuccinate synthase, chloroplastic OS=Arabidopsis thaliana OX=3702 GN=At4g24830 PE=1 SV=3	cam:101489509/0.0/argininosuccinate synthase, chloroplastic; K01940 argininosuccinate synthase [EC:6.3.4.5]	At4g24830/0.0/[E] KOG1706 Argininosuccinate synthase	A0A1S2Z6B6/0.0/A0A1S2Z6B6_CICAR argininosuccinate synthase, chloroplastic OS=Cicer arietinum OX=3827 GN=LOC101489509 PE=3 SV=1	PS00564/-/Argininosuccinate synthase signature 1.	biological_process:GO:0000053//argininosuccinate metabolic process;GO:0006526//arginine biosynthetic process;GO:0000050//urea cycle;cellular_component:GO:0005737//cytoplasm;molecular_function:GO:0005524//ATP binding;GO:0004055//argininosuccinate synthase activity;
Lj1gvBRI17576.1	XP_010685083.1/7.67964e-13/PREDICTED: uncharacterized protein LOC104899564 [Beta vulgaris subsp. vulgaris]	NA	NA	NA	A0A0B2S2B4/2e-10/A0A0B2S2B4_GLYSO Uncharacterized protein OS=Glycine soja OX=3848 GN=glysoja_046803 PE=4 SV=1	PTHR33033/3.5E-20/--	molecular_function:GO:0003676//nucleic acid binding;
Lj1gvBRI17602.1	GAU36816.1/2.06008e-21/hypothetical protein TSUD_219190 [Trifolium subterraneum]	P0C2F6/4e-06/RNHX1_ARATH Putative ribonuclease H protein At1g65750 OS=Arabidopsis thaliana OX=3702 GN=At1g65750 PE=3 SV=1	NA	At2g31080/1e-12/[R] KOG1075 FOG: Reverse transcriptase	A0A444WXS7/1e-20/A0A444WXS7_ARAHY Uncharacterized protein OS=Arachis hypogaea OX=3818 GN=Ahy_B10g100865 PE=4 SV=1	NA	NA
Lj1gvBRI17603.1	AFK48593.1/6.72824e-41/unknown [Lotus japonicus]	P0C2F6/1e-17/RNHX1_ARATH Putative ribonuclease H protein At1g65750 OS=Arabidopsis thaliana OX=3702 GN=At1g65750 PE=3 SV=1	ccaj:109787854/1e-19/heat shock 70 kDa protein-like; K03283 heat shock 70kDa protein 1/2/6/8	At2g22350/2e-17/[R] KOG1075 FOG: Reverse transcriptase	I3T7V1/4e-40/I3T7V1_LOTJA Uncharacterized protein OS=Lotus japonicus OX=34305 PE=2 SV=1	PTHR34023:SF2/6.2E-40/--	NA
Lj1gvBRI17647.1	AFK34478.1/1.76403e-33/unknown [Lotus japonicus]	P0C2F6/7e-09/RNHX1_ARATH Putative ribonuclease H protein At1g65750 OS=Arabidopsis thaliana OX=3702 GN=At1g65750 PE=3 SV=1	cit:102617219/9e-09/protein argonaute MEL1-like; K11593 eukaryotic translation initiation factor 2C	At5g33360/8e-13/[R] KOG1075 FOG: Reverse transcriptase	I3S2I6/1e-32/I3S2I6_LOTJA Uncharacterized protein OS=Lotus japonicus OX=34305 PE=2 SV=1	PTHR33033:SF53/1.1E-16/--	NA
Lj1gvBRI17683.1	XP_020220916.1/0/pentatricopeptide repeat-containing protein At3g22470, mitochondrial-like [Cajanus cajan] &gt;XP_020220917.1 pentatricopeptide repeat-containing protein At3g22470, mitochondrial-like [Cajanus cajan] &gt;XP_020220918.1 pentatricopeptide repeat-containing protein At3g22470, mitochondrial-like [Cajanus cajan]	Q6NQ83/5e-127/PP247_ARATH Pentatricopeptide repeat-containing protein At3g22470, mitochondrial OS=Arabidopsis thaliana OX=3702 GN=At3g22470 PE=1 SV=1	lja:Lj2g3v0371570.1/3e-174/Lj2g3v0371570.1; -; K17710 pentatricopeptide repeat domain-containing protein 1	At3g22470/2e-127/[R] KOG4197 FOG: PPR repeat	A0A0R0I9Q5/0.0/A0A0R0I9Q5_SOYBN Uncharacterized protein OS=Glycine max OX=3847 GN=GLYMA_09G174600 PE=4 SV=1	PS51375/12.2/Pentatricopeptide (PPR) repeat profile.	NA
Lj1gvBRI17692.1	XP_003533312.1/0/PREDICTED: putative pentatricopeptide repeat-containing protein At1g12700, mitochondrial [Glycine max]	Q0WKV3/5e-131/PPR36_ARATH Pentatricopeptide repeat-containing protein At1g12300, mitochondrial OS=Arabidopsis thaliana OX=3702 GN=At1g12300 PE=2 SV=1	lja:Lj2g3v0371570.1/0.0/Lj2g3v0371570.1; -; K17710 pentatricopeptide repeat domain-containing protein 1	At1g12700/7e-135/[R] KOG4197 FOG: PPR repeat	A0A371E5Q2/0.0/A0A371E5Q2_MUCPR Pentatricopeptide repeat-containing protein, mitochondrial (Fragment) OS=Mucuna pruriens OX=157652 GN=CR513_60414 PE=4 SV=1	PS51375/11.619/Pentatricopeptide (PPR) repeat profile.	NA
Lj1gvBRI17694.2	XP_004512723.1/0/PREDICTED: pentatricopeptide repeat-containing protein At1g62670, mitochondrial-like [Cicer arietinum] &gt;XP_012574713.1 PREDICTED: pentatricopeptide repeat-containing protein At1g62670, mitochondrial-like [Cicer arietinum]	Q9ASZ8/1e-135/PPR37_ARATH Pentatricopeptide repeat-containing protein At1g12620 OS=Arabidopsis thaliana OX=3702 GN=At1g12620 PE=2 SV=1	lja:Lj2g3v0371570.1/0.0/Lj2g3v0371570.1; -; K17710 pentatricopeptide repeat domain-containing protein 1	At1g12700/1e-136/[R] KOG4197 FOG: PPR repeat	A0A371E5Q2/0.0/A0A371E5Q2_MUCPR Pentatricopeptide repeat-containing protein, mitochondrial (Fragment) OS=Mucuna pruriens OX=157652 GN=CR513_60414 PE=4 SV=1	PS51375/14.063/Pentatricopeptide (PPR) repeat profile.	NA
Lj1gvBRI17695.1	XP_004512723.1/0/PREDICTED: pentatricopeptide repeat-containing protein At1g62670, mitochondrial-like [Cicer arietinum] &gt;XP_012574713.1 PREDICTED: pentatricopeptide repeat-containing protein At1g62670, mitochondrial-like [Cicer arietinum]	Q9CAN5/1e-102/PPR98_ARATH Pentatricopeptide repeat-containing protein At1g63080, mitochondrial OS=Arabidopsis thaliana OX=3702 GN=At1g63080 PE=2 SV=1	lja:Lj2g3v0371570.1/0.0/Lj2g3v0371570.1; -; K17710 pentatricopeptide repeat domain-containing protein 1	At1g63080/6e-103/[R] KOG4197 FOG: PPR repeat	A0A371E5Q2/0.0/A0A371E5Q2_MUCPR Pentatricopeptide repeat-containing protein, mitochondrial (Fragment) OS=Mucuna pruriens OX=157652 GN=CR513_60414 PE=4 SV=1	PS51375/12.748/Pentatricopeptide (PPR) repeat profile.	NA
Lj1gvBRI17697.1	XP_020234501.1/1.55307e-22/uncharacterized protein LOC109814474 [Cajanus cajan] &gt;XP_020234504.1 uncharacterized protein LOC109814477 [Cajanus cajan]	NA	ccaj:109812156/1e-15/laccase-15-like; K05909 laccase [EC:1.10.3.2]	At4g03770/2e-11/[R] KOG0017 FOG: Transposon-encoded proteins with TYA, reverse transcriptase, integrase domains in various combinations	A0A371F7V7/6e-29/A0A371F7V7_MUCPR Uncharacterized protein (Fragment) OS=Mucuna pruriens OX=157652 GN=CR513_45879 PE=4 SV=1	NA	NA
Lj1gvBRI17812.1	XP_016206345.1/0/uncharacterized protein LOC107646692 [Arachis ipaensis]	P11369/4e-46/LORF2_MOUSE LINE-1 retrotransposable element ORF2 protein OS=Mus musculus OX=10090 GN=Pol PE=1 SV=2	bna:106442438/1e-169/structural maintenance of chromosomes protein 6B-like; K22804 structural maintenance of chromosomes protein 6	At2g45230/0.0/[R] KOG1075 FOG: Reverse transcriptase	A0A445CKQ6/0.0/A0A445CKQ6_ARAHY Uncharacterized protein OS=Arachis hypogaea OX=3818 GN=Ahy_A06g026507 PE=4 SV=1	PTHR19446/4.1E-83/--	NA
Lj1gvBRI17849.1	XP_020219706.1/1.93358e-41/glutathione S-transferase T3-like [Cajanus cajan]	Q9FHE1/1e-19/GSTT3_ARATH Glutathione S-transferase T3 OS=Arabidopsis thaliana OX=3702 GN=GSTT3 PE=2 SV=1	ath:AT5G41220/8e-19/GSTT3; glutathione S-transferase THETA 3; K00799 glutathione S-transferase [EC:2.5.1.18]	NA	A0A2K3NGK5/4e-55/A0A2K3NGK5_TRIPR Glutathione S-transferase t2-like protein OS=Trifolium pratense OX=57577 GN=L195_g025476 PE=4 SV=1	PTHR45023/1.4E-42/--	molecular_function:GO:0016740//transferase activity;
Lj1gvBRI17928.1	KYP70337.1/3.2908e-50/Putative ribonuclease H protein At1g65750 family, partial [Cajanus cajan]	P0C2F6/2e-26/RNHX1_ARATH Putative ribonuclease H protein At1g65750 OS=Arabidopsis thaliana OX=3702 GN=At1g65750 PE=3 SV=1	lja:Lj0g3v0149379.1/1e-23/Lj0g3v0149379.1; -; K18857 alcohol dehydrogenase class-P [EC:1.1.1.1]	At2g22350/3e-29/[R] KOG1075 FOG: Reverse transcriptase	A0A2K3MPN2/9e-37/A0A2K3MPN2_TRIPR Ribonuclease H OS=Trifolium pratense OX=57577 GN=L195_g015906 PE=4 SV=1	PF13456/1.2E-19/Reverse transcriptase-like	NA
Lj1gvBRI17937.1	XP_003628247.2/0/cytochrome P450 family protein [Medicago truncatula] &gt;AET02723.2 cytochrome P450 family protein [Medicago truncatula]	Q8VWZ7/0.0/C76B6_CATRO Geraniol 8-hydroxylase OS=Catharanthus roseus OX=4058 GN=CYP76B6 PE=1 SV=1	csat:104783117/3e-169/cytochrome P450 76C4-like; K20556 cytochrome P450 family 76 subfamily C	At2g45550/3e-163/[Q] KOG0156 Cytochrome P450 CYP2 subfamily	A0A371FW75/0.0/A0A371FW75_MUCPR Geraniol 8-hydroxylase (Fragment) OS=Mucuna pruriens OX=157652 GN=CYP76B6 PE=3 SV=1	PR00463/1.4E-46/E-class P450 group I signature	cellular_component:GO:0016021//integral component of membrane;molecular_function:GO:0016705//oxidoreductase activity, acting on paired donors, with incorporation or reduction of molecular oxygen;GO:0020037//heme binding;GO:0005506//iron ion binding;GO:0004497//monooxygenase activity;
Lj1gvBRI17954.1	XP_020219706.1/3.43423e-21/glutathione S-transferase T3-like [Cajanus cajan]	Q9FHE1/5e-07/GSTT3_ARATH Glutathione S-transferase T3 OS=Arabidopsis thaliana OX=3702 GN=GSTT3 PE=2 SV=1	ath:AT5G41220/3e-06/GSTT3; glutathione S-transferase THETA 3; K00799 glutathione S-transferase [EC:2.5.1.18]	NA	A0A2K3NGK5/1e-23/A0A2K3NGK5_TRIPR Glutathione S-transferase t2-like protein OS=Trifolium pratense OX=57577 GN=L195_g025476 PE=4 SV=1	PF14303/3.5E-14/No apical meristem-associated C-terminal domain	NA
Lj1gvBRI18002.1	NA	NA	NA	NA	NA	NA	NA
Lj1gvBRI18182.1	XP_020236702.1/1.2319e-105/uncharacterized protein LOC109816213 [Cajanus cajan]	NA	mus:103989776/2e-26/probable linoleate 9S-lipoxygenase 4; K15718 linoleate 9S-lipoxygenase [EC:1.13.11.58]	At1g20390/2e-20/[R] KOG0017 FOG: Transposon-encoded proteins with TYA, reverse transcriptase, integrase domains in various combinations	A0A2Z6NT34/9e-105/A0A2Z6NT34_TRISU Uncharacterized protein OS=Trifolium subterraneum OX=3900 GN=TSUD_403710 PE=4 SV=1	PTHR33240/5.5E-31/--	NA
Lj1gvBRI18273.1	KHN35801.1/1.44846e-10/hypothetical protein glysoja_013226 [Glycine soja]	NA	NA	NA	A0A445IXJ7/9e-10/A0A445IXJ7_GLYSO Uncharacterized protein OS=Glycine soja OX=3848 GN=D0Y65_023299 PE=4 SV=1	PTHR33033/1.2E-22/--	NA
Lj1gvBRI18276.1	XP_019428473.1/1.61985e-85/PREDICTED: agamous-like MADS-box protein AGL80 [Lupinus angustifolius] &gt;OIV90877.1 hypothetical protein TanjilG_15610 [Lupinus angustifolius]	Q9FJK3/4e-49/AGL80_ARATH Agamous-like MADS-box protein AGL80 OS=Arabidopsis thaliana OX=3702 GN=AGL80 PE=1 SV=1	nnu:104585605/3e-46/agamous-like MADS-box protein AGL80; K04454 MADS-box transcription enhancer factor 2C	At5g48670/2e-49/[K] KOG0014 MADS box transcription factor	I1LMA3/4e-81/I1LMA3_SOYBN Uncharacterized protein OS=Glycine max OX=3847 GN=100816084 PE=4 SV=1	PTHR11945/1.2E-70/--	biological_process:GO:0045944//positive regulation of transcription from RNA polymerase II promoter;GO:0006351//transcription, DNA-templated;cellular_component:GO:0005634//nucleus;molecular_function:GO:0000982//transcription factor activity, RNA polymerase II proximal promoter sequence-specific DNA binding;GO:0000987//proximal promoter sequence-specific DNA binding;GO:0046983//protein dimerizatio…
Lj1gvBRI18354.1	XP_020206351.1/2.42693e-81/uncharacterized protein LOC109791465 [Cajanus cajan]	NA	ccaj:109812156/4e-14/laccase-15-like; K05909 laccase [EC:1.10.3.2]	At4g20490/2e-20/[R] KOG0017 FOG: Transposon-encoded proteins with TYA, reverse transcriptase, integrase domains in various combinations	A0A2Z6NDU5/6e-77/A0A2Z6NDU5_TRISU Uncharacterized protein OS=Trifolium subterraneum OX=3900 GN=TSUD_236780 PE=4 SV=1	PTHR33240/1.3E-24/--	NA
Lj1gvBRI18401.1	XP_012574763.1/9.34726e-47/PREDICTED: glutathione S-transferase T3-like [Cicer arietinum]	Q8L727/1e-26/GSTT2_ARATH Glutathione S-transferase T2 OS=Arabidopsis thaliana OX=3702 GN=GSTT2 PE=2 SV=1	ath:AT5G41240/7e-26/GSTT2; glutathione S-transferase THETA 2; K00799 glutathione S-transferase [EC:2.5.1.18]	NA	A0A2K3NGK5/4e-54/A0A2K3NGK5_TRIPR Glutathione S-transferase t2-like protein OS=Trifolium pratense OX=57577 GN=L195_g025476 PE=4 SV=1	PTHR45023/1.6E-51/--	molecular_function:GO:0016740//transferase activity;
Lj1gvBRI18430.1	KYP54109.1/8.9379e-161/hypothetical protein KK1_000283 [Cajanus cajan]	NA	cam:101497921/1e-38/uncharacterized LOC101497921; K19042 E3 ubiquitin-protein ligase BOI and related proteins [EC:2.3.2.27]	At1g64260/1e-42/[R] TWOG0131 mutator-like transposase	A0A151SH56/5e-160/A0A151SH56_CAJCA Uncharacterized protein OS=Cajanus cajan OX=3821 GN=KK1_000283 PE=4 SV=1	PTHR31973/3.8E-75/--	NA
Lj1gvBRI18452.1	XP_020236702.1/1.1611e-106/uncharacterized protein LOC109816213 [Cajanus cajan]	NA	mus:103989776/6e-25/probable linoleate 9S-lipoxygenase 4; K15718 linoleate 9S-lipoxygenase [EC:1.13.11.58]	At1g20390/4e-32/[R] KOG0017 FOG: Transposon-encoded proteins with TYA, reverse transcriptase, integrase domains in various combinations	A0A2Z6NT34/7e-103/A0A2Z6NT34_TRISU Uncharacterized protein OS=Trifolium subterraneum OX=3900 GN=TSUD_403710 PE=4 SV=1	PTHR33240/3.7E-31/--	NA
Lj1gvBRI18458.1	XP_012574763.1/3.04814e-48/PREDICTED: glutathione S-transferase T3-like [Cicer arietinum]	Q8L727/2e-25/GSTT2_ARATH Glutathione S-transferase T2 OS=Arabidopsis thaliana OX=3702 GN=GSTT2 PE=2 SV=1	ath:AT5G41240/9e-25/GSTT2; glutathione S-transferase THETA 2; K00799 glutathione S-transferase [EC:2.5.1.18]	NA	A0A2K3NGK5/1e-54/A0A2K3NGK5_TRIPR Glutathione S-transferase t2-like protein OS=Trifolium pratense OX=57577 GN=L195_g025476 PE=4 SV=1	PF14303/2.1E-12/No apical meristem-associated C-terminal domain	molecular_function:GO:0016740//transferase activity;
Lj1gvBRI18474.1	XP_012574763.1/1.44418e-41/PREDICTED: glutathione S-transferase T3-like [Cicer arietinum]	Q9FHE1/5e-19/GSTT3_ARATH Glutathione S-transferase T3 OS=Arabidopsis thaliana OX=3702 GN=GSTT3 PE=2 SV=1	aof:109823134/2e-18/uncharacterized protein LOC109823134; K01963 acetyl-CoA carboxylase carboxyl transferase subunit beta [EC:6.4.1.2 2.1.3.15]	NA	A0A2K3NGK5/3e-54/A0A2K3NGK5_TRIPR Glutathione S-transferase t2-like protein OS=Trifolium pratense OX=57577 GN=L195_g025476 PE=4 SV=1	PTHR45023/4.2E-40/--	molecular_function:GO:0016740//transferase activity;
Lj1gvBRI18533.1	KHN35801.1/1.31508e-19/hypothetical protein glysoja_013226 [Glycine soja]	NA	pavi:110749447/2e-08/cysteine-rich receptor-like protein kinase 10; K04733 interleukin-1 receptor-associated kinase 4 [EC:2.7.11.1]	NA	A0A445IXJ7/8e-19/A0A445IXJ7_GLYSO Uncharacterized protein OS=Glycine soja OX=3848 GN=D0Y65_023299 PE=4 SV=1	PTHR33033:SF53/6.9E-25/--	molecular_function:GO:0003676//nucleic acid binding;
Lj1gvBRI18665.1	XP_016164673.1/6.5424e-72/uncharacterized protein LOC107607211 [Arachis ipaensis]	P93295/2e-16/M310_ARATH Uncharacterized mitochondrial protein AtMg00310 OS=Arabidopsis thaliana OX=3702 GN=AtMg00310 PE=4 SV=1	bna:106394339/4e-38/uncharacterized protein LOC106394339; K01188 beta-glucosidase [EC:3.2.1.21]	At3g32110/4e-44/[R] KOG1075 FOG: Reverse transcriptase	A0A2K3LNE0/8e-78/A0A2K3LNE0_TRIPR Ribonuclease H OS=Trifolium pratense OX=57577 GN=L195_g036032 PE=4 SV=1	PF13966/8.0E-7/zinc-binding in reverse transcriptase	NA
Lj1gvBRI18717.1	AFK48593.1/4.16287e-33/unknown [Lotus japonicus]	NA	aip:107643561/6e-15/uncharacterized protein LOC107643561 isoform X1; K03026 DNA-directed RNA polymerase III subunit RPC4	At1g17390/2e-08/[R] KOG1075 FOG: Reverse transcriptase	I3T7V1/3e-32/I3T7V1_LOTJA Uncharacterized protein OS=Lotus japonicus OX=34305 PE=2 SV=1	PF13456/4.2E-17/Reverse transcriptase-like	NA
Lj1gvBRI18759.1	KYP75720.1/2.26083e-26/Putative ribonuclease H protein At1g65750 [Cajanus cajan]	P0C2F6/1e-10/RNHX1_ARATH Putative ribonuclease H protein At1g65750 OS=Arabidopsis thaliana OX=3702 GN=At1g65750 PE=3 SV=1	adu:107468113/6e-11/heat shock 70 kDa protein; K03283 heat shock 70kDa protein 1/2/6/8	At2g22350/2e-12/[R] KOG1075 FOG: Reverse transcriptase	A0A2Z6PE34/2e-23/A0A2Z6PE34_TRISU Uncharacterized protein OS=Trifolium subterraneum OX=3900 GN=TSUD_190600 PE=4 SV=1	PTHR34023:SF2/3.0E-23/--	NA
Lj1gvBRI18768.1	XP_020203927.1/3.7041e-97/F-box/FBD/LRR-repeat protein At4g26340-like [Cajanus cajan]	Q9FM94/1e-42/FBD21_ARATH FBD-associated F-box protein At5g56370 OS=Arabidopsis thaliana OX=3702 GN=At5g56370 PE=2 SV=1	mtr:MTR_7g056420/6e-50/S-locus lectin kinase family protein; K04733 interleukin-1 receptor-associated kinase 4 [EC:2.7.11.1]	At5g56370/6e-43/[R] LSE0003 A F-box and FBD-domains	A0A0B2PNG3/1e-94/A0A0B2PNG3_GLYSO F-box/FBD/LRR-repeat protein OS=Glycine soja OX=3848 GN=D0Y65_022566 PE=4 SV=1	SM00256/0.005/--	NA
Lj1gvBRI18770.1	XP_007140578.1/5.38897e-68/hypothetical protein PHAVU_008G124400g [Phaseolus vulgaris] &gt;ESW12572.1 hypothetical protein PHAVU_008G124400g [Phaseolus vulgaris]	Q9LQM1/2e-25/FBD39_ARATH Probable FBD-associated F-box protein At1g32375 OS=Arabidopsis thaliana OX=3702 GN=At1g32375 PE=4 SV=2	mtr:MTR_7g056420/1e-27/S-locus lectin kinase family protein; K04733 interleukin-1 receptor-associated kinase 4 [EC:2.7.11.1]	At1g32370/1e-25/[R] LSE0003 A F-box and FBD-domains	V7B3U7/3e-67/V7B3U7_PHAVU Uncharacterized protein OS=Phaseolus vulgaris OX=3885 GN=PHAVU_008G124400g PE=4 SV=1	PF07723/8.1E-5/Leucine Rich Repeat	NA
Lj1gvBRI18771.1	XP_020203927.1/1.07635e-56/F-box/FBD/LRR-repeat protein At4g26340-like [Cajanus cajan]	Q9FWZ1/1e-23/FBL13_ARATH F-box/LRR-repeat protein 13 OS=Arabidopsis thaliana OX=3702 GN=FBL13 PE=2 SV=1	mtr:MTR_7g056420/1e-28/S-locus lectin kinase family protein; K04733 interleukin-1 receptor-associated kinase 4 [EC:2.7.11.1]	At1g69630/4e-24/[R] LSE0003 A F-box and FBD-domains	I3SBU3/2e-55/I3SBU3_LOTJA Uncharacterized protein OS=Lotus japonicus OX=34305 PE=2 SV=1	PS50181/10.955/F-box domain profile.	NA
Lj1gvBRI18773.1	XP_006575673.1/9.51839e-91/PREDICTED: putative F-box/LRR-repeat protein At1g56400 [Glycine max] &gt;KHN38296.1 Putative F-box/LRR-repeat protein [Glycine soja] &gt;KRH73711.1 hypothetical protein GLYMA_02G289100 [Glycine max]	Q9M1Q1/5e-22/FB215_ARATH F-box protein At3g62230 OS=Arabidopsis thaliana OX=3702 GN=At3g62230 PE=1 SV=1	nnu:104604855/4e-09/beta-glucosidase 46; K05350 beta-glucosidase [EC:3.2.1.21]	At3g29830/6e-26/[R] LSE0003 A F-box and FBD-domains	I1JJ69/6e-90/I1JJ69_SOYBN Uncharacterized protein OS=Glycine max OX=3847 GN=102659419 PE=4 SV=2	PTHR31639/1.0E-30/--	NA
Lj1gvBRI18829.1	GAU41091.1/2.94891e-56/hypothetical protein TSUD_139940 [Trifolium subterraneum]	NA	mus:103989776/2e-25/probable linoleate 9S-lipoxygenase 4; K15718 linoleate 9S-lipoxygenase [EC:1.13.11.58]	At4g03770/8e-15/[R] KOG0017 FOG: Transposon-encoded proteins with TYA, reverse transcriptase, integrase domains in various combinations	A0A392MIE7/3e-58/A0A392MIE7_9FABA Gag-pol polyprotein OS=Trifolium medium OX=97028 GN=A2U01_0007806 PE=4 SV=1	PF03732/1.6E-10/Retrotransposon gag protein	NA
Lj1gvBRI18892.1	XP_014500446.1/5.13652e-15/PREDICTED: uncharacterized protein LOC106761405 [Vigna radiata var. radiata]	NA	mus:103989776/7e-07/probable linoleate 9S-lipoxygenase 4; K15718 linoleate 9S-lipoxygenase [EC:1.13.11.58]	NA	A0A1S3VP10/3e-15/A0A1S3VP10_VIGRR uncharacterized protein LOC106776854 OS=Vigna radiata var. radiata OX=3916 GN=LOC106776854 PE=4 SV=1	NA	NA
Lj1gvBRI19091.1	EOY12320.1/3.74569e-79/F-box family protein, putative [Theobroma cacao]	Q9FVS1/5e-17/FBK23_ARATH F-box/kelch-repeat protein At1g57790 OS=Arabidopsis thaliana OX=3702 GN=At1g57790 PE=2 SV=1	NA	At4g10660/3e-18/[R] LSE0007 A F-box domain	A0A2K3PPT3/1e-120/A0A2K3PPT3_TRIPR F-box protein OS=Trifolium pratense OX=57577 GN=L195_g014025 PE=4 SV=1	PTHR33127/6.1E-66/--	NA
Lj1gvBRI19103.1	XP_004505593.1/0/PREDICTED: geraniol 8-hydroxylase-like [Cicer arietinum]	Q8VWZ7/2e-142/C76B6_CATRO Geraniol 8-hydroxylase OS=Catharanthus roseus OX=4058 GN=CYP76B6 PE=1 SV=1	bna:106452162/9e-127/cytochrome P450 76C4 isoform X1; K20556 cytochrome P450 family 76 subfamily C	At1g33720/2e-122/[Q] KOG0156 Cytochrome P450 CYP2 subfamily	A0A3Q7YCF1/0.0/A0A3Q7YCF1_CICAR geraniol 8-hydroxylase-like OS=Cicer arietinum OX=3827 GN=LOC101514489 PE=3 SV=1	PF00067/1.6E-76/Cytochrome P450	cellular_component:GO:0016021//integral component of membrane;molecular_function:GO:0016705//oxidoreductase activity, acting on paired donors, with incorporation or reduction of molecular oxygen;GO:0020037//heme binding;GO:0005506//iron ion binding;GO:0004497//monooxygenase activity;
Lj1gvBRI19222.1	XP_003593990.1/1.6973e-102/hypothetical protein MTR_2g020100 [Medicago truncatula] &gt;AES64241.1 hypothetical protein MTR_2g020100 [Medicago truncatula]	Q1G391/1e-12/FB217_ARATH F-box protein At4g00893 OS=Arabidopsis thaliana OX=3702 GN=At4g00893 PE=2 SV=1	NA	At4g12370/1e-13/[R] LSE0007 A F-box domain	A0A2K3PPT3/1e-165/A0A2K3PPT3_TRIPR F-box protein OS=Trifolium pratense OX=57577 GN=L195_g014025 PE=4 SV=1	PTHR33127/1.4E-72/--	NA
Lj1gvBRI19233.1	XP_010687479.1/9.65542e-44/PREDICTED: uncharacterized protein LOC104901585 [Beta vulgaris subsp. vulgaris]	NA	bna:106372821/3e-19/CHD3-type chromatin-remodeling factor PICKLE-like; K11643 chromodomain-helicase-DNA-binding protein 4 [EC:3.6.4.12]	At4g29090/2e-30/[R] KOG1075 FOG: Reverse transcriptase	A0A2K3KY66/3e-43/A0A2K3KY66_TRIPR Ribonuclease H OS=Trifolium pratense OX=57577 GN=L195_g027085 PE=4 SV=1	PF13966/1.0E-18/zinc-binding in reverse transcriptase	NA
Lj1gvBRI19308.1	XP_002532555.2/1.53954e-119/PREDICTED: uncharacterized protein LOC8279837 [Ricinus communis]	Q9FVS1/6e-15/FBK23_ARATH F-box/kelch-repeat protein At1g57790 OS=Arabidopsis thaliana OX=3702 GN=At1g57790 PE=2 SV=1	NA	At4g10660/4e-17/[R] LSE0007 A F-box domain	A0A2K3PPT3/0.0/A0A2K3PPT3_TRIPR F-box protein OS=Trifolium pratense OX=57577 GN=L195_g014025 PE=4 SV=1	PTHR33127/2.7E-87/--	NA
Lj1gvBRI19314.1	XP_003593990.1/4.14387e-131/hypothetical protein MTR_2g020100 [Medicago truncatula] &gt;AES64241.1 hypothetical protein MTR_2g020100 [Medicago truncatula]	Q1G391/2e-16/FB217_ARATH F-box protein At4g00893 OS=Arabidopsis thaliana OX=3702 GN=At4g00893 PE=2 SV=1	NA	At4g10660/2e-15/[R] LSE0007 A F-box domain	A0A2K3PPT3/0.0/A0A2K3PPT3_TRIPR F-box protein OS=Trifolium pratense OX=57577 GN=L195_g014025 PE=4 SV=1	PTHR33127/3.5E-86/--	NA
Lj1gvBRI19441.1	GAU41233.1/8.46304e-39/hypothetical protein TSUD_280320, partial [Trifolium subterraneum]	NA	mus:103989776/8e-17/probable linoleate 9S-lipoxygenase 4; K15718 linoleate 9S-lipoxygenase [EC:1.13.11.58]	At2g14400/1e-14/[R] KOG0017 FOG: Transposon-encoded proteins with TYA, reverse transcriptase, integrase domains in various combinations	A0A392MIE7/5e-41/A0A392MIE7_9FABA Gag-pol polyprotein OS=Trifolium medium OX=97028 GN=A2U01_0007806 PE=4 SV=1	PF03732/2.2E-10/Retrotransposon gag protein	NA
Lj1gvBRI19463.1	KYP37151.1/0/Putative ribonuclease H protein At1g65750 family [Cajanus cajan]	P08548/7e-50/LIN1_NYCCO LINE-1 reverse transcriptase homolog OS=Nycticebus coucang OX=9470 PE=4 SV=1	bna:106442438/4e-141/structural maintenance of chromosomes protein 6B-like; K22804 structural maintenance of chromosomes protein 6	At3g32110/0.0/[R] KOG1075 FOG: Reverse transcriptase	A0A2K3MPR0/0.0/A0A2K3MPR0_TRIPR Ribonuclease H OS=Trifolium pratense OX=57577 GN=L195_g015855 PE=4 SV=1	PS50878/15.128/Reverse transcriptase (RT) catalytic domain profile.	NA
Lj1gvBRI19484.1	GAU38661.1/0/hypothetical protein TSUD_292430 [Trifolium subterraneum]	Q9SXD1/2e-134/PPR91_ARATH Pentatricopeptide repeat-containing protein At1g62670, mitochondrial OS=Arabidopsis thaliana OX=3702 GN=At1g62670 PE=3 SV=2	lja:Lj2g3v0371570.1/0.0/Lj2g3v0371570.1; -; K17710 pentatricopeptide repeat domain-containing protein 1	At1g62670/8e-135/[R] KOG4197 FOG: PPR repeat	A0A371E5Q2/0.0/A0A371E5Q2_MUCPR Pentatricopeptide repeat-containing protein, mitochondrial (Fragment) OS=Mucuna pruriens OX=157652 GN=CR513_60414 PE=4 SV=1	PS51375/13.274/Pentatricopeptide (PPR) repeat profile.	NA
Lj1gvBRI19540.1	XP_006596175.1/1.0339e-132/PREDICTED: uncharacterized protein LOC102662552 [Glycine max] &gt;KRH16243.1 hypothetical protein GLYMA_14G142700 [Glycine max]	NA	nta:107774058/3e-08/probable DEAD-box ATP-dependent RNA helicase 48; K17679 ATP-dependent RNA helicase MSS116, mitochondrial [EC:3.6.4.13]	At5g56530/1e-72/[OR] LSE0110 A Predicted carboxyl-terminal proteinase, contains an unknown domain	A0A445H5D5/6e-132/A0A445H5D5_GLYSO Uncharacterized protein OS=Glycine soja OX=3848 GN=D0Y65_038588 PE=4 SV=1	PF14365/3.5E-23/Neprosin activation peptide	NA
Lj1gvBRI19563.1	XP_020236702.1/4.14899e-85/uncharacterized protein LOC109816213 [Cajanus cajan]	NA	mus:103989776/1e-20/probable linoleate 9S-lipoxygenase 4; K15718 linoleate 9S-lipoxygenase [EC:1.13.11.58]	At4g03770/3e-12/[R] KOG0017 FOG: Transposon-encoded proteins with TYA, reverse transcriptase, integrase domains in various combinations	A0A2Z6NT34/2e-83/A0A2Z6NT34_TRISU Uncharacterized protein OS=Trifolium subterraneum OX=3900 GN=TSUD_403710 PE=4 SV=1	PF03732/7.0E-10/Retrotransposon gag protein	NA
Lj1gvBRI19589.1	XP_019424727.1/0/PREDICTED: ent-kaurenoic acid oxidase 1-like [Lupinus angustifolius]	O23051/0.0/KAO1_ARATH Ent-kaurenoic acid oxidase 1 OS=Arabidopsis thaliana OX=3702 GN=KAO1 PE=1 SV=1	lang:109333650/0.0/ent-kaurenoic acid oxidase 1-like; K04123 ent-kaurenoic acid monooxygenase [EC:1.14.14.107]	At1g05160/0.0/[QI] KOG0157 Cytochrome P450 CYP4/CYP19/CYP26 subfamilies	A0A072V662/0.0/A0A072V662_MEDTR Cytochrome P450 family ent-kaurenoic acid oxidase OS=Medicago truncatula OX=3880 GN=25486344 PE=3 SV=1	PTHR24286/7.7E-210/--	cellular_component:GO:0016021//integral component of membrane;molecular_function:GO:0016705//oxidoreductase activity, acting on paired donors, with incorporation or reduction of molecular oxygen;GO:0020037//heme binding;GO:0005506//iron ion binding;GO:0004497//monooxygenase activity;
Lj1gvBRI19613.1	NA	NA	NA	NA	NA	NA	NA
Lj1gvBRI19727.1	AFK40581.1/5.1024e-94/unknown [Lotus japonicus]	NA	NA	At3g29650/1e-12/[R] LSE0010 A TNP1/En/Spm transposase	A0A2G9HXX3/5e-96/A0A2G9HXX3_9LAMI Uncharacterized protein OS=Handroanthus impetiginosus OX=429701 GN=CDL12_04930 PE=4 SV=1	PF03004/2.6E-22/Plant transposase (Ptta/En/Spm family)	NA
Lj1gvBRI19736.2	XP_019436757.1/0/PREDICTED: putative pentatricopeptide repeat-containing protein At1g12700, mitochondrial [Lupinus angustifolius] &gt;XP_019436758.1 PREDICTED: putative pentatricopeptide repeat-containing protein At1g12700, mitochondrial [Lupinus angustifolius] &gt;XP_019436759.1 PREDICTED: putative pentatricopeptide repeat-containing protein At1g12700, mitochondrial [Lupinus angustifolius]	Q9CAN0/7e-114/PPR99_ARATH Pentatricopeptide repeat-containing protein At1g63130, mitochondrial OS=Arabidopsis thaliana OX=3702 GN=At1g63130 PE=2 SV=1	gmx:102663208/2e-152/pentatricopeptide repeat-containing protein At1g12300, mitochondrial isoform X1; K17710 pentatricopeptide repeat domain-containing protein 1	At1g12700/2e-116/[R] KOG4197 FOG: PPR repeat	A0A4P1RQG9/0.0/A0A4P1RQG9_LUPAN Uncharacterized protein OS=Lupinus angustifolius OX=3871 GN=TanjilG_04596 PE=4 SV=1	PS51375/12.299/Pentatricopeptide (PPR) repeat profile.	cellular_component:GO:0016021//integral component of membrane;
Lj1gvBRI19797.1	XP_021761790.1/1.47399e-09/uncharacterized protein LOC110726626 [Chenopodium quinoa]	NA	NA	NA	NA	PTHR33033:SF53/3.1E-13/--	NA
Lj1gvBRI19812.1	XP_013442116.1/0/pentatricopeptide (PPR) repeat protein [Medicago truncatula] &gt;KEH16141.1 pentatricopeptide (PPR) repeat protein [Medicago truncatula]	Q9LQ14/1e-139/PPR96_ARATH Pentatricopeptide repeat-containing protein At1g62930, chloroplastic OS=Arabidopsis thaliana OX=3702 GN=At1g62930 PE=2 SV=2	lja:Lj2g3v0371570.1/0.0/Lj2g3v0371570.1; -; K17710 pentatricopeptide repeat domain-containing protein 1	At1g62930/7e-140/[R] KOG4197 FOG: PPR repeat	A0A371E5Q2/0.0/A0A371E5Q2_MUCPR Pentatricopeptide repeat-containing protein, mitochondrial (Fragment) OS=Mucuna pruriens OX=157652 GN=CR513_60414 PE=4 SV=1	PF12854/5.0E-7/PPR repeat	NA
Lj1gvBRI19958.1	KYP48192.1/3.11215e-69/Putative ribonuclease H protein At1g65750 family [Cajanus cajan]	P0C2F6/6e-33/RNHX1_ARATH Putative ribonuclease H protein At1g65750 OS=Arabidopsis thaliana OX=3702 GN=At1g65750 PE=3 SV=1	ccaj:109809861/1e-12/DExH-box ATP-dependent RNA helicase DExH6-like isoform X1; K14442 ATP-dependent RNA helicase DHX36 [EC:3.6.4.13]	At3g32110/3e-33/[R] KOG1075 FOG: Reverse transcriptase	A0A2K3MPN2/1e-55/A0A2K3MPN2_TRIPR Ribonuclease H OS=Trifolium pratense OX=57577 GN=L195_g015906 PE=4 SV=1	PTHR33033/6.2E-30/--	NA
Lj1gvBRI19968.1	XP_006589026.1/2.04703e-40/PREDICTED: uncharacterized protein LOC102666915 [Glycine max] &gt;KRH33353.1 hypothetical protein GLYMA_10G118000 [Glycine max]	NA	fve:105353223/4e-16/uncharacterized LOC105353223; K17535 serine/threonine-protein kinase TNNI3K [EC:2.7.11.1]	At2g31520/2e-19/[R] KOG1075 FOG: Reverse transcriptase	A0A445IL76/1e-39/A0A445IL76_GLYSO Uncharacterized protein OS=Glycine soja OX=3848 GN=D0Y65_026779 PE=4 SV=1	PTHR33033:SF53/1.9E-43/--	molecular_function:GO:0003676//nucleic acid binding;
Lj1gvBRI19972.1	XP_006589026.1/1.80695e-38/PREDICTED: uncharacterized protein LOC102666915 [Glycine max] &gt;KRH33353.1 hypothetical protein GLYMA_10G118000 [Glycine max]	NA	soe:110786294/2e-15/uncharacterized protein LOC110786294; K00799 glutathione S-transferase [EC:2.5.1.18]	At3g09510/1e-17/[R] KOG1075 FOG: Reverse transcriptase	A0A445IL76/1e-37/A0A445IL76_GLYSO Uncharacterized protein OS=Glycine soja OX=3848 GN=D0Y65_026779 PE=4 SV=1	PF13966/5.0E-10/zinc-binding in reverse transcriptase	molecular_function:GO:0003676//nucleic acid binding;
Lj1gvBRI20000.1	XP_019415405.1/3.27671e-61/PREDICTED: F-box/kelch-repeat protein At3g23880-like isoform X1 [Lupinus angustifolius] &gt;XP_019415406.1 PREDICTED: F-box/kelch-repeat protein At3g23880-like isoform X1 [Lupinus angustifolius] &gt;OIV98336.1 hypothetical protein TanjilG_16663 [Lupinus angustifolius]	Q9LIR8/2e-27/FBK67_ARATH F-box/kelch-repeat protein At3g23880 OS=Arabidopsis thaliana OX=3702 GN=At3g23880 PE=2 SV=1	mtr:MTR_6g053260/9e-31/F-box and associated interaction domain protein; K11649 SWI/SNF related-matrix-associated actin-dependent regulator of chromatin subfamily C	At3g23880/1e-27/[R] LSE0005 A F-box domain	A0A4P1QZC8/2e-60/A0A4P1QZC8_LUPAN Uncharacterized protein OS=Lupinus angustifolius OX=3871 GN=TanjilG_16663 PE=4 SV=1	PF00646/2.2E-10/F-box domain	NA
Lj1gvBRI20011.1	XP_014634019.1/6.61564e-65/PREDICTED: F-box/kelch-repeat protein At3g23880-like [Glycine max] &gt;KRH46731.1 hypothetical protein GLYMA_08G353000 [Glycine max]	Q9LIR8/1e-27/FBK67_ARATH F-box/kelch-repeat protein At3g23880 OS=Arabidopsis thaliana OX=3702 GN=At3g23880 PE=2 SV=1	mtr:MTR_6g053260/4e-27/F-box and associated interaction domain protein; K11649 SWI/SNF related-matrix-associated actin-dependent regulator of chromatin subfamily C	At3g23880/6e-28/[R] LSE0005 A F-box domain	A0A445JPH6/1e-64/A0A445JPH6_GLYSO F-box/kelch-repeat protein OS=Glycine soja OX=3848 GN=D0Y65_022601 PE=4 SV=1	PF00646/5.8E-7/F-box domain	biological_process:GO:0031146//SCF-dependent proteasomal ubiquitin-dependent protein catabolic process;molecular_function:GO:0004842//ubiquitin-protein transferase activity;
Lj1gvBRI20067.1	AFK40728.1/8.159e-51/unknown [Lotus japonicus]	NA	NA	NA	I3SKD6/5e-50/I3SKD6_LOTJA Uncharacterized protein OS=Lotus japonicus OX=34305 PE=2 SV=1	PF03004/8.1E-5/Plant transposase (Ptta/En/Spm family)	NA
Lj1gvBRI20167.1	KHN00522.1/0/Salicylate O-methyltransferase [Glycine soja] &gt;KRH69876.1 hypothetical protein GLYMA_02G054200 [Glycine max]	Q9SPV4/4e-154/SAMT_CLABR Salicylate carboxymethyltransferase OS=Clarkia breweri OX=36903 GN=SAMT PE=1 SV=1	lja:Lj1g3v1363270.1/0.0/Lj1g3v1363270.1; -; K21483 salicylate 1-O-methyltransferase [EC:2.1.1.274]	At1g19640/3e-103/[QV] LSE0351 A S-adenosyl-L-methionine:carboxyl methyltransferase	A0A445LJW9/0.0/A0A445LJW9_GLYSO Salicylate carboxymethyltransferase isoform A OS=Glycine soja OX=3848 GN=D0Y65_003049 PE=4 SV=1	PF03492/2.2E-128/SAM dependent carboxyl methyltransferase	molecular_function:GO:0008168//methyltransferase activity;
Lj1gvBRI20169.1	XP_003547964.1/2.09152e-171/PREDICTED: salicylate carboxymethyltransferase-like [Glycine max] &gt;KRH08180.1 hypothetical protein GLYMA_16G134400 [Glycine max]	Q9SPV4/7e-114/SAMT_CLABR Salicylate carboxymethyltransferase OS=Clarkia breweri OX=36903 GN=SAMT PE=1 SV=1	lja:Lj1g3v1363440.1/0.0/Lj1g3v1363440.1; -; K21483 salicylate 1-O-methyltransferase [EC:2.1.1.274]	At3g11480/8e-79/[QV] LSE0351 A S-adenosyl-L-methionine:carboxyl methyltransferase	I1MNB4/1e-170/I1MNB4_SOYBN Uncharacterized protein OS=Glycine max OX=3847 GN=100813166 PE=4 SV=1	PTHR31009:SF6/5.9E-134/--	molecular_function:GO:0008168//methyltransferase activity;
Lj1gvBRI20170.1	KHN00522.1/0/Salicylate O-methyltransferase [Glycine soja] &gt;KRH69876.1 hypothetical protein GLYMA_02G054200 [Glycine max]	Q9SPV4/3e-153/SAMT_CLABR Salicylate carboxymethyltransferase OS=Clarkia breweri OX=36903 GN=SAMT PE=1 SV=1	lja:Lj1g3v1363270.1/0.0/Lj1g3v1363270.1; -; K21483 salicylate 1-O-methyltransferase [EC:2.1.1.274]	At1g19640/8e-103/[QV] LSE0351 A S-adenosyl-L-methionine:carboxyl methyltransferase	A0A445LJW9/0.0/A0A445LJW9_GLYSO Salicylate carboxymethyltransferase isoform A OS=Glycine soja OX=3848 GN=D0Y65_003049 PE=4 SV=1	PF03492/7.8E-128/SAM dependent carboxyl methyltransferase	molecular_function:GO:0008168//methyltransferase activity;
Lj1gvBRI20173.1	KHN00522.1/0/Salicylate O-methyltransferase [Glycine soja] &gt;KRH69876.1 hypothetical protein GLYMA_02G054200 [Glycine max]	Q9SPV4/5e-159/SAMT_CLABR Salicylate carboxymethyltransferase OS=Clarkia breweri OX=36903 GN=SAMT PE=1 SV=1	lja:Lj1g3v1363270.1/0.0/Lj1g3v1363270.1; -; K21483 salicylate 1-O-methyltransferase [EC:2.1.1.274]	At5g04370/9e-103/[QV] LSE0351 A S-adenosyl-L-methionine:carboxyl methyltransferase	A0A445LJW9/0.0/A0A445LJW9_GLYSO Salicylate carboxymethyltransferase isoform A OS=Glycine soja OX=3848 GN=D0Y65_003049 PE=4 SV=1	PTHR31009:SF6/6.5E-183/--	molecular_function:GO:0008168//methyltransferase activity;
Lj1gvBRI20174.1	KHN00522.1/0/Salicylate O-methyltransferase [Glycine soja] &gt;KRH69876.1 hypothetical protein GLYMA_02G054200 [Glycine max]	Q9SPV4/5e-159/SAMT_CLABR Salicylate carboxymethyltransferase OS=Clarkia breweri OX=36903 GN=SAMT PE=1 SV=1	lja:Lj1g3v1363270.1/0.0/Lj1g3v1363270.1; -; K21483 salicylate 1-O-methyltransferase [EC:2.1.1.274]	At5g04370/9e-103/[QV] LSE0351 A S-adenosyl-L-methionine:carboxyl methyltransferase	A0A445LJW9/0.0/A0A445LJW9_GLYSO Salicylate carboxymethyltransferase isoform A OS=Glycine soja OX=3848 GN=D0Y65_003049 PE=4 SV=1	PTHR31009:SF6/6.5E-183/--	molecular_function:GO:0008168//methyltransferase activity;
Lj1gvBRI20175.1	KHN00522.1/0/Salicylate O-methyltransferase [Glycine soja] &gt;KRH69876.1 hypothetical protein GLYMA_02G054200 [Glycine max]	Q9SPV4/1e-156/SAMT_CLABR Salicylate carboxymethyltransferase OS=Clarkia breweri OX=36903 GN=SAMT PE=1 SV=1	lja:Lj1g3v1363270.1/0.0/Lj1g3v1363270.1; -; K21483 salicylate 1-O-methyltransferase [EC:2.1.1.274]	At5g04370/5e-103/[QV] LSE0351 A S-adenosyl-L-methionine:carboxyl methyltransferase	A0A445LJW9/0.0/A0A445LJW9_GLYSO Salicylate carboxymethyltransferase isoform A OS=Glycine soja OX=3848 GN=D0Y65_003049 PE=4 SV=1	PF03492/6.6E-128/SAM dependent carboxyl methyltransferase	molecular_function:GO:0008168//methyltransferase activity;
Lj1gvBRI20224.1	KYP75720.1/3.43085e-29/Putative ribonuclease H protein At1g65750 [Cajanus cajan]	P0C2F6/8e-15/RNHX1_ARATH Putative ribonuclease H protein At1g65750 OS=Arabidopsis thaliana OX=3702 GN=At1g65750 PE=3 SV=1	ccaj:109787854/5e-17/heat shock 70 kDa protein-like; K03283 heat shock 70kDa protein 1/2/6/8	At2g22350/1e-16/[R] KOG1075 FOG: Reverse transcriptase	NA	PF13456/3.3E-18/Reverse transcriptase-like	NA
Lj1gvBRI20379.1	GAU19906.1/5.34468e-43/hypothetical protein TSUD_95110 [Trifolium subterraneum]	NA	psom:113341761/1e-19/phytochrome A1-like; K12120 phytochrome A	At2g01840/4e-23/[R] KOG1075 FOG: Reverse transcriptase	NA	PF13966/1.4E-19/zinc-binding in reverse transcriptase	NA
Lj1gvBRI20435.1	XP_020236702.1/3.7119e-63/uncharacterized protein LOC109816213 [Cajanus cajan]	NA	mus:103989776/8e-06/probable linoleate 9S-lipoxygenase 4; K15718 linoleate 9S-lipoxygenase [EC:1.13.11.58]	At4g04050/3e-13/[R] KOG0017 FOG: Transposon-encoded proteins with TYA, reverse transcriptase, integrase domains in various combinations	NA	PTHR33240/2.1E-24/--	NA
Lj1gvBRI20457.1	KRH37995.1/8.91489e-36/hypothetical protein GLYMA_09G103200 [Glycine max]	Q8L727/2e-17/GSTT2_ARATH Glutathione S-transferase T2 OS=Arabidopsis thaliana OX=3702 GN=GSTT2 PE=2 SV=1	ath:AT5G41240/1e-16/GSTT2; glutathione S-transferase THETA 2; K00799 glutathione S-transferase [EC:2.5.1.18]	NA	NA	PF14303/1.7E-12/No apical meristem-associated C-terminal domain	molecular_function:GO:0016740//transferase activity;
Lj1gvBRI20465.1	XP_019435474.1/1.52968e-116/PREDICTED: F-box protein At3g62230-like [Lupinus angustifolius] &gt;OIW16334.1 hypothetical protein TanjilG_19050 [Lupinus angustifolius]	Q9M1Q1/4e-32/FB215_ARATH F-box protein At3g62230 OS=Arabidopsis thaliana OX=3702 GN=At3g62230 PE=1 SV=1	nnu:104604855/8e-17/beta-glucosidase 46; K05350 beta-glucosidase [EC:3.2.1.21]	At3g62230/2e-32/[R] LSE0003 A F-box and FBD-domains	NA	SM00579/0.0026/--	NA
Lj1gvBRI20466.1	XP_019435474.1/1.53766e-139/PREDICTED: F-box protein At3g62230-like [Lupinus angustifolius] &gt;OIW16334.1 hypothetical protein TanjilG_19050 [Lupinus angustifolius]	Q9M1Q1/7e-51/FB215_ARATH F-box protein At3g62230 OS=Arabidopsis thaliana OX=3702 GN=At3g62230 PE=1 SV=1	nnu:104604855/2e-30/beta-glucosidase 46; K05350 beta-glucosidase [EC:3.2.1.21]	At3g62230/3e-51/[R] LSE0003 A F-box and FBD-domains	NA	PS50181/8.994/F-box domain profile.	NA
Lj1gvBRI20485.1	XP_012574763.1/1.06818e-47/PREDICTED: glutathione S-transferase T3-like [Cicer arietinum]	Q8L727/8e-26/GSTT2_ARATH Glutathione S-transferase T2 OS=Arabidopsis thaliana OX=3702 GN=GSTT2 PE=2 SV=1	ath:AT5G41240/4e-25/GSTT2; glutathione S-transferase THETA 2; K00799 glutathione S-transferase [EC:2.5.1.18]	NA	NA	PF14303/1.1E-12/No apical meristem-associated C-terminal domain	molecular_function:GO:0016740//transferase activity;
Lj1gvBRI20557.1	XP_012574763.1/1.44418e-41/PREDICTED: glutathione S-transferase T3-like [Cicer arietinum]	Q9FHE1/5e-19/GSTT3_ARATH Glutathione S-transferase T3 OS=Arabidopsis thaliana OX=3702 GN=GSTT3 PE=2 SV=1	aof:109823134/2e-18/uncharacterized protein LOC109823134; K01963 acetyl-CoA carboxylase carboxyl transferase subunit beta [EC:6.4.1.2 2.1.3.15]	NA	NA	PTHR45023/4.2E-40/--	molecular_function:GO:0016740//transferase activity;
Lj1gvBRI20578.1	GAU47368.1/1.94815e-107/hypothetical protein TSUD_403710 [Trifolium subterraneum]	NA	mus:103989776/3e-23/probable linoleate 9S-lipoxygenase 4; K15718 linoleate 9S-lipoxygenase [EC:1.13.11.58]	At1g20390/1e-31/[R] KOG0017 FOG: Transposon-encoded proteins with TYA, reverse transcriptase, integrase domains in various combinations	NA	PTHR33240/1.8E-32/--	NA
Lj1gvBRI20582.1	XP_020221137.1/0/WAT1-related protein At1g25270-like [Cajanus cajan]	Q4PT23/3e-96/WTR6_ARATH WAT1-related protein At1g25270 OS=Arabidopsis thaliana OX=3702 GN=At1g25270 PE=2 SV=1	nta:107765414/2e-53/WAT1-related protein At3g18200-like; K17500 integrin-linked kinase-associated serine/threonine phosphatase 2C [EC:3.1.3.16]	At1g25270/2e-90/[R] LSE0148 A Nodulin-like protein	NA	PTHR31218/1.4E-157/--	cellular_component:GO:0016021//integral component of membrane;molecular_function:GO:0022857//transmembrane transporter activity;
Lj1gvBRI20636.1	GAU47711.1/1.89127e-06/hypothetical protein TSUD_177160 [Trifolium subterraneum]	NA	NA	NA	NA	NA	NA
Lj1gvBRI20765.1	AFK40581.1/8.24513e-96/unknown [Lotus japonicus]	NA	NA	NA	NA	PF03004/1.0E-9/Plant transposase (Ptta/En/Spm family)	NA
Lj1gvBRI20904.1	XP_012857846.1/0/PREDICTED: uncharacterized protein LOC105977118 [Erythranthe guttata]	P93295/2e-30/M310_ARATH Uncharacterized mitochondrial protein AtMg00310 OS=Arabidopsis thaliana OX=3702 GN=AtMg00310 PE=4 SV=1	bna:106394339/2e-69/uncharacterized protein LOC106394339; K01188 beta-glucosidase [EC:3.2.1.21]	At2g15510/1e-97/[R] KOG1075 FOG: Reverse transcriptase	NA	PF13966/8.2E-19/zinc-binding in reverse transcriptase	NA
Lj1gvBRI20923.1	XP_021757304.1/2.36185e-14/uncharacterized protein LOC110722305 [Chenopodium quinoa]	NA	NA	At5g38920/1e-09/[R] KOG1075 FOG: Reverse transcriptase	NA	PTHR33033:SF53/2.0E-25/--	NA
Lj1gvBRI20977.1	XP_004513151.1/1.23653e-60/PREDICTED: uncharacterized protein LOC101498911 [Cicer arietinum]	NA	NA	NA	NA	PF07816/8.0E-8/Protein of unknown function (DUF1645)	NA
Lj1gvBRI21055.1	KVH99380.1/0/Protease inhibitor I4, serpin, conserved site-containing protein [Cynara cardunculus var. scolymus]	Q9S7T8/2e-164/SPZX_ARATH Serpin-ZX OS=Arabidopsis thaliana OX=3702 GN=At1g47710 PE=1 SV=1	lja:Lj0g3v0283759.1/0.0/Lj0g3v0283759.1; -; K13963 serpin B	At1g47710/9e-165/[V] KOG2392 Serpin	NA	PS00284/-/Serpins signature.	cellular_component:GO:0005615//extracellular space;molecular_function:GO:0004867//serine-type endopeptidase inhibitor activity;
Lj1gvBRI21068.1	XP_003523896.1/1.72173e-169/PREDICTED: serpin-ZX-like [Glycine max] &gt;KRH61237.1 hypothetical protein GLYMA_04G036200 [Glycine max]	Q9S7T8/3e-142/SPZX_ARATH Serpin-ZX OS=Arabidopsis thaliana OX=3702 GN=At1g47710 PE=1 SV=1	lja:Lj0g3v0283759.1/0.0/Lj0g3v0283759.1; -; K13963 serpin B	At1g47710/1e-142/[V] KOG2392 Serpin	NA	PTHR11461/5.7E-113/--	cellular_component:GO:0005615//extracellular space;molecular_function:GO:0004867//serine-type endopeptidase inhibitor activity;
Lj1gvBRI21071.1	XP_019428473.1/2.53881e-81/PREDICTED: agamous-like MADS-box protein AGL80 [Lupinus angustifolius] &gt;OIV90877.1 hypothetical protein TanjilG_15610 [Lupinus angustifolius]	Q9FJK3/4e-47/AGL80_ARATH Agamous-like MADS-box protein AGL80 OS=Arabidopsis thaliana OX=3702 GN=AGL80 PE=1 SV=1	nnu:104585605/4e-45/agamous-like MADS-box protein AGL80; K04454 MADS-box transcription enhancer factor 2C	At5g48670/2e-47/[K] KOG0014 MADS box transcription factor	NA	PR00404/1.5E-6/MADS domain signature	biological_process:GO:0045944//positive regulation of transcription from RNA polymerase II promoter;GO:0006351//transcription, DNA-templated;cellular_component:GO:0005634//nucleus;molecular_function:GO:0000982//transcription factor activity, RNA polymerase II proximal promoter sequence-specific DNA binding;GO:0000987//proximal promoter sequence-specific DNA binding;GO:0046983//protein dimerizatio…
Lj1gvBRI21072.1	XP_019428473.1/9.00444e-83/PREDICTED: agamous-like MADS-box protein AGL80 [Lupinus angustifolius] &gt;OIV90877.1 hypothetical protein TanjilG_15610 [Lupinus angustifolius]	Q9FJK3/4e-48/AGL80_ARATH Agamous-like MADS-box protein AGL80 OS=Arabidopsis thaliana OX=3702 GN=AGL80 PE=1 SV=1	nnu:104585605/1e-44/agamous-like MADS-box protein AGL80; K04454 MADS-box transcription enhancer factor 2C	At5g48670/2e-48/[K] KOG0014 MADS box transcription factor	NA	PR00404/1.5E-6/MADS domain signature	biological_process:GO:0045944//positive regulation of transcription from RNA polymerase II promoter;GO:0006351//transcription, DNA-templated;cellular_component:GO:0005634//nucleus;molecular_function:GO:0000982//transcription factor activity, RNA polymerase II proximal promoter sequence-specific DNA binding;GO:0000987//proximal promoter sequence-specific DNA binding;GO:0046983//protein dimerizatio…
Lj1gvBRI21073.1	XP_019428473.1/1.97174e-80/PREDICTED: agamous-like MADS-box protein AGL80 [Lupinus angustifolius] &gt;OIV90877.1 hypothetical protein TanjilG_15610 [Lupinus angustifolius]	Q9FJK3/3e-47/AGL80_ARATH Agamous-like MADS-box protein AGL80 OS=Arabidopsis thaliana OX=3702 GN=AGL80 PE=1 SV=1	nnu:104585605/9e-45/agamous-like MADS-box protein AGL80; K04454 MADS-box transcription enhancer factor 2C	At5g48670/1e-47/[K] KOG0014 MADS box transcription factor	NA	PS50066/16.147/MADS-box domain profile.	biological_process:GO:0045944//positive regulation of transcription from RNA polymerase II promoter;GO:0006351//transcription, DNA-templated;cellular_component:GO:0005634//nucleus;molecular_function:GO:0000982//transcription factor activity, RNA polymerase II proximal promoter sequence-specific DNA binding;GO:0000987//proximal promoter sequence-specific DNA binding;GO:0046983//protein dimerizatio…
Lj1gvBRI21074.1	GAU41275.1/1.67594e-71/hypothetical protein TSUD_349150 [Trifolium subterraneum]	Q9FJK3/2e-47/AGL80_ARATH Agamous-like MADS-box protein AGL80 OS=Arabidopsis thaliana OX=3702 GN=AGL80 PE=1 SV=1	nnu:104585605/4e-45/agamous-like MADS-box protein AGL80; K04454 MADS-box transcription enhancer factor 2C	At5g48670/1e-47/[K] KOG0014 MADS box transcription factor	NA	PR00404/1.3E-6/MADS domain signature	biological_process:GO:0045944//positive regulation of transcription from RNA polymerase II promoter;GO:0006351//transcription, DNA-templated;cellular_component:GO:0005634//nucleus;molecular_function:GO:0000982//transcription factor activity, RNA polymerase II proximal promoter sequence-specific DNA binding;GO:0000987//proximal promoter sequence-specific DNA binding;GO:0046983//protein dimerizatio…
Lj1gvBRI21075.1	XP_019428473.1/4.28801e-83/PREDICTED: agamous-like MADS-box protein AGL80 [Lupinus angustifolius] &gt;OIV90877.1 hypothetical protein TanjilG_15610 [Lupinus angustifolius]	Q9FJK3/1e-48/AGL80_ARATH Agamous-like MADS-box protein AGL80 OS=Arabidopsis thaliana OX=3702 GN=AGL80 PE=1 SV=1	nnu:104585605/7e-45/agamous-like MADS-box protein AGL80; K04454 MADS-box transcription enhancer factor 2C	At5g48670/6e-49/[K] KOG0014 MADS box transcription factor	NA	PF00319/2.1E-16/SRF-type transcription factor (DNA-binding and dimerisation domain)	biological_process:GO:0045944//positive regulation of transcription from RNA polymerase II promoter;GO:0006351//transcription, DNA-templated;cellular_component:GO:0005634//nucleus;molecular_function:GO:0000982//transcription factor activity, RNA polymerase II proximal promoter sequence-specific DNA binding;GO:0000987//proximal promoter sequence-specific DNA binding;GO:0046983//protein dimerizatio…
Lj1gvBRI21079.1	XP_019428473.1/1.30473e-79/PREDICTED: agamous-like MADS-box protein AGL80 [Lupinus angustifolius] &gt;OIV90877.1 hypothetical protein TanjilG_15610 [Lupinus angustifolius]	Q9FJK3/8e-48/AGL80_ARATH Agamous-like MADS-box protein AGL80 OS=Arabidopsis thaliana OX=3702 GN=AGL80 PE=1 SV=1	nnu:104585605/1e-45/agamous-like MADS-box protein AGL80; K04454 MADS-box transcription enhancer factor 2C	At5g48670/3e-48/[K] KOG0014 MADS box transcription factor	NA	SM00432/6.1E-22/--	biological_process:GO:0045944//positive regulation of transcription from RNA polymerase II promoter;GO:0006351//transcription, DNA-templated;cellular_component:GO:0005634//nucleus;molecular_function:GO:0000982//transcription factor activity, RNA polymerase II proximal promoter sequence-specific DNA binding;GO:0000987//proximal promoter sequence-specific DNA binding;GO:0046983//protein dimerizatio…
Lj1gvBRI21164.1	AFK34478.1/6.55948e-30/unknown [Lotus japonicus]	P0C2F6/6e-10/RNHX1_ARATH Putative ribonuclease H protein At1g65750 OS=Arabidopsis thaliana OX=3702 GN=At1g65750 PE=3 SV=1	var:108342813/7e-14/DExH-box ATP-dependent RNA helicase DExH6; K14442 ATP-dependent RNA helicase DHX36 [EC:3.6.4.13]	At1g47320/4e-10/[R] KOG1075 FOG: Reverse transcriptase	NA	PF13456/3.9E-22/Reverse transcriptase-like	NA
Lj1gvBRI21173.1	XP_020236702.1/5.16954e-87/uncharacterized protein LOC109816213 [Cajanus cajan]	NA	mus:103989776/9e-09/probable linoleate 9S-lipoxygenase 4; K15718 linoleate 9S-lipoxygenase [EC:1.13.11.58]	At4g04050/9e-21/[R] KOG0017 FOG: Transposon-encoded proteins with TYA, reverse transcriptase, integrase domains in various combinations	NA	PTHR33240/1.4E-30/--	NA
Lj1gvBRI21192.1	XP_012574763.1/1.17347e-47/PREDICTED: glutathione S-transferase T3-like [Cicer arietinum]	Q8L727/4e-25/GSTT2_ARATH Glutathione S-transferase T2 OS=Arabidopsis thaliana OX=3702 GN=GSTT2 PE=2 SV=1	ath:AT5G41240/2e-24/GSTT2; glutathione S-transferase THETA 2; K00799 glutathione S-transferase [EC:2.5.1.18]	NA	NA	PF14303/1.9E-11/No apical meristem-associated C-terminal domain	molecular_function:GO:0016740//transferase activity;
Lj1gvBRI21196.1	GAU41233.1/4.23778e-67/hypothetical protein TSUD_280320, partial [Trifolium subterraneum]	NA	mus:103989776/2e-17/probable linoleate 9S-lipoxygenase 4; K15718 linoleate 9S-lipoxygenase [EC:1.13.11.58]	At1g20390/1e-15/[R] KOG0017 FOG: Transposon-encoded proteins with TYA, reverse transcriptase, integrase domains in various combinations	NA	PF03732/1.7E-9/Retrotransposon gag protein	NA
Lj1gvBRI21198.1	XP_009617248.1/2.14095e-108/PREDICTED: uncharacterized protein LOC104109606 isoform X1 [Nicotiana tomentosiformis]	Q5ZLH4/5e-15/TM230_CHICK Transmembrane protein 230 OS=Gallus gallus OX=9031 GN=TMEM230 PE=2 SV=1	NA	At3g29650/3e-12/[R] LSE0010 A TNP1/En/Spm transposase	NA	PTHR33144:SF8/4.1E-57/--	NA
Lj1gvBRI21201.1	AFK48593.1/7.60738e-44/unknown [Lotus japonicus]	P0C2F6/8e-19/RNHX1_ARATH Putative ribonuclease H protein At1g65750 OS=Arabidopsis thaliana OX=3702 GN=At1g65750 PE=3 SV=1	ccaj:109787854/3e-16/heat shock 70 kDa protein-like; K03283 heat shock 70kDa protein 1/2/6/8	At5g33360/3e-20/[R] KOG1075 FOG: Reverse transcriptase	NA	PTHR34023/8.3E-31/--	NA
Lj1gvBRI21234.1	GAU41091.1/2.74688e-61/hypothetical protein TSUD_139940 [Trifolium subterraneum]	NA	mus:103989776/1e-18/probable linoleate 9S-lipoxygenase 4; K15718 linoleate 9S-lipoxygenase [EC:1.13.11.58]	At4g03770/1e-13/[R] KOG0017 FOG: Transposon-encoded proteins with TYA, reverse transcriptase, integrase domains in various combinations	NA	PF03732/7.3E-10/Retrotransposon gag protein	NA
Lj1gvBRI21275.1	XP_003622881.2/1.03197e-30/F-box protein interaction domain protein [Medicago truncatula] &gt;AES79099.2 F-box protein interaction domain protein [Medicago truncatula]	Q8GXC7/2e-06/FBK50_ARATH F-box/kelch-repeat protein At3g06240 OS=Arabidopsis thaliana OX=3702 GN=At3g06240 PE=2 SV=1	mtr:MTR_4g006350/2e-12/coatomer WD associated domain protein; K17302 coatomer subunit beta'	At3g06240/8e-07/[R] LSE0005 A F-box domain	NA	PF07734/1.7E-4/F-box associated	NA
Lj1gvBRI21288.1	XP_020236702.1/2.42578e-110/uncharacterized protein LOC109816213 [Cajanus cajan]	NA	mus:103989776/2e-25/probable linoleate 9S-lipoxygenase 4; K15718 linoleate 9S-lipoxygenase [EC:1.13.11.58]	At1g20390/6e-33/[R] KOG0017 FOG: Transposon-encoded proteins with TYA, reverse transcriptase, integrase domains in various combinations	NA	PTHR33240/3.5E-31/--	NA
Lj1gvBRI21358.1	XP_020219706.1/1.30084e-41/glutathione S-transferase T3-like [Cajanus cajan]	Q9FHE1/7e-21/GSTT3_ARATH Glutathione S-transferase T3 OS=Arabidopsis thaliana OX=3702 GN=GSTT3 PE=2 SV=1	ath:AT5G41220/4e-20/GSTT3; glutathione S-transferase THETA 3; K00799 glutathione S-transferase [EC:2.5.1.18]	NA	NA	PF14303/5.7E-17/No apical meristem-associated C-terminal domain	molecular_function:GO:0016740//transferase activity;
Lj1gvBRI21500.1	XP_017428583.1/7.64317e-121/PREDICTED: uncharacterized protein LOC108336622 [Vigna angularis]	NA	NA	At3g13510/2e-55/[OR] LSE0110 A Predicted carboxyl-terminal proteinase, contains an unknown domain	NA	PTHR31589/3.5E-94/--	NA
Lj1gvBRI21506.1	GAU39028.1/2.08273e-58/hypothetical protein TSUD_59840 [Trifolium subterraneum]	P0C2F6/5e-12/RNHX1_ARATH Putative ribonuclease H protein At1g65750 OS=Arabidopsis thaliana OX=3702 GN=At1g65750 PE=3 SV=1	fve:105353223/8e-22/uncharacterized LOC105353223; K17535 serine/threonine-protein kinase TNNI3K [EC:2.7.11.1]	At1g47910/6e-34/[R] KOG1075 FOG: Reverse transcriptase	NA	PTHR33033:SF53/4.4E-37/--	NA
Lj1gvBRI21591.1	NA	NA	NA	NA	NA	NA	NA
Lj1gvBRI21614.1	GAU42011.1/6.31214e-70/hypothetical protein TSUD_236780 [Trifolium subterraneum]	NA	mus:103989776/5e-17/probable linoleate 9S-lipoxygenase 4; K15718 linoleate 9S-lipoxygenase [EC:1.13.11.58]	At2g14400/6e-15/[R] KOG0017 FOG: Transposon-encoded proteins with TYA, reverse transcriptase, integrase domains in various combinations	NA	PF03732/5.3E-10/Retrotransposon gag protein	NA
Lj1gvBRI21653.1	XP_020239893.1/0/protein NUCLEAR FUSION DEFECTIVE 4-like [Cajanus cajan] &gt;KYP41916.1 putative transporter MCH1 [Cajanus cajan]	F4I9E1/1e-28/NFD4_ARATH Protein NUCLEAR FUSION DEFECTIVE 4 OS=Arabidopsis thaliana OX=3702 GN=NFD4 PE=3 SV=1	aly:ARALYDRAFT_321151/2e-92/hypothetical protein; K14794 ribosomal RNA-processing protein 12	At2g39210/0.0/[GR] TWOG0181 Predicted monocarboxylate transporter/nodulin related protein	NA	PTHR21576:SF40/2.8E-258/--	cellular_component:GO:0016021//integral component of membrane;
Lj1gvBRI21678.1	XP_006589026.1/5.82957e-53/PREDICTED: uncharacterized protein LOC102666915 [Glycine max] &gt;KRH33353.1 hypothetical protein GLYMA_10G118000 [Glycine max]	P0C2F6/3e-16/RNHX1_ARATH Putative ribonuclease H protein At1g65750 OS=Arabidopsis thaliana OX=3702 GN=At1g65750 PE=3 SV=1	fve:105353223/8e-16/uncharacterized LOC105353223; K17535 serine/threonine-protein kinase TNNI3K [EC:2.7.11.1]	At4g09710/4e-23/[R] KOG1075 FOG: Reverse transcriptase	NA	PTHR33033/8.8E-50/--	molecular_function:GO:0003676//nucleic acid binding;
Lj1gvBRI21755.1	XP_007158158.1/4.62367e-60/hypothetical protein PHAVU_002G129000g [Phaseolus vulgaris] &gt;ESW30152.1 hypothetical protein PHAVU_002G129000g [Phaseolus vulgaris]	Q5ZLH4/5e-15/TM230_CHICK Transmembrane protein 230 OS=Gallus gallus OX=9031 GN=TMEM230 PE=2 SV=1	NA	At2g12300/5e-06/[R] LSE0011 A Ptta/En/Spm transposase	NA	PTHR15664:SF0/4.9E-34/--	cellular_component:GO:0016021//integral component of membrane;
Lj1gvBRI21775.1	NA	NA	NA	NA	NA	NA	NA
Lj1gvBRI21858.1	XP_020239970.1/0/UDP-glycosyltransferase 71K1-like [Cajanus cajan] &gt;KYP72899.1 Anthocyanidin 3-O-glucosyltransferase 1 [Cajanus cajan]	D3UAG2/2e-144/U71K2_PYRCO UDP-glycosyltransferase 71K2 OS=Pyrus communis OX=23211 GN=UGT71K2 PE=1 SV=1	fve:101295404/6e-134/anthocyanidin 3-O-glucosyltransferase 2-like; K22950 acylphloroglucinol glucosyltransferase [EC:2.4.1.358]	At2g29730/2e-132/[GC] KOG1192 UDP-glucuronosyl and UDP-glucosyl transferase	NA	PS50902/17.104/Flavodoxin-like domain profile.	biological_process:GO:0008152//metabolic process;molecular_function:GO:0016758//transferase activity, transferring hexosyl groups;
Lj1gvBRI21859.1	XP_020239970.1/0/UDP-glycosyltransferase 71K1-like [Cajanus cajan] &gt;KYP72899.1 Anthocyanidin 3-O-glucosyltransferase 1 [Cajanus cajan]	D3UAG2/6e-163/U71K2_PYRCO UDP-glycosyltransferase 71K2 OS=Pyrus communis OX=23211 GN=UGT71K2 PE=1 SV=1	ccaj:109818957/9e-153/UDP-glycosyltransferase 71K1 isoform X1; K03809 NAD(P)H dehydrogenase (quinone) [EC:1.6.5.2]	At2g29730/6e-141/[GC] KOG1192 UDP-glucuronosyl and UDP-glucosyl transferase	NA	PF00201/1.2E-20/UDP-glucoronosyl and UDP-glucosyl transferase	biological_process:GO:0008152//metabolic process;molecular_function:GO:0016758//transferase activity, transferring hexosyl groups;
Lj1gvBRI21860.1	XP_020239970.1/0/UDP-glycosyltransferase 71K1-like [Cajanus cajan] &gt;KYP72899.1 Anthocyanidin 3-O-glucosyltransferase 1 [Cajanus cajan]	D3UAG2/8e-168/U71K2_PYRCO UDP-glycosyltransferase 71K2 OS=Pyrus communis OX=23211 GN=UGT71K2 PE=1 SV=1	fve:101295404/5e-151/anthocyanidin 3-O-glucosyltransferase 2-like; K22950 acylphloroglucinol glucosyltransferase [EC:2.4.1.358]	At1g07260/1e-143/[GC] KOG1192 UDP-glucuronosyl and UDP-glucosyl transferase	NA	PS00375/-/UDP-glycosyltransferases signature.	biological_process:GO:0008152//metabolic process;cellular_component:GO:0016021//integral component of membrane;molecular_function:GO:0016758//transferase activity, transferring hexosyl groups;
Lj1gvBRI21863.1	XP_020239970.1/0/UDP-glycosyltransferase 71K1-like [Cajanus cajan] &gt;KYP72899.1 Anthocyanidin 3-O-glucosyltransferase 1 [Cajanus cajan]	D3UAG2/2e-156/U71K2_PYRCO UDP-glycosyltransferase 71K2 OS=Pyrus communis OX=23211 GN=UGT71K2 PE=1 SV=1	fve:101295404/4e-145/anthocyanidin 3-O-glucosyltransferase 2-like; K22950 acylphloroglucinol glucosyltransferase [EC:2.4.1.358]	At1g07260/2e-141/[GC] KOG1192 UDP-glucuronosyl and UDP-glucosyl transferase	NA	PTHR11926/2.6E-160/--	biological_process:GO:0008152//metabolic process;cellular_component:GO:0043231//intracellular membrane-bounded organelle;molecular_function:GO:0080043//quercetin 3-O-glucosyltransferase activity;GO:0080044//quercetin 7-O-glucosyltransferase activity;GO:0016758//transferase activity, transferring hexosyl groups;
Lj1gvBRI21864.1	XP_020239970.1/0/UDP-glycosyltransferase 71K1-like [Cajanus cajan] &gt;KYP72899.1 Anthocyanidin 3-O-glucosyltransferase 1 [Cajanus cajan]	D3UAG2/3e-158/U71K2_PYRCO UDP-glycosyltransferase 71K2 OS=Pyrus communis OX=23211 GN=UGT71K2 PE=1 SV=1	fve:101295404/2e-145/anthocyanidin 3-O-glucosyltransferase 2-like; K22950 acylphloroglucinol glucosyltransferase [EC:2.4.1.358]	At1g07260/4e-146/[GC] KOG1192 UDP-glucuronosyl and UDP-glucosyl transferase	NA	PS00375/-/UDP-glycosyltransferases signature.	biological_process:GO:0008152//metabolic process;molecular_function:GO:0016758//transferase activity, transferring hexosyl groups;
Lj1gvBRI21865.1	XP_020239970.1/2.91443e-180/UDP-glycosyltransferase 71K1-like [Cajanus cajan] &gt;KYP72899.1 Anthocyanidin 3-O-glucosyltransferase 1 [Cajanus cajan]	D3UAG2/9e-109/U71K2_PYRCO UDP-glycosyltransferase 71K2 OS=Pyrus communis OX=23211 GN=UGT71K2 PE=1 SV=1	fve:101295404/2e-97/anthocyanidin 3-O-glucosyltransferase 2-like; K22950 acylphloroglucinol glucosyltransferase [EC:2.4.1.358]	At2g29730/5e-95/[GC] KOG1192 UDP-glucuronosyl and UDP-glucosyl transferase	NA	PTHR11926:SF753/6.7E-113/--	biological_process:GO:0008152//metabolic process;cellular_component:GO:0043231//intracellular membrane-bounded organelle;molecular_function:GO:0080043//quercetin 3-O-glucosyltransferase activity;GO:0080044//quercetin 7-O-glucosyltransferase activity;GO:0016758//transferase activity, transferring hexosyl groups;
Lj1gvBRI22066.1	AFK34478.1/1.70937e-24/unknown [Lotus japonicus]	NA	ccaj:109787854/2e-10/heat shock 70 kDa protein-like; K03283 heat shock 70kDa protein 1/2/6/8	At2g31080/1e-11/[R] KOG1075 FOG: Reverse transcriptase	NA	PF13456/3.9E-17/Reverse transcriptase-like	NA
Lj1gvBRI22117.1	XP_020225193.1/2.70521e-26/uncharacterized protein LOC109807077 [Cajanus cajan]	NA	NA	At1g64250/1e-06/[R] TWOG0131 mutator-like transposase	NA	NA	NA
Lj1gvBRI22183.1	XP_016207644.1/0/probable mediator of RNA polymerase II transcription subunit 37c [Arachis ipaensis]	P09189/0.0/HSP7C_PETHY Heat shock cognate 70 kDa protein OS=Petunia hybrida OX=4102 GN=HSP70 PE=2 SV=1	lja:Lj1g3v4550110.1/0.0/Lj1g3v4550110.1; -; K03283 heat shock 70kDa protein 1/2/6/8	At5g02500/0.0/[O] KOG0101 Molecular chaperones HSP70/HSC70, HSP70 superfamily	NA	PF00012/6.6E-261/Hsp70 protein	molecular_function:GO:0005524//ATP binding;
Lj1gvBRI22242.1	XP_020216284.1/1.87316e-06/uncharacterized protein LOC109800018 [Cajanus cajan]	NA	NA	NA	NA	NA	NA
Lj1gvBRI22315.1	XP_003554397.1/0/PREDICTED: uncharacterized protein LOC100818752 [Glycine max] &gt;KRG96038.1 hypothetical protein GLYMA_19G185600 [Glycine max]	F4I9E1/3e-27/NFD4_ARATH Protein NUCLEAR FUSION DEFECTIVE 4 OS=Arabidopsis thaliana OX=3702 GN=NFD4 PE=3 SV=1	aly:ARALYDRAFT_321151/6e-97/hypothetical protein; K14794 ribosomal RNA-processing protein 12	At2g39210/0.0/[GR] TWOG0181 Predicted monocarboxylate transporter/nodulin related protein	NA	PTHR21576/5.0E-292/--	biological_process:GO:0055085//transmembrane transport;cellular_component:GO:0016021//integral component of membrane;
Lj1gvBRI22316.1	XP_020212347.1/0/protein NUCLEAR FUSION DEFECTIVE 4-like [Cajanus cajan] &gt;KYP71016.1 putative transporter MCH1 [Cajanus cajan]	F4I9E1/3e-28/NFD4_ARATH Protein NUCLEAR FUSION DEFECTIVE 4 OS=Arabidopsis thaliana OX=3702 GN=NFD4 PE=3 SV=1	aly:ARALYDRAFT_321151/5e-102/hypothetical protein; K14794 ribosomal RNA-processing protein 12	At2g39210/0.0/[GR] TWOG0181 Predicted monocarboxylate transporter/nodulin related protein	NA	PTHR21576:SF40/6.8E-281/--	cellular_component:GO:0016021//integral component of membrane;
Lj1gvBRI22370.1	XP_012574763.1/1.83862e-47/PREDICTED: glutathione S-transferase T3-like [Cicer arietinum]	Q8L727/1e-24/GSTT2_ARATH Glutathione S-transferase T2 OS=Arabidopsis thaliana OX=3702 GN=GSTT2 PE=2 SV=1	ath:AT5G41240/8e-24/GSTT2; glutathione S-transferase THETA 2; K00799 glutathione S-transferase [EC:2.5.1.18]	NA	NA	PF14303/1.4E-12/No apical meristem-associated C-terminal domain	molecular_function:GO:0016740//transferase activity;
Lj1gvBRI22401.1	XP_020225193.1/1.68478e-31/uncharacterized protein LOC109807077 [Cajanus cajan]	NA	NA	NA	NA	NA	NA
Lj1gvBRI22549.1	XP_020211795.1/7.68196e-38/uncharacterized protein LOC109796538 [Cajanus cajan]	NA	NA	NA	NA	PTHR33144/5.0E-13/--	NA
Lj1gvBRI22563.1	GAU41091.1/7.73462e-52/hypothetical protein TSUD_139940 [Trifolium subterraneum]	NA	mus:103989776/6e-25/probable linoleate 9S-lipoxygenase 4; K15718 linoleate 9S-lipoxygenase [EC:1.13.11.58]	At2g14400/1e-14/[R] KOG0017 FOG: Transposon-encoded proteins with TYA, reverse transcriptase, integrase domains in various combinations	NA	PF03732/2.7E-10/Retrotransposon gag protein	NA
Lj1gvBRI22582.1	GAU47368.1/1.89627e-105/hypothetical protein TSUD_403710 [Trifolium subterraneum]	NA	mus:103989776/1e-26/probable linoleate 9S-lipoxygenase 4; K15718 linoleate 9S-lipoxygenase [EC:1.13.11.58]	At1g20390/2e-32/[R] KOG0017 FOG: Transposon-encoded proteins with TYA, reverse transcriptase, integrase domains in various combinations	NA	PF03732/2.3E-10/Retrotransposon gag protein	NA
Lj1gvBRI22668.1	GAU51074.1/3.36745e-68/hypothetical protein TSUD_13180, partial [Trifolium subterraneum]	NA	mus:103989776/2e-16/probable linoleate 9S-lipoxygenase 4; K15718 linoleate 9S-lipoxygenase [EC:1.13.11.58]	At4g20490/2e-23/[R] KOG0017 FOG: Transposon-encoded proteins with TYA, reverse transcriptase, integrase domains in various combinations	NA	PTHR33240/6.1E-24/--	NA
Lj1gvBRI22701.1	NA	NA	NA	NA	NA	NA	NA
Lj1gvBRI22729.1	AFK34478.1/1.07879e-16/unknown [Lotus japonicus]	NA	aip:107643561/5e-08/uncharacterized protein LOC107643561 isoform X1; K03026 DNA-directed RNA polymerase III subunit RPC4	NA	NA	PTHR34023:SF2/3.9E-12/--	NA
Lj1gvBRI22790.1	XP_020202397.1/6.67095e-67/B3 domain-containing protein At2g33720-like [Cajanus cajan]	O23659/1e-22/Y2372_ARATH B3 domain-containing protein At2g33720 OS=Arabidopsis thaliana OX=3702 GN=At2g33720 PE=2 SV=1	egr:104446603/1e-25/gibberellin 2-beta-dioxygenase 8; K04125 gibberellin 2beta-dioxygenase [EC:1.14.11.13]	At2g33720/4e-23/[TK] LSE0285 A APETALA2 and related transcription factors	NA	PTHR34269/5.6E-45/--	NA
Lj1gvBRI22839.1	XP_006575673.1/1.60162e-116/PREDICTED: putative F-box/LRR-repeat protein At1g56400 [Glycine max] &gt;KHN38296.1 Putative F-box/LRR-repeat protein [Glycine soja] &gt;KRH73711.1 hypothetical protein GLYMA_02G289100 [Glycine max]	Q9M1Q1/2e-35/FB215_ARATH F-box protein At3g62230 OS=Arabidopsis thaliana OX=3702 GN=At3g62230 PE=1 SV=1	nnu:104604855/2e-32/beta-glucosidase 46; K05350 beta-glucosidase [EC:3.2.1.21]	At1g56400/3e-47/[R] LSE0003 A F-box and FBD-domains	NA	PTHR31639/6.2E-49/--	NA
Lj1gvBRI22866.1	XP_020206699.1/6.07273e-29/uncharacterized protein LOC109791762, partial [Cajanus cajan]	NA	mus:103989776/1e-18/probable linoleate 9S-lipoxygenase 4; K15718 linoleate 9S-lipoxygenase [EC:1.13.11.58]	At4g03770/6e-14/[R] KOG0017 FOG: Transposon-encoded proteins with TYA, reverse transcriptase, integrase domains in various combinations	NA	PF03732/7.4E-10/Retrotransposon gag protein	NA
Lj1gvBRI22922.1	KYP70337.1/2.64243e-51/Putative ribonuclease H protein At1g65750 family, partial [Cajanus cajan]	P0C2F6/2e-26/RNHX1_ARATH Putative ribonuclease H protein At1g65750 OS=Arabidopsis thaliana OX=3702 GN=At1g65750 PE=3 SV=1	lja:Lj0g3v0149379.1/2e-23/Lj0g3v0149379.1; -; K18857 alcohol dehydrogenase class-P [EC:1.1.1.1]	At2g22350/4e-29/[R] KOG1075 FOG: Reverse transcriptase	NA	PTHR33033/1.2E-27/--	NA
Lj1gvBRI22934.1	XP_020219706.1/5.12167e-41/glutathione S-transferase T3-like [Cajanus cajan]	Q9FHE1/5e-19/GSTT3_ARATH Glutathione S-transferase T3 OS=Arabidopsis thaliana OX=3702 GN=GSTT3 PE=2 SV=1	aof:109823134/3e-18/uncharacterized protein LOC109823134; K01963 acetyl-CoA carboxylase carboxyl transferase subunit beta [EC:6.4.1.2 2.1.3.15]	NA	NA	PTHR45023/1.3E-41/--	molecular_function:GO:0016740//transferase activity;
Lj1gvBRI22940.1	XP_013468341.1/2.0767e-10/hypothetical protein MTR_1g068935 [Medicago truncatula] &gt;KEH42378.1 hypothetical protein MTR_1g068935 [Medicago truncatula]	NA	mus:103989776/4e-08/probable linoleate 9S-lipoxygenase 4; K15718 linoleate 9S-lipoxygenase [EC:1.13.11.58]	NA	NA	NA	NA
Lj1gvBRI22943.1	XP_012574763.1/1.70206e-41/PREDICTED: glutathione S-transferase T3-like [Cicer arietinum]	Q9FHE1/4e-19/GSTT3_ARATH Glutathione S-transferase T3 OS=Arabidopsis thaliana OX=3702 GN=GSTT3 PE=2 SV=1	aof:109823134/2e-18/uncharacterized protein LOC109823134; K01963 acetyl-CoA carboxylase carboxyl transferase subunit beta [EC:6.4.1.2 2.1.3.15]	NA	NA	PF14303/1.4E-17/No apical meristem-associated C-terminal domain	molecular_function:GO:0016740//transferase activity;
Lj1gvBRI23005.1	XP_015385965.1/1.44369e-36/PREDICTED: uncharacterized protein LOC107177137 [Citrus sinensis]	P0C2F6/2e-35/RNHX1_ARATH Putative ribonuclease H protein At1g65750 OS=Arabidopsis thaliana OX=3702 GN=At1g65750 PE=3 SV=1	ccaj:109809861/8e-36/DExH-box ATP-dependent RNA helicase DExH6-like isoform X1; K14442 ATP-dependent RNA helicase DHX36 [EC:3.6.4.13]	At5g33360/3e-38/[R] KOG1075 FOG: Reverse transcriptase	NA	PTHR33033:SF51/4.3E-29/--	NA
Lj1gvBRI23023.1	AFK34478.1/7.72485e-33/unknown [Lotus japonicus]	P0C2F6/2e-10/RNHX1_ARATH Putative ribonuclease H protein At1g65750 OS=Arabidopsis thaliana OX=3702 GN=At1g65750 PE=3 SV=1	aip:107643561/3e-15/uncharacterized protein LOC107643561 isoform X1; K03026 DNA-directed RNA polymerase III subunit RPC4	At2g22350/4e-15/[R] KOG1075 FOG: Reverse transcriptase	NA	PF13456/5.7E-25/Reverse transcriptase-like	NA
Lj1gvBRI23036.1	XP_016166843.1/1.62789e-159/uncharacterized protein LOC107609398 [Arachis ipaensis] &gt;XP_020961527.1 uncharacterized protein LOC107609398 [Arachis ipaensis]	B6SFA4/6e-43/MAA3_ARATH Probable helicase MAGATAMA 3 OS=Arabidopsis thaliana OX=3702 GN=MAA3 PE=2 SV=1	lja:Lj2g3v2495730.1/0.0/Lj2g3v2495730.1; -; K10706 senataxin [EC:3.6.4.-]	At1g65810/1e-109/[A] KOG1801 tRNA-splicing endonuclease positive effector (SEN1)	NA	PTHR10887:SF384/3.1E-151/--	molecular_function:GO:0016787//hydrolase activity;
Lj1gvBRI23135.1	XP_003533312.1/0/PREDICTED: putative pentatricopeptide repeat-containing protein At1g12700, mitochondrial [Glycine max]	Q0WKV3/2e-126/PPR36_ARATH Pentatricopeptide repeat-containing protein At1g12300, mitochondrial OS=Arabidopsis thaliana OX=3702 GN=At1g12300 PE=2 SV=1	lja:Lj2g3v0371570.1/0.0/Lj2g3v0371570.1; -; K17710 pentatricopeptide repeat domain-containing protein 1	At1g12300/7e-127/[R] KOG4197 FOG: PPR repeat	NA	PS51375/11.608/Pentatricopeptide (PPR) repeat profile.	biological_process:GO:0009451//RNA modification;cellular_component:GO:0043231//intracellular membrane-bounded organelle;molecular_function:GO:0003723//RNA binding;GO:0004519//endonuclease activity;
Lj1gvBRI23143.1	XP_014617710.1/0/PREDICTED: putative pentatricopeptide repeat-containing protein At1g12700, mitochondrial isoform X1 [Glycine max] &gt;XP_014617711.1 PREDICTED: putative pentatricopeptide repeat-containing protein At1g12700, mitochondrial isoform X1 [Glycine max]	Q9LQ14/4e-138/PPR96_ARATH Pentatricopeptide repeat-containing protein At1g62930, chloroplastic OS=Arabidopsis thaliana OX=3702 GN=At1g62930 PE=2 SV=2	lja:Lj2g3v0371570.1/0.0/Lj2g3v0371570.1; -; K17710 pentatricopeptide repeat domain-containing protein 1	At1g62670/2e-138/[R] KOG4197 FOG: PPR repeat	NA	PS51375/11.093/Pentatricopeptide (PPR) repeat profile.	biological_process:GO:0009451//RNA modification;cellular_component:GO:0043231//intracellular membrane-bounded organelle;molecular_function:GO:0003723//RNA binding;GO:0004519//endonuclease activity;
Lj1gvBRI23148.1	XP_014617710.1/0/PREDICTED: putative pentatricopeptide repeat-containing protein At1g12700, mitochondrial isoform X1 [Glycine max] &gt;XP_014617711.1 PREDICTED: putative pentatricopeptide repeat-containing protein At1g12700, mitochondrial isoform X1 [Glycine max]	Q9SXD1/6e-136/PPR91_ARATH Pentatricopeptide repeat-containing protein At1g62670, mitochondrial OS=Arabidopsis thaliana OX=3702 GN=At1g62670 PE=3 SV=2	lja:Lj2g3v0371570.1/0.0/Lj2g3v0371570.1; -; K17710 pentatricopeptide repeat domain-containing protein 1	At1g62670/3e-136/[R] KOG4197 FOG: PPR repeat	NA	PS51375/11.093/Pentatricopeptide (PPR) repeat profile.	biological_process:GO:0009451//RNA modification;cellular_component:GO:0043231//intracellular membrane-bounded organelle;molecular_function:GO:0003723//RNA binding;GO:0004519//endonuclease activity;
Lj1gvBRI23193.1	XP_006575673.1/3.67427e-136/PREDICTED: putative F-box/LRR-repeat protein At1g56400 [Glycine max] &gt;KHN38296.1 Putative F-box/LRR-repeat protein [Glycine soja] &gt;KRH73711.1 hypothetical protein GLYMA_02G289100 [Glycine max]	Q9M1Q1/4e-44/FB215_ARATH F-box protein At3g62230 OS=Arabidopsis thaliana OX=3702 GN=At3g62230 PE=1 SV=1	nnu:104604855/1e-32/beta-glucosidase 46; K05350 beta-glucosidase [EC:3.2.1.21]	At3g29830/3e-48/[R] LSE0003 A F-box and FBD-domains	NA	PF08387/3.4E-5/FBD	NA
Lj1gvBRI23195.1	XP_004490493.1/2.93664e-37/PREDICTED: putative F-box/LRR-repeat protein At1g56400 [Cicer arietinum]	Q9LJ48/1e-07/FB191_ARATH Putative F-box protein At3g29830 OS=Arabidopsis thaliana OX=3702 GN=At3g29830 PE=4 SV=1	NA	At3g29830/6e-08/[R] LSE0003 A F-box and FBD-domains	NA	PTHR32212:SF234/7.0E-14/--	NA
Lj1gvBRI23198.1	XP_006575673.1/5.82797e-143/PREDICTED: putative F-box/LRR-repeat protein At1g56400 [Glycine max] &gt;KHN38296.1 Putative F-box/LRR-repeat protein [Glycine soja] &gt;KRH73711.1 hypothetical protein GLYMA_02G289100 [Glycine max]	Q9M1Q1/4e-50/FB215_ARATH F-box protein At3g62230 OS=Arabidopsis thaliana OX=3702 GN=At3g62230 PE=1 SV=1	nnu:104604855/1e-34/beta-glucosidase 46; K05350 beta-glucosidase [EC:3.2.1.21]	At1g56400/7e-53/[R] LSE0003 A F-box and FBD-domains	NA	PTHR31639/3.7E-57/--	NA
Lj1gvBRI23356.1	AFK39688.1/0/unknown [Lotus japonicus]	Q39224/1e-135/SRG1_ARATH Protein SRG1 OS=Arabidopsis thaliana OX=3702 GN=SRG1 PE=2 SV=1	cpep:111781709/4e-139/uncharacterized protein LOC111781709; K05658 ATP-binding cassette, subfamily B (MDR/TAP), member 1 [EC:7.6.2.2]	At1g17020/4e-136/[QR] KOG0143 Iron/ascorbate family oxidoreductases	NA	PTHR10209:SF168/2.9E-162/--	molecular_function:GO:0046872//metal ion binding;GO:0016491//oxidoreductase activity;
Lj1gvBRI23361.1	XP_020219706.1/7.55821e-38/glutathione S-transferase T3-like [Cajanus cajan]	Q9FHE1/4e-17/GSTT3_ARATH Glutathione S-transferase T3 OS=Arabidopsis thaliana OX=3702 GN=GSTT3 PE=2 SV=1	aof:109823134/1e-16/uncharacterized protein LOC109823134; K01963 acetyl-CoA carboxylase carboxyl transferase subunit beta [EC:6.4.1.2 2.1.3.15]	NA	NA	PF14303/6.2E-17/No apical meristem-associated C-terminal domain	molecular_function:GO:0016740//transferase activity;
Lj1gvBRI23408.1	GAU30026.1/9.93446e-35/hypothetical protein TSUD_161120 [Trifolium subterraneum]	NA	mesc:110601592/2e-13/(-)-germacrene D synthase-like; K15803 (-)-germacrene D synthase [EC:4.2.3.75]	At2g01840/3e-18/[R] KOG1075 FOG: Reverse transcriptase	NA	PF13966/4.4E-16/zinc-binding in reverse transcriptase	NA
Lj1gvBRI23419.1	AFK48593.1/2.69507e-42/unknown [Lotus japonicus]	NA	var:108342813/2e-12/DExH-box ATP-dependent RNA helicase DExH6; K14442 ATP-dependent RNA helicase DHX36 [EC:3.6.4.13]	At2g31080/2e-09/[R] KOG1075 FOG: Reverse transcriptase	NA	PTHR34023:SF2/2.2E-24/--	NA
Lj1gvBRI23524.1	EOY25852.1/1.58854e-26/Non-LTR retroelement reverse transcriptase [Theobroma cacao]	P0C2F6/8e-17/RNHX1_ARATH Putative ribonuclease H protein At1g65750 OS=Arabidopsis thaliana OX=3702 GN=At1g65750 PE=3 SV=1	var:108342813/4e-16/DExH-box ATP-dependent RNA helicase DExH6; K14442 ATP-dependent RNA helicase DHX36 [EC:3.6.4.13]	At2g22350/2e-23/[R] KOG1075 FOG: Reverse transcriptase	NA	PTHR33033/3.3E-23/--	NA
Lj1gvBRI23536.2	XP_004488753.1/0/PREDICTED: terpene synthase 10-like isoform X1 [Cicer arietinum]	Q93X23/0.0/MYRS_QUEIL Myrcene synthase, chloroplastic OS=Quercus ilex OX=58334 PE=1 SV=1	lja:Lj0g3v0094939.1/0.0/Lj0g3v0094939.1; -; K12742 isoprene synthase [EC:4.2.3.27]	At3g25830/3e-138/[QV] LSE0352 A Terpene synthase/cyclase	NA	PF01397/1.3E-49/Terpene synthase, N-terminal domain	biological_process:GO:0008152//metabolic process;molecular_function:GO:0000287//magnesium ion binding;GO:0010333//terpene synthase activity;
Lj1gvBRI23659.1	GAU41233.1/7.00409e-78/hypothetical protein TSUD_280320, partial [Trifolium subterraneum]	NA	mus:103989776/3e-26/probable linoleate 9S-lipoxygenase 4; K15718 linoleate 9S-lipoxygenase [EC:1.13.11.58]	At1g20390/1e-21/[R] KOG0017 FOG: Transposon-encoded proteins with TYA, reverse transcriptase, integrase domains in various combinations	A0A392M8K0/3e-81/A0A392M8K0_9FABA Gag-pol polyprotein (Fragment) OS=Trifolium medium OX=97028 GN=A2U01_0004572 PE=4 SV=1	PTHR33240/2.4E-12/--	NA
Lj1gvBRI23718.1	XP_004505593.1/0/PREDICTED: geraniol 8-hydroxylase-like [Cicer arietinum]	Q8VWZ7/0.0/C76B6_CATRO Geraniol 8-hydroxylase OS=Catharanthus roseus OX=4058 GN=CYP76B6 PE=1 SV=1	bna:106452162/2e-160/cytochrome P450 76C4 isoform X1; K20556 cytochrome P450 family 76 subfamily C	At2g45550/4e-149/[Q] KOG0156 Cytochrome P450 CYP2 subfamily	A0A3Q7YCF1/0.0/A0A3Q7YCF1_CICAR geraniol 8-hydroxylase-like OS=Cicer arietinum OX=3827 GN=LOC101514489 PE=3 SV=1	PS00086/-/Cytochrome P450 cysteine heme-iron ligand signature.	biological_process:GO:0044550//secondary metabolite biosynthetic process;cellular_component:GO:0016020//membrane;GO:0016021//integral component of membrane;molecular_function:GO:0016709//oxidoreductase activity, acting on paired donors, with incorporation or reduction of molecular oxygen, NAD(P)H as one donor, and incorporation of one atom of oxygen;GO:0020037//heme binding;GO:0005506//iron ion b…
Lj1gvBRI23719.1	XP_004505593.1/0/PREDICTED: geraniol 8-hydroxylase-like [Cicer arietinum]	Q8VWZ7/0.0/C76B6_CATRO Geraniol 8-hydroxylase OS=Catharanthus roseus OX=4058 GN=CYP76B6 PE=1 SV=1	bna:106452162/7e-155/cytochrome P450 76C4 isoform X1; K20556 cytochrome P450 family 76 subfamily C	At2g45550/3e-148/[Q] KOG0156 Cytochrome P450 CYP2 subfamily	A0A3Q7YCF1/0.0/A0A3Q7YCF1_CICAR geraniol 8-hydroxylase-like OS=Cicer arietinum OX=3827 GN=LOC101514489 PE=3 SV=1	PTHR24298:SF196/1.4E-174/--	biological_process:GO:0044550//secondary metabolite biosynthetic process;cellular_component:GO:0016020//membrane;GO:0016021//integral component of membrane;molecular_function:GO:0016709//oxidoreductase activity, acting on paired donors, with incorporation or reduction of molecular oxygen, NAD(P)H as one donor, and incorporation of one atom of oxygen;GO:0020037//heme binding;GO:0005506//iron ion b…
Lj1gvBRI23722.1	XP_004505593.1/0/PREDICTED: geraniol 8-hydroxylase-like [Cicer arietinum]	Q8VWZ7/0.0/C76B6_CATRO Geraniol 8-hydroxylase OS=Catharanthus roseus OX=4058 GN=CYP76B6 PE=1 SV=1	bna:106452162/3e-160/cytochrome P450 76C4 isoform X1; K20556 cytochrome P450 family 76 subfamily C	At1g33720/5e-157/[Q] KOG0156 Cytochrome P450 CYP2 subfamily	A0A3Q7YCF1/0.0/A0A3Q7YCF1_CICAR geraniol 8-hydroxylase-like OS=Cicer arietinum OX=3827 GN=LOC101514489 PE=3 SV=1	PF00067/2.6E-33/Cytochrome P450	biological_process:GO:0044550//secondary metabolite biosynthetic process;cellular_component:GO:0016020//membrane;GO:0016021//integral component of membrane;molecular_function:GO:0016709//oxidoreductase activity, acting on paired donors, with incorporation or reduction of molecular oxygen, NAD(P)H as one donor, and incorporation of one atom of oxygen;GO:0020037//heme binding;GO:0005506//iron ion b…
Lj1gvBRI23805.1	XP_020208724.1/6.45403e-85/uncharacterized protein LOC109793678 [Cajanus cajan]	NA	NA	At2g12220/1e-15/[R] LSE0010 A TNP1/En/Spm transposase	A0A3Q7XVG8/1e-81/A0A3Q7XVG8_CICAR uncharacterized protein LOC101502409 isoform X2 OS=Cicer arietinum OX=3827 GN=LOC101502409 PE=4 SV=1	PF03004/1.5E-7/Plant transposase (Ptta/En/Spm family)	NA
Lj1gvBRI23856.1	GAU19906.1/1.03171e-52/hypothetical protein TSUD_95110 [Trifolium subterraneum]	P0C2F6/6e-15/RNHX1_ARATH Putative ribonuclease H protein At1g65750 OS=Arabidopsis thaliana OX=3702 GN=At1g65750 PE=3 SV=1	fve:105353223/4e-28/uncharacterized LOC105353223; K17535 serine/threonine-protein kinase TNNI3K [EC:2.7.11.1]	At2g45230/4e-36/[R] KOG1075 FOG: Reverse transcriptase	A0A2Z6LSJ5/6e-52/A0A2Z6LSJ5_TRISU Uncharacterized protein OS=Trifolium subterraneum OX=3900 GN=TSUD_95110 PE=4 SV=1	PF13966/2.2E-19/zinc-binding in reverse transcriptase	NA
Lj1gvBRI23919.1	GAU12942.1/1.11269e-78/hypothetical protein TSUD_97530 [Trifolium subterraneum]	P93295/2e-16/M310_ARATH Uncharacterized mitochondrial protein AtMg00310 OS=Arabidopsis thaliana OX=3702 GN=AtMg00310 PE=4 SV=1	bna:106394339/7e-36/uncharacterized protein LOC106394339; K01188 beta-glucosidase [EC:3.2.1.21]	At2g07650/1e-51/[R] KOG1075 FOG: Reverse transcriptase	A0A2K3LNE0/5e-83/A0A2K3LNE0_TRIPR Ribonuclease H OS=Trifolium pratense OX=57577 GN=L195_g036032 PE=4 SV=1	PF13966/1.8E-20/zinc-binding in reverse transcriptase	NA
Lj1gvBRI24000.1	XP_014515347.1/0/PREDICTED: BTB/POZ domain-containing protein POB1-like [Vigna radiata var. radiata]	O82343/1e-175/Y2626_ARATH BTB/POZ domain-containing protein At2g46260 OS=Arabidopsis thaliana OX=3702 GN=At2g46260 PE=1 SV=2	NA	Hs21245132/2e-12/[TR] KOG4441 Proteins containing BTB/POZ and Kelch domains, involved in regulatory/signal transduction processes	A0A1S3VAW2/0.0/A0A1S3VAW2_VIGRR BTB/POZ domain-containing protein POB1 OS=Vigna radiata var. radiata OX=3916 GN=LOC106773160 PE=4 SV=1	SM00225/1.4E-7/--	NA
Lj1gvBRI24040.1	KYP77061.1/2.32603e-70/Putative ribonuclease H protein At1g65750, partial [Cajanus cajan]	P93295/1e-07/M310_ARATH Uncharacterized mitochondrial protein AtMg00310 OS=Arabidopsis thaliana OX=3702 GN=AtMg00310 PE=4 SV=1	bna:106442438/2e-23/structural maintenance of chromosomes protein 6B-like; K22804 structural maintenance of chromosomes protein 6	At2g17610/1e-29/[R] KOG1075 FOG: Reverse transcriptase	A0A2Z6NIB7/4e-66/A0A2Z6NIB7_TRISU Uncharacterized protein OS=Trifolium subterraneum OX=3900 GN=TSUD_162570 PE=3 SV=1	PF13966/1.3E-15/zinc-binding in reverse transcriptase	NA
Lj1gvBRI24041.1	AFK34478.1/5.27991e-26/unknown [Lotus japonicus]	NA	aip:107643879/2e-07/3-ketoacyl-CoA synthase 11-like; K15397 3-ketoacyl-CoA synthase [EC:2.3.1.199]	At4g08830/4e-09/[R] KOG1075 FOG: Reverse transcriptase	I3S2I6/3e-25/I3S2I6_LOTJA Uncharacterized protein OS=Lotus japonicus OX=34305 PE=2 SV=1	PF13456/4.6E-15/Reverse transcriptase-like	NA
Lj1gvBRI24084.1	KYP45525.1/9.0281e-24/Putative ribonuclease H protein At1g65750 family [Cajanus cajan]	P0C2F6/3e-08/RNHX1_ARATH Putative ribonuclease H protein At1g65750 OS=Arabidopsis thaliana OX=3702 GN=At1g65750 PE=3 SV=1	ccaj:109809861/2e-12/DExH-box ATP-dependent RNA helicase DExH6-like isoform X1; K14442 ATP-dependent RNA helicase DHX36 [EC:3.6.4.13]	At3g32110/7e-11/[R] KOG1075 FOG: Reverse transcriptase	A0A1B5Z983/2e-18/A0A1B5Z983_TRISU Uncharacterized protein (Fragment) OS=Trifolium subterraneum OX=3900 GN=TSUD_425710 PE=4 SV=1	PTHR34023:SF2/3.3E-20/--	NA
Lj1gvBRI24092.1	AFK34478.1/1.83243e-24/unknown [Lotus japonicus]	NA	ccaj:109787854/2e-09/heat shock 70 kDa protein-like; K03283 heat shock 70kDa protein 1/2/6/8	At2g04420/3e-10/[R] KOG1075 FOG: Reverse transcriptase	I3S2I6/1e-23/I3S2I6_LOTJA Uncharacterized protein OS=Lotus japonicus OX=34305 PE=2 SV=1	PF13456/6.3E-14/Reverse transcriptase-like	molecular_function:GO:0003676//nucleic acid binding;
Lj1gvBRI24108.1	XP_014519809.1/4.80244e-18/PREDICTED: uncharacterized protein LOC106776854 [Vigna radiata var. radiata]	NA	mus:103989776/2e-08/probable linoleate 9S-lipoxygenase 4; K15718 linoleate 9S-lipoxygenase [EC:1.13.11.58]	NA	A0A1S3VP10/3e-17/A0A1S3VP10_VIGRR uncharacterized protein LOC106776854 OS=Vigna radiata var. radiata OX=3916 GN=LOC106776854 PE=4 SV=1	NA	NA
Lj1gvBRI24109.1	GAU10882.1/2.40097e-33/hypothetical protein TSUD_425680, partial [Trifolium subterraneum]	NA	ccaj:109812156/1e-16/laccase-15-like; K05909 laccase [EC:1.10.3.2]	At4g03770/3e-14/[R] KOG0017 FOG: Transposon-encoded proteins with TYA, reverse transcriptase, integrase domains in various combinations	A0A371FIZ7/2e-35/A0A371FIZ7_MUCPR Uncharacterized protein (Fragment) OS=Mucuna pruriens OX=157652 GN=CR513_41447 PE=4 SV=1	PF03732/4.4E-11/Retrotransposon gag protein	NA
Lj1gvBRI24215.1	XP_016652647.1/0/PREDICTED: uncharacterized protein LOC103343754 [Prunus mume]	O15050/5e-55/TRNK1_HUMAN TPR and ankyrin repeat-containing protein 1 OS=Homo sapiens OX=9606 GN=TRANK1 PE=2 SV=4	aip:107626920/0.0/uncharacterized protein LOC107626920; K10706 senataxin [EC:3.6.4.-]	At1g65810/2e-34/[A] KOG1801 tRNA-splicing endonuclease positive effector (SEN1)	A0A2K3NNC8/0.0/A0A2K3NNC8_TRIPR Regulator of nonsense transcripts-like protein OS=Trifolium pratense OX=57577 GN=L195_g000966 PE=4 SV=1	PF13245/1.4E-8/AAA domain	NA
Lj1gvBRI24227.1	XP_010687479.1/1.0131e-44/PREDICTED: uncharacterized protein LOC104901585 [Beta vulgaris subsp. vulgaris]	NA	fve:105353223/4e-21/uncharacterized LOC105353223; K17535 serine/threonine-protein kinase TNNI3K [EC:2.7.11.1]	At2g45230/3e-29/[R] KOG1075 FOG: Reverse transcriptase	A0A2Z6P0X3/4e-44/A0A2Z6P0X3_TRISU Uncharacterized protein OS=Trifolium subterraneum OX=3900 GN=TSUD_177250 PE=4 SV=1	PF13456/4.9E-25/Reverse transcriptase-like	NA
Lj1gvBRI24253.1	XP_013463072.1/0/cytochrome P450 family ent-kaurenoic acid oxidase [Medicago truncatula] &gt;KEH37116.1 cytochrome P450 family ent-kaurenoic acid oxidase [Medicago truncatula]	O23051/0.0/KAO1_ARATH Ent-kaurenoic acid oxidase 1 OS=Arabidopsis thaliana OX=3702 GN=KAO1 PE=1 SV=1	gmx:100781238/0.0/ent-kaurenoic acid oxidase 2; K04123 ent-kaurenoic acid monooxygenase [EC:1.14.14.107]	At1g05160/0.0/[QI] KOG0157 Cytochrome P450 CYP4/CYP19/CYP26 subfamilies	A0A072V662/0.0/A0A072V662_MEDTR Cytochrome P450 family ent-kaurenoic acid oxidase OS=Medicago truncatula OX=3880 GN=25486344 PE=3 SV=1	PF00067/8.3E-64/Cytochrome P450	cellular_component:GO:0016021//integral component of membrane;molecular_function:GO:0016705//oxidoreductase activity, acting on paired donors, with incorporation or reduction of molecular oxygen;GO:0020037//heme binding;GO:0005506//iron ion binding;GO:0004497//monooxygenase activity;
Lj1gvBRI24254.1	XP_019424727.1/0/PREDICTED: ent-kaurenoic acid oxidase 1-like [Lupinus angustifolius]	O23051/0.0/KAO1_ARATH Ent-kaurenoic acid oxidase 1 OS=Arabidopsis thaliana OX=3702 GN=KAO1 PE=1 SV=1	lang:109333650/0.0/ent-kaurenoic acid oxidase 1-like; K04123 ent-kaurenoic acid monooxygenase [EC:1.14.14.107]	At1g05160/0.0/[QI] KOG0157 Cytochrome P450 CYP4/CYP19/CYP26 subfamilies	A0A072V662/0.0/A0A072V662_MEDTR Cytochrome P450 family ent-kaurenoic acid oxidase OS=Medicago truncatula OX=3880 GN=25486344 PE=3 SV=1	PTHR24286:SF67/1.5E-212/--	cellular_component:GO:0016021//integral component of membrane;molecular_function:GO:0016705//oxidoreductase activity, acting on paired donors, with incorporation or reduction of molecular oxygen;GO:0020037//heme binding;GO:0005506//iron ion binding;GO:0004497//monooxygenase activity;
Lj1gvBRI24257.1	XP_013463072.1/0/cytochrome P450 family ent-kaurenoic acid oxidase [Medicago truncatula] &gt;KEH37116.1 cytochrome P450 family ent-kaurenoic acid oxidase [Medicago truncatula]	O23051/0.0/KAO1_ARATH Ent-kaurenoic acid oxidase 1 OS=Arabidopsis thaliana OX=3702 GN=KAO1 PE=1 SV=1	gmx:100781238/0.0/ent-kaurenoic acid oxidase 2; K04123 ent-kaurenoic acid monooxygenase [EC:1.14.14.107]	At1g05160/0.0/[QI] KOG0157 Cytochrome P450 CYP4/CYP19/CYP26 subfamilies	A0A072V662/0.0/A0A072V662_MEDTR Cytochrome P450 family ent-kaurenoic acid oxidase OS=Medicago truncatula OX=3880 GN=25486344 PE=3 SV=1	PF00067/2.7E-62/Cytochrome P450	cellular_component:GO:0016021//integral component of membrane;molecular_function:GO:0016705//oxidoreductase activity, acting on paired donors, with incorporation or reduction of molecular oxygen;GO:0020037//heme binding;GO:0005506//iron ion binding;GO:0004497//monooxygenase activity;
Lj1gvBRI24264.1	XP_013463072.1/0/cytochrome P450 family ent-kaurenoic acid oxidase [Medicago truncatula] &gt;KEH37116.1 cytochrome P450 family ent-kaurenoic acid oxidase [Medicago truncatula]	Q9C5Y2/0.0/KAO2_ARATH Ent-kaurenoic acid oxidase 2 OS=Arabidopsis thaliana OX=3702 GN=KAO2 PE=1 SV=2	lja:Lj6g3v1618120.3/0.0/Lj6g3v1618120.3; -; K04123 ent-kaurenoic acid monooxygenase [EC:1.14.14.107]	At2g32440/0.0/[QI] KOG0157 Cytochrome P450 CYP4/CYP19/CYP26 subfamilies	A0A072V662/0.0/A0A072V662_MEDTR Cytochrome P450 family ent-kaurenoic acid oxidase OS=Medicago truncatula OX=3880 GN=25486344 PE=3 SV=1	PTHR24286/3.5E-255/--	cellular_component:GO:0016021//integral component of membrane;molecular_function:GO:0016705//oxidoreductase activity, acting on paired donors, with incorporation or reduction of molecular oxygen;GO:0020037//heme binding;GO:0005506//iron ion binding;GO:0004497//monooxygenase activity;
Lj1gvBRI24268.2	KHN14287.1/2.83588e-161/Ent-kaurenoic acid oxidase 2 [Glycine soja]	O23051/6e-128/KAO1_ARATH Ent-kaurenoic acid oxidase 1 OS=Arabidopsis thaliana OX=3702 GN=KAO1 PE=1 SV=1	lja:Lj6g3v1618120.2/5e-162/Lj6g3v1618120.2; -; K04123 ent-kaurenoic acid monooxygenase [EC:1.14.14.107]	At1g05160/3e-128/[QI] KOG0157 Cytochrome P450 CYP4/CYP19/CYP26 subfamilies	A0A445GT27/2e-160/A0A445GT27_GLYSO Ent-kaurenoic acid oxidase 2 OS=Glycine soja OX=3848 GN=D0Y65_040813 PE=3 SV=1	PR00465/1.0E-11/E-class P450 group IV signature	cellular_component:GO:0016021//integral component of membrane;molecular_function:GO:0016705//oxidoreductase activity, acting on paired donors, with incorporation or reduction of molecular oxygen;GO:0020037//heme binding;GO:0005506//iron ion binding;GO:0004497//monooxygenase activity;
Lj1gvBRI24284.1	GAU51074.1/2.65115e-72/hypothetical protein TSUD_13180, partial [Trifolium subterraneum]	NA	mus:103989776/2e-16/probable linoleate 9S-lipoxygenase 4; K15718 linoleate 9S-lipoxygenase [EC:1.13.11.58]	At4g20490/3e-25/[R] KOG0017 FOG: Transposon-encoded proteins with TYA, reverse transcriptase, integrase domains in various combinations	A0A2Z6P4P2/7e-74/A0A2Z6P4P2_TRISU Uncharacterized protein OS=Trifolium subterraneum OX=3900 GN=TSUD_413110 PE=4 SV=1	PF03732/4.1E-10/Retrotransposon gag protein	molecular_function:GO:0004523//RNA-DNA hybrid ribonuclease activity;GO:0003676//nucleic acid binding;
Lj1gvBRI24325.1	KHN25944.1/0/TPR and ankyrin repeat-containing protein 1 [Glycine soja]	Q8BV79/5e-74/TRNK1_MOUSE TPR and ankyrin repeat-containing protein 1 OS=Mus musculus OX=10090 GN=Trank1 PE=2 SV=3	lja:Lj0g3v0304769.1/0.0/Lj0g3v0304769.1; -; K10706 senataxin [EC:3.6.4.-]	At1g65780/0.0/[A] KOG1801 tRNA-splicing endonuclease positive effector (SEN1)	A0A445KMZ7/0.0/A0A445KMZ7_GLYSO TPR and ankyrin repeat-containing protein 1 OS=Glycine soja OX=3848 GN=D0Y65_012207 PE=4 SV=1	PS51198/15.535/UvrD-like DNA helicase ATP-binding domain profile.	NA
Lj1gvBRI24340.1	OVA18953.1/7.47356e-27/Reverse transcriptase zinc-binding domain [Macleaya cordata]	NA	pavi:110749447/5e-12/cysteine-rich receptor-like protein kinase 10; K04733 interleukin-1 receptor-associated kinase 4 [EC:2.7.11.1]	At3g25270/6e-17/[R] KOG1075 FOG: Reverse transcriptase	A0A2K3KMV7/9e-28/A0A2K3KMV7_TRIPR Uncharacterized protein (Fragment) OS=Trifolium pratense OX=57577 GN=L195_g055740 PE=4 SV=1	PTHR33033:SF53/1.3E-24/--	NA
Lj1gvBRI24627.1	XP_010687479.1/2.39227e-55/PREDICTED: uncharacterized protein LOC104901585 [Beta vulgaris subsp. vulgaris]	P0C2F6/2e-14/RNHX1_ARATH Putative ribonuclease H protein At1g65750 OS=Arabidopsis thaliana OX=3702 GN=At1g65750 PE=3 SV=1	bna:106394339/4e-21/uncharacterized protein LOC106394339; K01188 beta-glucosidase [EC:3.2.1.21]	At2g45230/1e-40/[R] KOG1075 FOG: Reverse transcriptase	A0A2N9E9A1/2e-55/A0A2N9E9A1_FAGSY Uncharacterized protein OS=Fagus sylvatica OX=28930 GN=FSB_LOCUS3428 PE=4 SV=1	PTHR33033/2.9E-49/--	NA
Lj1gvBRI24643.1	XP_020207456.1/2.44385e-89/uncharacterized protein LOC109792454 [Cajanus cajan]	NA	mus:103989776/3e-23/probable linoleate 9S-lipoxygenase 4; K15718 linoleate 9S-lipoxygenase [EC:1.13.11.58]	At2g15410/3e-18/[R] KOG0017 FOG: Transposon-encoded proteins with TYA, reverse transcriptase, integrase domains in various combinations	A0A2Z6NDU5/2e-85/A0A2Z6NDU5_TRISU Uncharacterized protein OS=Trifolium subterraneum OX=3900 GN=TSUD_236780 PE=4 SV=1	PTHR33240/3.8E-22/--	NA
Lj1gvBRI24892.1	GAU41233.1/1.967e-79/hypothetical protein TSUD_280320, partial [Trifolium subterraneum]	NA	mus:103989776/1e-15/probable linoleate 9S-lipoxygenase 4; K15718 linoleate 9S-lipoxygenase [EC:1.13.11.58]	At1g20390/4e-21/[R] KOG0017 FOG: Transposon-encoded proteins with TYA, reverse transcriptase, integrase domains in various combinations	A0A2Z6NGX9/1e-78/A0A2Z6NGX9_TRISU Uncharacterized protein (Fragment) OS=Trifolium subterraneum OX=3900 GN=TSUD_280320 PE=4 SV=1	PF03732/1.4E-9/Retrotransposon gag protein	NA
Lj1gvBRI25016.1	KMS97072.1/4.57379e-63/hypothetical protein BVRB_7g179330 [Beta vulgaris subsp. vulgaris]	P0C2F6/4e-10/RNHX1_ARATH Putative ribonuclease H protein At1g65750 OS=Arabidopsis thaliana OX=3702 GN=At1g65750 PE=3 SV=1	fve:105353223/3e-25/uncharacterized LOC105353223; K17535 serine/threonine-protein kinase TNNI3K [EC:2.7.11.1]	At2g45230/9e-35/[R] KOG1075 FOG: Reverse transcriptase	A0A0J8BAU9/3e-62/A0A0J8BAU9_BETVU Uncharacterized protein OS=Beta vulgaris subsp. vulgaris OX=3555 GN=BVRB_7g179330 PE=4 SV=1	PTHR33033:SF53/2.5E-54/--	NA
Lj1gvBRI25025.1	XP_019459425.1/3.62968e-133/PREDICTED: B3 domain-containing transcription factor VRN1-like isoform X1 [Lupinus angustifolius]	Q8L3W1/1e-33/VRN1_ARATH B3 domain-containing transcription factor VRN1 OS=Arabidopsis thaliana OX=3702 GN=VRN1 PE=1 SV=1	fve:101301880/3e-07/B3 domain-containing transcription factor VRN1-like; K21554 CREB3 regulatory factor	At3g18990/1e-14/[S] LSE0155 A Uncharacterized protein	A0A445B0V5/2e-125/A0A445B0V5_ARAHY Uncharacterized protein OS=Arachis hypogaea OX=3818 GN=Ahy_A10g046890 PE=4 SV=1	PTHR31920/5.0E-101/--	NA
Lj1gvBRI25036.1	XP_019459425.1/2.57065e-99/PREDICTED: B3 domain-containing transcription factor VRN1-like isoform X1 [Lupinus angustifolius]	Q8L3W1/4e-26/VRN1_ARATH B3 domain-containing transcription factor VRN1 OS=Arabidopsis thaliana OX=3702 GN=VRN1 PE=1 SV=1	fve:101301880/6e-09/B3 domain-containing transcription factor VRN1-like; K21554 CREB3 regulatory factor	At3g18960/4e-16/[S] LSE0155 A Uncharacterized protein	A0A371FM06/3e-95/A0A371FM06_MUCPR B3 domain-containing transcription factor VRN1 (Fragment) OS=Mucuna pruriens OX=157652 GN=VRN1 PE=4 SV=1	PTHR31674/5.5E-84/--	biological_process:GO:0006355//regulation of transcription, DNA-templated;GO:0006351//transcription, DNA-templated;cellular_component:GO:0005634//nucleus;molecular_function:GO:0003677//DNA binding;
Lj1gvBRI25041.1	XP_019459427.1/1.18342e-108/PREDICTED: B3 domain-containing transcription factor VRN1-like isoform X3 [Lupinus angustifolius]	Q8L3W1/2e-25/VRN1_ARATH B3 domain-containing transcription factor VRN1 OS=Arabidopsis thaliana OX=3702 GN=VRN1 PE=1 SV=1	NA	At4g33280/2e-13/[S] LSE0155 A Uncharacterized protein	A0A371FB95/2e-90/A0A371FB95_MUCPR B3 domain-containing transcription factor VRN1 (Fragment) OS=Mucuna pruriens OX=157652 GN=VRN1 PE=4 SV=1	PTHR31920:SF26/1.7E-119/--	NA
Lj1gvBRI25042.1	XP_019459426.1/2.03037e-139/PREDICTED: B3 domain-containing transcription factor VRN1-like isoform X2 [Lupinus angustifolius]	Q8L3W1/2e-37/VRN1_ARATH B3 domain-containing transcription factor VRN1 OS=Arabidopsis thaliana OX=3702 GN=VRN1 PE=1 SV=1	fve:101301880/9e-10/B3 domain-containing transcription factor VRN1-like; K21554 CREB3 regulatory factor	At4g01580/2e-18/[S] LSE0155 A Uncharacterized protein	A0A371FB95/4e-123/A0A371FB95_MUCPR B3 domain-containing transcription factor VRN1 (Fragment) OS=Mucuna pruriens OX=157652 GN=VRN1 PE=4 SV=1	PTHR31920:SF26/3.8E-95/--	biological_process:GO:0006355//regulation of transcription, DNA-templated;GO:0006351//transcription, DNA-templated;cellular_component:GO:0005634//nucleus;molecular_function:GO:0003677//DNA binding;
Lj1gvBRI25044.1	XP_019459425.1/5.45852e-122/PREDICTED: B3 domain-containing transcription factor VRN1-like isoform X1 [Lupinus angustifolius]	Q8L3W1/5e-35/VRN1_ARATH B3 domain-containing transcription factor VRN1 OS=Arabidopsis thaliana OX=3702 GN=VRN1 PE=1 SV=1	fve:101301880/4e-12/B3 domain-containing transcription factor VRN1-like; K21554 CREB3 regulatory factor	At3g18990/3e-15/[S] LSE0155 A Uncharacterized protein	G7L911/4e-115/G7L911_MEDTR Transcriptional factor B3 family protein OS=Medicago truncatula OX=3880 GN=MTR_8g103940 PE=4 SV=1	PTHR31920:SF26/5.6E-98/--	biological_process:GO:0006355//regulation of transcription, DNA-templated;GO:0006351//transcription, DNA-templated;cellular_component:GO:0005634//nucleus;molecular_function:GO:0003677//DNA binding;
Lj1gvBRI25045.1	XP_013466755.1/1.99585e-91/plant-specific B3-DNA-binding domain protein [Medicago truncatula] &gt;KEH40796.1 plant-specific B3-DNA-binding domain protein [Medicago truncatula]	Q8L3W1/7e-29/VRN1_ARATH B3 domain-containing transcription factor VRN1 OS=Arabidopsis thaliana OX=3702 GN=VRN1 PE=1 SV=1	fve:101301880/3e-09/B3 domain-containing transcription factor VRN1-like; K21554 CREB3 regulatory factor	At3g18960/5e-13/[S] LSE0155 A Uncharacterized protein	A0A072VGT1/1e-90/A0A072VGT1_MEDTR Plant-specific B3-DNA-binding domain protein OS=Medicago truncatula OX=3880 GN=25482710 PE=4 SV=1	PTHR31920:SF26/2.0E-63/--	biological_process:GO:0006355//regulation of transcription, DNA-templated;GO:0006351//transcription, DNA-templated;cellular_component:GO:0005634//nucleus;molecular_function:GO:0003677//DNA binding;
Lj1gvBRI25075.1	GAU41233.1/5.5984e-96/hypothetical protein TSUD_280320, partial [Trifolium subterraneum]	NA	mus:103989776/3e-25/probable linoleate 9S-lipoxygenase 4; K15718 linoleate 9S-lipoxygenase [EC:1.13.11.58]	At1g20390/2e-28/[R] KOG0017 FOG: Transposon-encoded proteins with TYA, reverse transcriptase, integrase domains in various combinations	A0A2Z6NGX9/3e-95/A0A2Z6NGX9_TRISU Uncharacterized protein (Fragment) OS=Trifolium subterraneum OX=3900 GN=TSUD_280320 PE=4 SV=1	PTHR33240/1.9E-25/--	NA
Lj1gvBRI25111.1	XP_019428473.1/5.58348e-93/PREDICTED: agamous-like MADS-box protein AGL80 [Lupinus angustifolius] &gt;OIV90877.1 hypothetical protein TanjilG_15610 [Lupinus angustifolius]	Q9FJK3/8e-53/AGL80_ARATH Agamous-like MADS-box protein AGL80 OS=Arabidopsis thaliana OX=3702 GN=AGL80 PE=1 SV=1	nnu:104585605/4e-50/agamous-like MADS-box protein AGL80; K04454 MADS-box transcription enhancer factor 2C	At5g48670/4e-53/[K] KOG0014 MADS box transcription factor	A0A371I5P7/2e-92/A0A371I5P7_MUCPR Agamous-like MADS-box protein AGL80 (Fragment) OS=Mucuna pruriens OX=157652 GN=AGL80 PE=4 SV=1	PF00319/2.8E-16/SRF-type transcription factor (DNA-binding and dimerisation domain)	biological_process:GO:0045944//positive regulation of transcription from RNA polymerase II promoter;GO:0006351//transcription, DNA-templated;cellular_component:GO:0005634//nucleus;molecular_function:GO:0000982//transcription factor activity, RNA polymerase II proximal promoter sequence-specific DNA binding;GO:0000987//proximal promoter sequence-specific DNA binding;GO:0046983//protein dimerizatio…
Lj1gvBRI25118.1	XP_006586227.1/1.09064e-57/PREDICTED: FBD-associated F-box protein At4g10400-like [Glycine max] &gt;KHN10971.1 F-box/FBD/LRR-repeat protein [Glycine soja] &gt;KRH46655.1 hypothetical protein GLYMA_08G348900 [Glycine max]	Q9FZ52/5e-25/FDL3_ARATH F-box/FBD/LRR-repeat protein At1g16930 OS=Arabidopsis thaliana OX=3702 GN=At1g16930 PE=2 SV=1	mtr:MTR_7g056420/1e-21/S-locus lectin kinase family protein; K04733 interleukin-1 receptor-associated kinase 4 [EC:2.7.11.1]	At1g16930/2e-25/[R] LSE0003 A F-box and FBD-domains	A0A2K3NF33/6e-62/A0A2K3NF33_TRIPR F-box/LRR-repeat protein OS=Trifolium pratense OX=57577 GN=L195_g024946 PE=4 SV=1	PTHR31639/2.6E-50/--	NA
Lj1gvBRI25124.1	XP_007146890.1/0/hypothetical protein PHAVU_006G079100g [Phaseolus vulgaris] &gt;ESW18884.1 hypothetical protein PHAVU_006G079100g [Phaseolus vulgaris]	Q6J540/0.0/C79D4_LOTJA Isoleucine N-monooxygenase 2 OS=Lotus japonicus OX=34305 GN=CYP79D4 PE=1 SV=1	lja:Lj6g3v0326370.1/0.0/Lj6g3v0326370.1; -; K12153 phenylalanine N-monooxygenase [EC:1.14.14.40]	At5g05260/0.0/[Q] KOG0156 Cytochrome P450 CYP2 subfamily	V7BLM3/0.0/V7BLM3_PHAVU Uncharacterized protein OS=Phaseolus vulgaris OX=3885 GN=PHAVU_006G079100g PE=3 SV=1	PS00018/-/EF-hand calcium-binding domain.	cellular_component:GO:0016021//integral component of membrane;molecular_function:GO:0016705//oxidoreductase activity, acting on paired donors, with incorporation or reduction of molecular oxygen;GO:0020037//heme binding;GO:0005506//iron ion binding;GO:0004497//monooxygenase activity;
Lj1gvBRI25125.1	XP_007146890.1/0/hypothetical protein PHAVU_006G079100g [Phaseolus vulgaris] &gt;ESW18884.1 hypothetical protein PHAVU_006G079100g [Phaseolus vulgaris]	Q6J540/0.0/C79D4_LOTJA Isoleucine N-monooxygenase 2 OS=Lotus japonicus OX=34305 GN=CYP79D4 PE=1 SV=1	lja:Lj0g3v0066989.1/0.0/Lj0g3v0066989.1; -; K12153 phenylalanine N-monooxygenase [EC:1.14.14.40]	At5g05260/2e-170/[Q] KOG0156 Cytochrome P450 CYP2 subfamily	A0A2K3L905/0.0/A0A2K3L905_TRIPR Cytochrome p450 OS=Trifolium pratense OX=57577 GN=L195_g030941 PE=3 SV=1	PTHR24298/5.4E-203/--	cellular_component:GO:0016021//integral component of membrane;molecular_function:GO:0016705//oxidoreductase activity, acting on paired donors, with incorporation or reduction of molecular oxygen;GO:0020037//heme binding;GO:0005506//iron ion binding;GO:0004497//monooxygenase activity;
Lj1gvBRI25249.1	AFK34478.1/2.65202e-12/unknown [Lotus japonicus]	NA	NA	NA	I3S2I6/2e-11/I3S2I6_LOTJA Uncharacterized protein OS=Lotus japonicus OX=34305 PE=2 SV=1	PTHR34023:SF2/1.0E-14/--	NA
Lj1gvBRI25268.1	GAU41233.1/1.54766e-20/hypothetical protein TSUD_280320, partial [Trifolium subterraneum]	NA	mus:103989776/2e-14/probable linoleate 9S-lipoxygenase 4; K15718 linoleate 9S-lipoxygenase [EC:1.13.11.58]	At2g15100/2e-10/[R] KOG0017 FOG: Transposon-encoded proteins with TYA, reverse transcriptase, integrase domains in various combinations	A0A371EHC1/3e-25/A0A371EHC1_MUCPR Uncharacterized protein (Fragment) OS=Mucuna pruriens OX=157652 GN=CR513_55902 PE=4 SV=1	NA	NA
Lj1gvBRI25322.1	XP_020234153.1/0/helicase sen1-like [Cajanus cajan] &gt;XP_020234154.1 helicase sen1-like [Cajanus cajan]	B6SFA4/4e-46/MAA3_ARATH Probable helicase MAGATAMA 3 OS=Arabidopsis thaliana OX=3702 GN=MAA3 PE=2 SV=1	ccaj:109814192/0.0/helicase sen1-like; K10706 senataxin [EC:3.6.4.-]	At1g65780/0.0/[A] KOG1801 tRNA-splicing endonuclease positive effector (SEN1)	A0A1S2Z8J6/0.0/A0A1S2Z8J6_CICAR helicase sen1-like OS=Cicer arietinum OX=3827 GN=LOC101505669 PE=4 SV=2	PF13087/5.6E-60/AAA domain	molecular_function:GO:0016787//hydrolase activity;GO:0004386//helicase activity;
Lj1gvBRI25323.1	XP_004503077.1/0/PREDICTED: helicase SEN1-like [Cicer arietinum]	B6SFA4/4e-49/MAA3_ARATH Probable helicase MAGATAMA 3 OS=Arabidopsis thaliana OX=3702 GN=MAA3 PE=2 SV=1	lja:Lj2g3v2495730.1/0.0/Lj2g3v2495730.1; -; K10706 senataxin [EC:3.6.4.-]	At1g65810/0.0/[A] KOG1801 tRNA-splicing endonuclease positive effector (SEN1)	A0A1S2YEH2/0.0/A0A1S2YEH2_CICAR helicase SEN1-like OS=Cicer arietinum OX=3827 GN=LOC101511567 PE=4 SV=1	PF13086/4.1E-17/AAA domain	molecular_function:GO:0016787//hydrolase activity;GO:0004386//helicase activity;
Lj1gvBRI25325.1	XP_003616131.2/0/P-loop nucleoside triphosphate hydrolase superfamily protein [Medicago truncatula] &gt;AES99089.2 P-loop nucleoside triphosphate hydrolase superfamily protein [Medicago truncatula]	B6SFA4/3e-48/MAA3_ARATH Probable helicase MAGATAMA 3 OS=Arabidopsis thaliana OX=3702 GN=MAA3 PE=2 SV=1	mtr:MTR_5g076440/0.0/P-loop nucleoside triphosphate hydrolase superfamily protein; K10706 senataxin [EC:3.6.4.-]	At1g65810/0.0/[A] KOG1801 tRNA-splicing endonuclease positive effector (SEN1)	A0A2K3P9S2/0.0/A0A2K3P9S2_TRIPR Uncharacterized protein (Fragment) OS=Trifolium pratense OX=57577 GN=L195_g008650 PE=4 SV=1	PF13087/1.9E-58/AAA domain	molecular_function:GO:0016787//hydrolase activity;GO:0004386//helicase activity;
Lj1gvBRI25326.1	XP_004503077.1/0/PREDICTED: helicase SEN1-like [Cicer arietinum]	B6SFA4/3e-48/MAA3_ARATH Probable helicase MAGATAMA 3 OS=Arabidopsis thaliana OX=3702 GN=MAA3 PE=2 SV=1	cam:101511567/0.0/helicase SEN1-like; K10706 senataxin [EC:3.6.4.-]	At1g65810/0.0/[A] KOG1801 tRNA-splicing endonuclease positive effector (SEN1)	A0A1S2YEH2/0.0/A0A1S2YEH2_CICAR helicase SEN1-like OS=Cicer arietinum OX=3827 GN=LOC101511567 PE=4 SV=1	PF13087/2.1E-58/AAA domain	molecular_function:GO:0016787//hydrolase activity;GO:0004386//helicase activity;
Lj1gvBRI25383.1	GAU41233.1/2.5426e-31/hypothetical protein TSUD_280320, partial [Trifolium subterraneum]	NA	mus:103989776/3e-17/probable linoleate 9S-lipoxygenase 4; K15718 linoleate 9S-lipoxygenase [EC:1.13.11.58]	At4g03770/3e-14/[R] KOG0017 FOG: Transposon-encoded proteins with TYA, reverse transcriptase, integrase domains in various combinations	A0A371HQ02/7e-35/A0A371HQ02_MUCPR Uncharacterized protein (Fragment) OS=Mucuna pruriens OX=157652 GN=CR513_11357 PE=4 SV=1	PF03732/4.0E-11/Retrotransposon gag protein	NA
Lj1gvBRI25440.1	XP_013468341.1/2.15513e-09/hypothetical protein MTR_1g068935 [Medicago truncatula] &gt;KEH42378.1 hypothetical protein MTR_1g068935 [Medicago truncatula]	NA	mus:103989776/5e-06/probable linoleate 9S-lipoxygenase 4; K15718 linoleate 9S-lipoxygenase [EC:1.13.11.58]	NA	A0A072VLW6/1e-08/A0A072VLW6_MEDTR Uncharacterized protein OS=Medicago truncatula OX=3880 GN=MTR_1g068935 PE=4 SV=1	NA	NA
Lj1gvBRI25505.1	XP_020239393.1/3.24677e-45/uncharacterized protein LOC109818357 [Cajanus cajan]	NA	NA	NA	A0A1S2Z168/2e-36/A0A1S2Z168_CICAR uncharacterized protein LOC101491946 OS=Cicer arietinum OX=3827 GN=LOC101491946 PE=4 SV=2	PTHR33144:SF8/1.7E-12/--	NA
Lj1gvBRI25539.1	KYP65324.1/3.32617e-93/Putative ribonuclease H protein At1g65750 family [Cajanus cajan]	P93295/9e-10/M310_ARATH Uncharacterized mitochondrial protein AtMg00310 OS=Arabidopsis thaliana OX=3702 GN=AtMg00310 PE=4 SV=1	bna:106394339/5e-27/uncharacterized protein LOC106394339; K01188 beta-glucosidase [EC:3.2.1.21]	At2g31080/2e-48/[R] KOG1075 FOG: Reverse transcriptase	A0A392M7B1/2e-82/A0A392M7B1_9FABA RNA-directed DNA polymerase (Reverse transcriptase) (Fragment) OS=Trifolium medium OX=97028 GN=A2U01_0004169 PE=4 SV=1	PTHR33033:SF53/6.5E-36/--	NA
Lj1gvBRI25543.1	GAU41233.1/1.22089e-36/hypothetical protein TSUD_280320, partial [Trifolium subterraneum]	NA	mus:103989776/1e-15/probable linoleate 9S-lipoxygenase 4; K15718 linoleate 9S-lipoxygenase [EC:1.13.11.58]	At4g03770/2e-14/[R] KOG0017 FOG: Transposon-encoded proteins with TYA, reverse transcriptase, integrase domains in various combinations	A0A392M8K0/6e-38/A0A392M8K0_9FABA Gag-pol polyprotein (Fragment) OS=Trifolium medium OX=97028 GN=A2U01_0004572 PE=4 SV=1	PF03732/3.9E-9/Retrotransposon gag protein	NA
Lj1gvBRI25734.1	XP_012574763.1/2.49873e-48/PREDICTED: glutathione S-transferase T3-like [Cicer arietinum]	Q8L727/7e-26/GSTT2_ARATH Glutathione S-transferase T2 OS=Arabidopsis thaliana OX=3702 GN=GSTT2 PE=2 SV=1	ath:AT5G41240/4e-25/GSTT2; glutathione S-transferase THETA 2; K00799 glutathione S-transferase [EC:2.5.1.18]	NA	A0A2K3NGK5/5e-54/A0A2K3NGK5_TRIPR Glutathione S-transferase t2-like protein OS=Trifolium pratense OX=57577 GN=L195_g025476 PE=4 SV=1	PTHR45023/4.3E-53/--	molecular_function:GO:0016740//transferase activity;
Lj1gvBRI25758.1	AFK40728.1/3.42431e-51/unknown [Lotus japonicus]	NA	NA	NA	I3SKD6/2e-50/I3SKD6_LOTJA Uncharacterized protein OS=Lotus japonicus OX=34305 PE=2 SV=1	PF03004/9.7E-8/Plant transposase (Ptta/En/Spm family)	NA
Lj1gvBRI25816.1	XP_006575673.1/1.76585e-103/PREDICTED: putative F-box/LRR-repeat protein At1g56400 [Glycine max] &gt;KHN38296.1 Putative F-box/LRR-repeat protein [Glycine soja] &gt;KRH73711.1 hypothetical protein GLYMA_02G289100 [Glycine max]	Q9M1Q1/1e-26/FB215_ARATH F-box protein At3g62230 OS=Arabidopsis thaliana OX=3702 GN=At3g62230 PE=1 SV=1	nnu:104604855/5e-29/beta-glucosidase 46; K05350 beta-glucosidase [EC:3.2.1.21]	At3g29830/4e-31/[R] LSE0003 A F-box and FBD-domains	I1JJ69/1e-102/I1JJ69_SOYBN Uncharacterized protein OS=Glycine max OX=3847 GN=102659419 PE=4 SV=2	PTHR31639/1.1E-36/--	NA
Lj1gvBRI25862.1	GAU39028.1/5.62683e-76/hypothetical protein TSUD_59840 [Trifolium subterraneum]	P93295/7e-15/M310_ARATH Uncharacterized mitochondrial protein AtMg00310 OS=Arabidopsis thaliana OX=3702 GN=AtMg00310 PE=4 SV=1	bna:106394339/2e-42/uncharacterized protein LOC106394339; K01188 beta-glucosidase [EC:3.2.1.21]	At2g45230/7e-54/[R] KOG1075 FOG: Reverse transcriptase	A0A392MHU5/9e-95/A0A392MHU5_9FABA Ribonuclease H protein (Fragment) OS=Trifolium medium OX=97028 GN=A2U01_0007935 PE=4 SV=1	PTHR33033/2.7E-51/--	NA
Lj1gvBRI25934.1	GAU49376.1/1.55405e-43/hypothetical protein TSUD_177250 [Trifolium subterraneum]	P0C2F6/4e-06/RNHX1_ARATH Putative ribonuclease H protein At1g65750 OS=Arabidopsis thaliana OX=3702 GN=At1g65750 PE=3 SV=1	fve:105353223/8e-24/uncharacterized LOC105353223; K17535 serine/threonine-protein kinase TNNI3K [EC:2.7.11.1]	At4g29090/4e-26/[R] KOG1075 FOG: Reverse transcriptase	A0A0J8BAU9/4e-44/A0A0J8BAU9_BETVU Uncharacterized protein OS=Beta vulgaris subsp. vulgaris OX=3555 GN=BVRB_7g179330 PE=4 SV=1	PTHR33033:SF53/3.0E-33/--	NA
Lj1gvBRI25938.1	NA	NA	NA	NA	NA	NA	NA
Lj1gvBRI25962.1	OIV92289.1/6.25841e-64/hypothetical protein TanjilG_10499 [Lupinus angustifolius]	NA	NA	NA	A0A3Q7XCP9/9e-74/A0A3Q7XCP9_CICAR soluble scavenger receptor cysteine-rich domain-containing protein SSC5D-like isoform X2 OS=Cicer arietinum OX=3827 GN=LOC113787072 PE=4 SV=1	PTHR37380/3.8E-19/--	NA
Lj1gvBRI25965.1	XP_021726822.1/5.03048e-27/uncharacterized protein LOC110693947 [Chenopodium quinoa]	NA	soe:110786294/3e-10/uncharacterized protein LOC110786294; K00799 glutathione S-transferase [EC:2.5.1.18]	At2g34320/4e-11/[R] KOG1075 FOG: Reverse transcriptase	A0A0B2R7K0/9e-22/A0A0B2R7K0_GLYSO Uncharacterized protein (Fragment) OS=Glycine soja OX=3848 GN=glysoja_023957 PE=4 SV=1	PF13456/4.4E-19/Reverse transcriptase-like	NA
Lj1gvBRI25970.1	OIV92289.1/3.29157e-60/hypothetical protein TanjilG_10499 [Lupinus angustifolius]	NA	NA	NA	A0A3Q7XCP9/1e-75/A0A3Q7XCP9_CICAR soluble scavenger receptor cysteine-rich domain-containing protein SSC5D-like isoform X2 OS=Cicer arietinum OX=3827 GN=LOC113787072 PE=4 SV=1	PTHR37380/1.9E-21/--	NA
Lj1gvBRI25971.1	KYP31668.1/6.72449e-53/hypothetical protein KK1_047884 [Cajanus cajan]	NA	NA	NA	A0A3Q7XCP9/5e-66/A0A3Q7XCP9_CICAR soluble scavenger receptor cysteine-rich domain-containing protein SSC5D-like isoform X2 OS=Cicer arietinum OX=3827 GN=LOC113787072 PE=4 SV=1	PTHR37380/2.5E-23/--	cellular_component:GO:0016021//integral component of membrane;molecular_function:GO:0003676//nucleic acid binding;
Lj1gvBRI25972.1	KYP31668.1/8.17035e-52/hypothetical protein KK1_047884 [Cajanus cajan]	NA	NA	NA	A0A3Q7XCP9/3e-65/A0A3Q7XCP9_CICAR soluble scavenger receptor cysteine-rich domain-containing protein SSC5D-like isoform X2 OS=Cicer arietinum OX=3827 GN=LOC113787072 PE=4 SV=1	PTHR37380/7.8E-22/--	cellular_component:GO:0016021//integral component of membrane;molecular_function:GO:0003676//nucleic acid binding;
Lj1gvBRI25974.1	XP_020206275.1/5.29808e-101/uncharacterized protein LOC109791395 [Cajanus cajan]	NA	mus:103989776/7e-27/probable linoleate 9S-lipoxygenase 4; K15718 linoleate 9S-lipoxygenase [EC:1.13.11.58]	At1g20390/6e-36/[R] KOG0017 FOG: Transposon-encoded proteins with TYA, reverse transcriptase, integrase domains in various combinations	A0A2Z6NT34/4e-102/A0A2Z6NT34_TRISU Uncharacterized protein OS=Trifolium subterraneum OX=3900 GN=TSUD_403710 PE=4 SV=1	PF03732/6.2E-10/Retrotransposon gag protein	NA
Lj1gvBRI26069.1	GAU48983.1/3.30176e-28/hypothetical protein TSUD_245740 [Trifolium subterraneum]	NA	ccaj:109787854/4e-09/heat shock 70 kDa protein-like; K03283 heat shock 70kDa protein 1/2/6/8	At2g27870/2e-07/[R] KOG1075 FOG: Reverse transcriptase	A0A2K3JVD9/3e-29/A0A2K3JVD9_TRIPR Ribonuclease H OS=Trifolium pratense OX=57577 GN=L195_g050671 PE=4 SV=1	PTHR34023:SF2/4.4E-26/--	NA
Lj1gvBRI26073.1	KYP54109.1/1.0327e-160/hypothetical protein KK1_000283 [Cajanus cajan]	NA	cam:101497921/4e-40/uncharacterized LOC101497921; K19042 E3 ubiquitin-protein ligase BOI and related proteins [EC:2.3.2.27]	At1g64260/2e-43/[R] TWOG0131 mutator-like transposase	A0A151SH56/6e-160/A0A151SH56_CAJCA Uncharacterized protein OS=Cajanus cajan OX=3821 GN=KK1_000283 PE=4 SV=1	PTHR31973/7.1E-65/--	NA
Lj1gvBRI26088.1	XP_021774242.1/3.08067e-28/uncharacterized protein LOC110738174 [Chenopodium quinoa]	NA	soe:110786294/6e-13/uncharacterized protein LOC110786294; K00799 glutathione S-transferase [EC:2.5.1.18]	At1g27870/4e-16/[R] KOG1075 FOG: Reverse transcriptase	A0A2I4H7J5/4e-26/A0A2I4H7J5_JUGRE uncharacterized protein LOC109014217 OS=Juglans regia OX=51240 GN=LOC109014217 PE=4 SV=1	PF13456/6.9E-24/Reverse transcriptase-like	NA
Lj1gvBRI26107.1	AFK40581.1/9.22052e-108/unknown [Lotus japonicus]	NA	NA	NA	I3SJY9/6e-107/I3SJY9_LOTJA Uncharacterized protein OS=Lotus japonicus OX=34305 PE=2 SV=1	PTHR33144/1.4E-15/--	NA
Lj1gvBRI26227.1	XP_013464202.1/0/monoterpene synthase [Medicago truncatula] &gt;KEH38237.1 monoterpene synthase [Medicago truncatula]	B9T536/1e-160/TPS10_RICCO Terpene synthase 10 OS=Ricinus communis OX=3988 GN=TPS10 PE=2 SV=1	lja:Lj0g3v0094939.1/0.0/Lj0g3v0094939.1; -; K12742 isoprene synthase [EC:4.2.3.27]	At3g25810/2e-121/[QV] LSE0352 A Terpene synthase/cyclase	A0A072V8U9/0.0/A0A072V8U9_MEDTR Monoterpene synthase OS=Medicago truncatula OX=3880 GN=25486919 PE=3 SV=1	PF01397/6.8E-9/Terpene synthase, N-terminal domain	biological_process:GO:0008152//metabolic process;molecular_function:GO:0000287//magnesium ion binding;GO:0010333//terpene synthase activity;
Lj1gvBRI26260.1	XP_012574763.1/3.98849e-46/PREDICTED: glutathione S-transferase T3-like [Cicer arietinum]	Q8L727/4e-24/GSTT2_ARATH Glutathione S-transferase T2 OS=Arabidopsis thaliana OX=3702 GN=GSTT2 PE=2 SV=1	ath:AT5G41240/2e-23/GSTT2; glutathione S-transferase THETA 2; K00799 glutathione S-transferase [EC:2.5.1.18]	NA	A0A2K3NGK5/4e-53/A0A2K3NGK5_TRIPR Glutathione S-transferase t2-like protein OS=Trifolium pratense OX=57577 GN=L195_g025476 PE=4 SV=1	PF14303/1.7E-12/No apical meristem-associated C-terminal domain	molecular_function:GO:0016740//transferase activity;
Lj1gvBRI26280.1	XP_020231939.1/7.0602e-144/heat shock cognate 70 kDa protein-like [Cajanus cajan]	P09189/1e-108/HSP7C_PETHY Heat shock cognate 70 kDa protein OS=Petunia hybrida OX=4102 GN=HSP70 PE=2 SV=1	lja:Lj1g3v2580570.1/7e-177/Lj1g3v2580570.1; -; K03283 heat shock 70kDa protein 1/2/6/8	At3g12580/5e-107/[O] KOG0101 Molecular chaperones HSP70/HSC70, HSP70 superfamily	A0A0B2Q2A2/6e-143/A0A0B2Q2A2_GLYSO Heat shock 70 kDa protein 4 OS=Glycine soja OX=3848 GN=glysoja_036323 PE=3 SV=1	PR00301/4.4E-28/70kDa heat shock protein signature	molecular_function:GO:0005524//ATP binding;
Lj1gvBRI26289.1	GAU38661.1/0/hypothetical protein TSUD_292430 [Trifolium subterraneum]	Q9SXD1/2e-137/PPR91_ARATH Pentatricopeptide repeat-containing protein At1g62670, mitochondrial OS=Arabidopsis thaliana OX=3702 GN=At1g62670 PE=3 SV=2	lja:Lj2g3v0371570.1/0.0/Lj2g3v0371570.1; -; K17710 pentatricopeptide repeat domain-containing protein 1	At1g62670/7e-138/[R] KOG4197 FOG: PPR repeat	A0A371E5Q2/0.0/A0A371E5Q2_MUCPR Pentatricopeptide repeat-containing protein, mitochondrial (Fragment) OS=Mucuna pruriens OX=157652 GN=CR513_60414 PE=4 SV=1	PF12854/7.7E-10/PPR repeat	NA
Lj1gvBRI26290.1	XP_006583720.1/0/PREDICTED: probable mediator of RNA polymerase II transcription subunit 37c [Glycine max] &gt;XP_006583721.1 PREDICTED: probable mediator of RNA polymerase II transcription subunit 37c [Glycine max] &gt;XP_006583723.1 PREDICTED: probable mediator of RNA polymerase II transcription subunit 37c [Glycine max] &gt;KHN23794.1 Heat shock 70 kDa protein 4 [Glycine soja] &gt;KRH49660.1 h…	P09189/0.0/HSP7C_PETHY Heat shock cognate 70 kDa protein OS=Petunia hybrida OX=4102 GN=HSP70 PE=2 SV=1	lja:Lj1g3v2580570.1/0.0/Lj1g3v2580570.1; -; K03283 heat shock 70kDa protein 1/2/6/8	At3g12580/0.0/[O] KOG0101 Molecular chaperones HSP70/HSC70, HSP70 superfamily	A0A0B2QUS2/0.0/A0A0B2QUS2_GLYSO Heat shock 70 kDa protein 4 OS=Glycine soja OX=3848 GN=D0Y65_018117 PE=3 SV=1	PTHR19375/1.8E-245/--	molecular_function:GO:0005524//ATP binding;
Lj1gvBRI26357.1	GAU41275.1/3.38804e-51/hypothetical protein TSUD_349150 [Trifolium subterraneum]	Q9FJK3/7e-35/AGL80_ARATH Agamous-like MADS-box protein AGL80 OS=Arabidopsis thaliana OX=3702 GN=AGL80 PE=1 SV=1	nnu:104585605/3e-37/agamous-like MADS-box protein AGL80; K04454 MADS-box transcription enhancer factor 2C	At5g48670/3e-35/[K] KOG0014 MADS box transcription factor	A0A2Z6NZ76/2e-50/A0A2Z6NZ76_TRISU Uncharacterized protein OS=Trifolium subterraneum OX=3900 GN=TSUD_349150 PE=4 SV=1	PF00319/5.0E-17/SRF-type transcription factor (DNA-binding and dimerisation domain)	biological_process:GO:0045944//positive regulation of transcription from RNA polymerase II promoter;GO:0006351//transcription, DNA-templated;cellular_component:GO:0005634//nucleus;molecular_function:GO:0000982//transcription factor activity, RNA polymerase II proximal promoter sequence-specific DNA binding;GO:0000987//proximal promoter sequence-specific DNA binding;GO:0046983//protein dimerizatio…
Lj1gvBRI26359.1	XP_019428473.1/9.80399e-84/PREDICTED: agamous-like MADS-box protein AGL80 [Lupinus angustifolius] &gt;OIV90877.1 hypothetical protein TanjilG_15610 [Lupinus angustifolius]	Q9FJK3/1e-48/AGL80_ARATH Agamous-like MADS-box protein AGL80 OS=Arabidopsis thaliana OX=3702 GN=AGL80 PE=1 SV=1	nnu:104585605/9e-46/agamous-like MADS-box protein AGL80; K04454 MADS-box transcription enhancer factor 2C	At5g48670/6e-49/[K] KOG0014 MADS box transcription factor	A0A371I5P7/1e-84/A0A371I5P7_MUCPR Agamous-like MADS-box protein AGL80 (Fragment) OS=Mucuna pruriens OX=157652 GN=AGL80 PE=4 SV=1	PTHR11945/5.1E-72/--	biological_process:GO:0045944//positive regulation of transcription from RNA polymerase II promoter;GO:0006351//transcription, DNA-templated;cellular_component:GO:0005634//nucleus;molecular_function:GO:0000982//transcription factor activity, RNA polymerase II proximal promoter sequence-specific DNA binding;GO:0000987//proximal promoter sequence-specific DNA binding;GO:0046983//protein dimerizatio…
Lj1gvBRI26360.1	XP_019428473.1/3.41689e-34/PREDICTED: agamous-like MADS-box protein AGL80 [Lupinus angustifolius] &gt;OIV90877.1 hypothetical protein TanjilG_15610 [Lupinus angustifolius]	Q9FJK3/2e-09/AGL80_ARATH Agamous-like MADS-box protein AGL80 OS=Arabidopsis thaliana OX=3702 GN=AGL80 PE=1 SV=1	sly:104646878/3e-07/agamous-like MADS-box protein AGL80; K09260 MADS-box transcription enhancer factor 2A	At5g48670/8e-10/[K] KOG0014 MADS box transcription factor	A0A371I5P7/3e-33/A0A371I5P7_MUCPR Agamous-like MADS-box protein AGL80 (Fragment) OS=Mucuna pruriens OX=157652 GN=AGL80 PE=4 SV=1	PTHR11945/8.3E-20/--	biological_process:GO:0045944//positive regulation of transcription from RNA polymerase II promoter;GO:0006351//transcription, DNA-templated;cellular_component:GO:0005634//nucleus;molecular_function:GO:0000982//transcription factor activity, RNA polymerase II proximal promoter sequence-specific DNA binding;GO:0000987//proximal promoter sequence-specific DNA binding;GO:0046983//protein dimerizatio…
Lj1gvBRI26509.1	NA	NA	NA	NA	NA	NA	NA
Lj1gvBRI26516.1	XP_018851058.1/0/PREDICTED: uncharacterized protein LOC109013425 [Juglans regia]	Q4PT23/9e-90/WTR6_ARATH WAT1-related protein At1g25270 OS=Arabidopsis thaliana OX=3702 GN=At1g25270 PE=2 SV=1	nta:107765414/5e-56/WAT1-related protein At3g18200-like; K17500 integrin-linked kinase-associated serine/threonine phosphatase 2C [EC:3.1.3.16]	At1g25270/2e-84/[R] LSE0148 A Nodulin-like protein	A0A4D6KRM5/0.0/A0A4D6KRM5_VIGUN WAT1-related protein OS=Vigna unguiculata OX=3917 GN=DEO72_LG1g123 PE=4 SV=1	PTHR31218/0.0/--	biological_process:GO:0006810//transport;cellular_component:GO:0016021//integral component of membrane;GO:0005886//plasma membrane;molecular_function:GO:0022857//transmembrane transporter activity;
Lj1gvBRI26518.1	XP_020221137.1/0/WAT1-related protein At1g25270-like [Cajanus cajan]	Q4PT23/3e-89/WTR6_ARATH WAT1-related protein At1g25270 OS=Arabidopsis thaliana OX=3702 GN=At1g25270 PE=2 SV=1	nta:107765414/2e-57/WAT1-related protein At3g18200-like; K17500 integrin-linked kinase-associated serine/threonine phosphatase 2C [EC:3.1.3.16]	At1g25270/6e-83/[R] LSE0148 A Nodulin-like protein	A0A371FHT2/0.0/A0A371FHT2_MUCPR WAT1-related protein (Fragment) OS=Mucuna pruriens OX=157652 GN=CR513_41991 PE=3 SV=1	PTHR31218/2.4E-167/--	cellular_component:GO:0016021//integral component of membrane;molecular_function:GO:0022857//transmembrane transporter activity;
Lj1gvBRI26567.1	XP_021775472.1/1.81079e-15/uncharacterized protein LOC110739312 [Chenopodium quinoa]	NA	soe:110786294/9e-10/uncharacterized protein LOC110786294; K00799 glutathione S-transferase [EC:2.5.1.18]	At5g38920/2e-10/[R] KOG1075 FOG: Reverse transcriptase	A0A2N9GBQ2/3e-15/A0A2N9GBQ2_FAGSY Uncharacterized protein OS=Fagus sylvatica OX=28930 GN=FSB_LOCUS24553 PE=4 SV=1	PF13456/3.0E-18/Reverse transcriptase-like	NA
Lj1gvBRI26615.2	XP_020970423.1/0/heat shock 70 kDa protein, mitochondrial [Arachis ipaensis]	Q01899/0.0/HSP7M_PHAVU Heat shock 70 kDa protein, mitochondrial OS=Phaseolus vulgaris OX=3885 PE=2 SV=1	lja:Lj6g3v2192100.1/0.0/Lj6g3v2192100.1; -; K04043 molecular chaperone DnaK	At5g09590/0.0/[O] KOG0102 Molecular chaperones mortalin/PBP74/GRP75, HSP70 superfamily	A0A0B2QBP2/0.0/A0A0B2QBP2_GLYSO Heat shock 70 kDa protein, mitochondrial OS=Glycine soja OX=3848 GN=D0Y65_031777 PE=3 SV=1	PR00301/9.7E-80/70kDa heat shock protein signature	biological_process:GO:0006457//protein folding;molecular_function:GO:0005524//ATP binding;GO:0051082//unfolded protein binding;
Lj1gvBRI26696.1	NA	NA	NA	NA	NA	NA	NA
Lj1gvBRI26706.1	GAU26239.1/9.75111e-123/hypothetical protein TSUD_224300 [Trifolium subterraneum]	P93295/4e-17/M310_ARATH Uncharacterized mitochondrial protein AtMg00310 OS=Arabidopsis thaliana OX=3702 GN=AtMg00310 PE=4 SV=1	bna:106442438/9e-35/structural maintenance of chromosomes protein 6B-like; K22804 structural maintenance of chromosomes protein 6	At3g32110/1e-82/[R] KOG1075 FOG: Reverse transcriptase	A0A2K3LNE0/3e-135/A0A2K3LNE0_TRIPR Ribonuclease H OS=Trifolium pratense OX=57577 GN=L195_g036032 PE=4 SV=1	PF13456/1.1E-15/Reverse transcriptase-like	NA
Lj1gvBRI26710.1	AFK34478.1/2.41775e-30/unknown [Lotus japonicus]	P0C2F6/7e-08/RNHX1_ARATH Putative ribonuclease H protein At1g65750 OS=Arabidopsis thaliana OX=3702 GN=At1g65750 PE=3 SV=1	var:108342813/2e-15/DExH-box ATP-dependent RNA helicase DExH6; K14442 ATP-dependent RNA helicase DHX36 [EC:3.6.4.13]	At2g31080/1e-18/[R] KOG1075 FOG: Reverse transcriptase	I3S2I6/1e-29/I3S2I6_LOTJA Uncharacterized protein OS=Lotus japonicus OX=34305 PE=2 SV=1	PTHR33033/7.0E-20/--	NA
Lj1gvBRI26945.2	XP_020202021.1/0/heat shock 70 kDa protein-like [Cajanus cajan] &gt;KYP40689.1 Heat shock 70 kDa protein [Cajanus cajan]	P26413/0.0/HSP70_SOYBN Heat shock 70 kDa protein OS=Glycine max OX=3847 GN=HSP70 PE=3 SV=1	lja:Lj6g3v1966850.1/0.0/Lj6g3v1966850.1; -; K03283 heat shock 70kDa protein 1/2/6/8	At1g16030/0.0/[O] KOG0101 Molecular chaperones HSP70/HSC70, HSP70 superfamily	A0A151RDY4/0.0/A0A151RDY4_CAJCA Heat shock 70 kDa protein OS=Cajanus cajan OX=3821 GN=KK1_037979 PE=3 SV=1	PR00301/2.3E-50/70kDa heat shock protein signature	molecular_function:GO:0005524//ATP binding;
Lj1gvBRI26952.1	XP_014518968.1/0/PREDICTED: heat shock 70 kDa protein-like [Vigna radiata var. radiata]	P26413/0.0/HSP70_SOYBN Heat shock 70 kDa protein OS=Glycine max OX=3847 GN=HSP70 PE=3 SV=1	lja:Lj6g3v1966930.1/0.0/Lj6g3v1966930.1; -; K03283 heat shock 70kDa protein 1/2/6/8	At1g16030/0.0/[O] KOG0101 Molecular chaperones HSP70/HSC70, HSP70 superfamily	A0A1S3VKR7/0.0/A0A1S3VKR7_VIGRR heat shock 70 kDa protein OS=Vigna radiata var. radiata OX=3916 GN=LOC106776136 PE=3 SV=1	PS01036/-/Heat shock hsp70 proteins family signature 3.	molecular_function:GO:0005524//ATP binding;
Lj1gvBRI27191.1	AFK40581.1/9.88566e-92/unknown [Lotus japonicus]	NA	NA	At2g12220/6e-17/[R] LSE0010 A TNP1/En/Spm transposase	I3SJY9/6e-91/I3SJY9_LOTJA Uncharacterized protein OS=Lotus japonicus OX=34305 PE=2 SV=1	PF03004/1.4E-7/Plant transposase (Ptta/En/Spm family)	NA
Lj1gvBRI27197.1	XP_012574763.1/2.59449e-41/PREDICTED: glutathione S-transferase T3-like [Cicer arietinum]	Q9FHE1/1e-18/GSTT3_ARATH Glutathione S-transferase T3 OS=Arabidopsis thaliana OX=3702 GN=GSTT3 PE=2 SV=1	aof:109823134/9e-19/uncharacterized protein LOC109823134; K01963 acetyl-CoA carboxylase carboxyl transferase subunit beta [EC:6.4.1.2 2.1.3.15]	NA	A0A2K3NGK5/4e-55/A0A2K3NGK5_TRIPR Glutathione S-transferase t2-like protein OS=Trifolium pratense OX=57577 GN=L195_g025476 PE=4 SV=1	PTHR45023/2.5E-43/--	molecular_function:GO:0016740//transferase activity;
Lj1gvBRI27292.1	KYP43451.1/8.67347e-25/hypothetical protein KK1_035097 [Cajanus cajan] &gt;KYP49901.1 hypothetical protein KK1_028292 [Cajanus cajan]	NA	ccaj:109812156/4e-15/laccase-15-like; K05909 laccase [EC:1.10.3.2]	At4g03770/1e-12/[R] KOG0017 FOG: Transposon-encoded proteins with TYA, reverse transcriptase, integrase domains in various combinations	A0A371FWY5/8e-27/A0A371FWY5_MUCPR Uncharacterized protein (Fragment) OS=Mucuna pruriens OX=157652 GN=CR513_36328 PE=4 SV=1	PF03732/1.8E-7/Retrotransposon gag protein	NA
Lj1gvBRI27339.1	GAU47368.1/1.66393e-103/hypothetical protein TSUD_403710 [Trifolium subterraneum]	NA	mus:103989776/2e-26/probable linoleate 9S-lipoxygenase 4; K15718 linoleate 9S-lipoxygenase [EC:1.13.11.58]	At1g20390/1e-30/[R] KOG0017 FOG: Transposon-encoded proteins with TYA, reverse transcriptase, integrase domains in various combinations	A0A2Z6NT34/1e-102/A0A2Z6NT34_TRISU Uncharacterized protein OS=Trifolium subterraneum OX=3900 GN=TSUD_403710 PE=4 SV=1	PF03732/3.4E-10/Retrotransposon gag protein	NA
Lj1gvBRI27416.4	GAU38661.1/0/hypothetical protein TSUD_292430 [Trifolium subterraneum]	Q9SXD1/1e-132/PPR91_ARATH Pentatricopeptide repeat-containing protein At1g62670, mitochondrial OS=Arabidopsis thaliana OX=3702 GN=At1g62670 PE=3 SV=2	lja:Lj2g3v0371570.1/0.0/Lj2g3v0371570.1; -; K17710 pentatricopeptide repeat domain-containing protein 1	At1g12700/1e-136/[R] KOG4197 FOG: PPR repeat	A0A371E5Q2/0.0/A0A371E5Q2_MUCPR Pentatricopeptide repeat-containing protein, mitochondrial (Fragment) OS=Mucuna pruriens OX=157652 GN=CR513_60414 PE=4 SV=1	PS51375/11.213/Pentatricopeptide (PPR) repeat profile.	NA
Lj1gvBRI27417.1	XP_013442116.1/7.00298e-152/pentatricopeptide (PPR) repeat protein [Medicago truncatula] &gt;KEH16141.1 pentatricopeptide (PPR) repeat protein [Medicago truncatula]	Q0WKV3/5e-71/PPR36_ARATH Pentatricopeptide repeat-containing protein At1g12300, mitochondrial OS=Arabidopsis thaliana OX=3702 GN=At1g12300 PE=2 SV=1	mtr:MTR_6g069300/4e-147/pentatricopeptide (PPR) repeat protein; K17710 pentatricopeptide repeat domain-containing protein 1	At1g12300/2e-71/[R] KOG4197 FOG: PPR repeat	A0A392MCM2/7e-159/A0A392MCM2_9FABA Pentatricopeptide repeat-containing protein mitochondrial-like OS=Trifolium medium OX=97028 GN=A2U01_0004844 PE=4 SV=1	PF13041/3.9E-18/PPR repeat family	NA
Lj1gvBRI27425.1	GAU38661.1/0/hypothetical protein TSUD_292430 [Trifolium subterraneum]	Q9ASZ8/2e-129/PPR37_ARATH Pentatricopeptide repeat-containing protein At1g12620 OS=Arabidopsis thaliana OX=3702 GN=At1g12620 PE=2 SV=1	lja:Lj2g3v0371570.1/0.0/Lj2g3v0371570.1; -; K17710 pentatricopeptide repeat domain-containing protein 1	At1g12620/8e-130/[R] KOG4197 FOG: PPR repeat	A0A371E5Q2/0.0/A0A371E5Q2_MUCPR Pentatricopeptide repeat-containing protein, mitochondrial (Fragment) OS=Mucuna pruriens OX=157652 GN=CR513_60414 PE=4 SV=1	PS51375/7.103/Pentatricopeptide (PPR) repeat profile.	NA
Lj1gvBRI27427.1	XP_003533312.1/0/PREDICTED: putative pentatricopeptide repeat-containing protein At1g12700, mitochondrial [Glycine max]	Q9LPX2/4e-133/PPR39_ARATH Pentatricopeptide repeat-containing protein At1g12775, mitochondrial OS=Arabidopsis thaliana OX=3702 GN=At1g12775 PE=2 SV=1	lja:Lj2g3v0371570.1/0.0/Lj2g3v0371570.1; -; K17710 pentatricopeptide repeat domain-containing protein 1	At1g12700/2e-136/[R] KOG4197 FOG: PPR repeat	A0A371E5Q2/0.0/A0A371E5Q2_MUCPR Pentatricopeptide repeat-containing protein, mitochondrial (Fragment) OS=Mucuna pruriens OX=157652 GN=CR513_60414 PE=4 SV=1	PTHR24015:SF955/1.7E-175/--	NA
Lj1gvBRI27428.1	GAU38661.1/0/hypothetical protein TSUD_292430 [Trifolium subterraneum]	Q0WKV3/5e-134/PPR36_ARATH Pentatricopeptide repeat-containing protein At1g12300, mitochondrial OS=Arabidopsis thaliana OX=3702 GN=At1g12300 PE=2 SV=1	lja:Lj2g3v0371570.1/0.0/Lj2g3v0371570.1; -; K17710 pentatricopeptide repeat domain-containing protein 1	At1g12300/2e-134/[R] KOG4197 FOG: PPR repeat	A0A2Z6N4L4/0.0/A0A2Z6N4L4_TRISU Uncharacterized protein OS=Trifolium subterraneum OX=3900 GN=TSUD_292430 PE=4 SV=1	PS51375/12.266/Pentatricopeptide (PPR) repeat profile.	NA
Lj1gvBRI27432.1	XP_013442116.1/0/pentatricopeptide (PPR) repeat protein [Medicago truncatula] &gt;KEH16141.1 pentatricopeptide (PPR) repeat protein [Medicago truncatula]	Q9LPX2/9e-126/PPR39_ARATH Pentatricopeptide repeat-containing protein At1g12775, mitochondrial OS=Arabidopsis thaliana OX=3702 GN=At1g12775 PE=2 SV=1	lja:Lj2g3v0371570.1/0.0/Lj2g3v0371570.1; -; K17710 pentatricopeptide repeat domain-containing protein 1	At1g12700/1e-129/[R] KOG4197 FOG: PPR repeat	A0A371E5Q2/0.0/A0A371E5Q2_MUCPR Pentatricopeptide repeat-containing protein, mitochondrial (Fragment) OS=Mucuna pruriens OX=157652 GN=CR513_60414 PE=4 SV=1	PS51375/11.312/Pentatricopeptide (PPR) repeat profile.	cellular_component:GO:0016021//integral component of membrane;
Lj1gvBRI27433.1	GAU49965.1/0/hypothetical protein TSUD_290850 [Trifolium subterraneum]	Q0WKV3/4e-123/PPR36_ARATH Pentatricopeptide repeat-containing protein At1g12300, mitochondrial OS=Arabidopsis thaliana OX=3702 GN=At1g12300 PE=2 SV=1	lja:Lj2g3v0371570.1/0.0/Lj2g3v0371570.1; -; K17710 pentatricopeptide repeat domain-containing protein 1	At1g12700/2e-125/[R] KOG4197 FOG: PPR repeat	A0A371E5Q2/0.0/A0A371E5Q2_MUCPR Pentatricopeptide repeat-containing protein, mitochondrial (Fragment) OS=Mucuna pruriens OX=157652 GN=CR513_60414 PE=4 SV=1	PS51375/10.183/Pentatricopeptide (PPR) repeat profile.	NA
Lj1gvBRI27468.1	GAU41091.1/1.05122e-46/hypothetical protein TSUD_139940 [Trifolium subterraneum]	NA	mus:103989776/7e-09/probable linoleate 9S-lipoxygenase 4; K15718 linoleate 9S-lipoxygenase [EC:1.13.11.58]	At2g14400/3e-07/[R] KOG0017 FOG: Transposon-encoded proteins with TYA, reverse transcriptase, integrase domains in various combinations	A0A392M8K0/3e-46/A0A392M8K0_9FABA Gag-pol polyprotein (Fragment) OS=Trifolium medium OX=97028 GN=A2U01_0004572 PE=4 SV=1	PF03732/8.0E-8/Retrotransposon gag protein	NA
Lj1gvBRI27506.1	XP_003621397.1/0/pentatricopeptide (PPR) repeat protein [Medicago truncatula] &gt;AES77615.1 pentatricopeptide (PPR) repeat protein [Medicago truncatula]	Q0WKV3/4e-125/PPR36_ARATH Pentatricopeptide repeat-containing protein At1g12300, mitochondrial OS=Arabidopsis thaliana OX=3702 GN=At1g12300 PE=2 SV=1	lja:Lj2g3v0371570.1/0.0/Lj2g3v0371570.1; -; K17710 pentatricopeptide repeat domain-containing protein 1	At1g12300/2e-125/[R] KOG4197 FOG: PPR repeat	A0A371E5Q2/0.0/A0A371E5Q2_MUCPR Pentatricopeptide repeat-containing protein, mitochondrial (Fragment) OS=Mucuna pruriens OX=157652 GN=CR513_60414 PE=4 SV=1	PS51375/14.414/Pentatricopeptide (PPR) repeat profile.	NA
Lj1gvBRI27507.1	XP_013452876.1/1.84637e-140/pentatricopeptide (PPR) repeat protein [Medicago truncatula] &gt;KEH26904.1 pentatricopeptide (PPR) repeat protein [Medicago truncatula]	Q9SXD1/8e-70/PPR91_ARATH Pentatricopeptide repeat-containing protein At1g62670, mitochondrial OS=Arabidopsis thaliana OX=3702 GN=At1g62670 PE=3 SV=2	mtr:MTR_6g069300/8e-135/pentatricopeptide (PPR) repeat protein; K17710 pentatricopeptide repeat domain-containing protein 1	At1g62670/4e-70/[R] KOG4197 FOG: PPR repeat	A0A072UAV5/1e-139/A0A072UAV5_MEDTR Pentatricopeptide (PPR) repeat protein OS=Medicago truncatula OX=3880 GN=25496722 PE=4 SV=1	PF13041/4.7E-15/PPR repeat family	NA
Lj1gvBRI27539.1	XP_020208724.1/9.88328e-90/uncharacterized protein LOC109793678 [Cajanus cajan]	NA	NA	At2g12220/2e-15/[R] LSE0010 A TNP1/En/Spm transposase	A0A3Q7XVG8/2e-84/A0A3Q7XVG8_CICAR uncharacterized protein LOC101502409 isoform X2 OS=Cicer arietinum OX=3827 GN=LOC101502409 PE=4 SV=1	PTHR33144/8.1E-39/--	NA
Lj1gvBRI27553.1	GAU41233.1/5.4503e-39/hypothetical protein TSUD_280320, partial [Trifolium subterraneum]	NA	mus:103989776/3e-17/probable linoleate 9S-lipoxygenase 4; K15718 linoleate 9S-lipoxygenase [EC:1.13.11.58]	At4g03770/3e-15/[R] KOG0017 FOG: Transposon-encoded proteins with TYA, reverse transcriptase, integrase domains in various combinations	A0A371EHC1/7e-39/A0A371EHC1_MUCPR Uncharacterized protein (Fragment) OS=Mucuna pruriens OX=157652 GN=CR513_55902 PE=4 SV=1	PF03732/1.6E-10/Retrotransposon gag protein	NA
Lj1gvBRI27568.1	KYP74203.1/1.06491e-106/Putative ribonuclease H protein At1g65750 family [Cajanus cajan]	P93295/1e-15/M310_ARATH Uncharacterized mitochondrial protein AtMg00310 OS=Arabidopsis thaliana OX=3702 GN=AtMg00310 PE=4 SV=1	bna:106394339/2e-36/uncharacterized protein LOC106394339; K01188 beta-glucosidase [EC:3.2.1.21]	At2g31080/7e-60/[R] KOG1075 FOG: Reverse transcriptase	A0A392M7B1/2e-95/A0A392M7B1_9FABA RNA-directed DNA polymerase (Reverse transcriptase) (Fragment) OS=Trifolium medium OX=97028 GN=A2U01_0004169 PE=4 SV=1	PF13966/1.9E-13/zinc-binding in reverse transcriptase	NA
Lj1gvBRI27610.1	KYP71422.1/7.39533e-18/Putative ribonuclease H protein At1g65750 family [Cajanus cajan]	NA	nsy:104237394/1e-07/probable protein phosphatase 2C 28 isoform X1; K14803 protein phosphatase PTC2/3 [EC:3.1.3.16]	At5g33360/1e-08/[R] KOG1075 FOG: Reverse transcriptase	A0A151SN35/2e-14/A0A151SN35_CAJCA Uncharacterized protein (Fragment) OS=Cajanus cajan OX=3821 GN=KK1_002430 PE=4 SV=1	PF13456/1.5E-12/Reverse transcriptase-like	NA
Lj1gvBRI27666.1	XP_004509800.2/1.42985e-65/PREDICTED: uncharacterized protein LOC101506358 [Cicer arietinum]	NA	NA	NA	A0A1S2YTT4/9e-65/A0A1S2YTT4_CICAR uncharacterized protein LOC101506358 OS=Cicer arietinum OX=3827 GN=LOC101506358 PE=4 SV=1	PTHR33095:SF3/5.0E-49/--	NA
Lj1gvBRI27667.1	XP_004509800.2/1.42985e-65/PREDICTED: uncharacterized protein LOC101506358 [Cicer arietinum]	NA	NA	NA	A0A1S2YTT4/9e-65/A0A1S2YTT4_CICAR uncharacterized protein LOC101506358 OS=Cicer arietinum OX=3827 GN=LOC101506358 PE=4 SV=1	PTHR33095:SF3/5.0E-49/--	NA
Lj1gvBRI27668.1	XP_004513151.1/5.15188e-65/PREDICTED: uncharacterized protein LOC101498911 [Cicer arietinum]	NA	NA	NA	A0A1S2Z173/3e-64/A0A1S2Z173_CICAR uncharacterized protein LOC101498911 OS=Cicer arietinum OX=3827 GN=LOC101498911 PE=4 SV=1	PTHR33095/5.5E-49/--	NA
Lj1gvBRI27669.1	XP_004509800.2/3.32184e-64/PREDICTED: uncharacterized protein LOC101506358 [Cicer arietinum]	NA	NA	NA	A0A1S2YTT4/2e-63/A0A1S2YTT4_CICAR uncharacterized protein LOC101506358 OS=Cicer arietinum OX=3827 GN=LOC101506358 PE=4 SV=1	PF07816/4.4E-9/Protein of unknown function (DUF1645)	NA
Lj1gvBRI27775.1	XP_012574763.1/3.73928e-47/PREDICTED: glutathione S-transferase T3-like [Cicer arietinum]	Q8L727/1e-24/GSTT2_ARATH Glutathione S-transferase T2 OS=Arabidopsis thaliana OX=3702 GN=GSTT2 PE=2 SV=1	ath:AT5G41240/8e-24/GSTT2; glutathione S-transferase THETA 2; K00799 glutathione S-transferase [EC:2.5.1.18]	NA	A0A2K3NGK5/6e-53/A0A2K3NGK5_TRIPR Glutathione S-transferase t2-like protein OS=Trifolium pratense OX=57577 GN=L195_g025476 PE=4 SV=1	PTHR45023/1.6E-53/--	molecular_function:GO:0016740//transferase activity;
Lj1gvBRI27803.1	XP_013443427.1/0/pentatricopeptide (PPR) repeat protein [Medicago truncatula] &gt;KEH17452.1 pentatricopeptide (PPR) repeat protein [Medicago truncatula]	Q9SXD1/2e-89/PPR91_ARATH Pentatricopeptide repeat-containing protein At1g62670, mitochondrial OS=Arabidopsis thaliana OX=3702 GN=At1g62670 PE=3 SV=2	lja:Lj2g3v0371570.1/0.0/Lj2g3v0371570.1; -; K17710 pentatricopeptide repeat domain-containing protein 1	At1g62670/1e-89/[R] KOG4197 FOG: PPR repeat	A0A2K3PS46/0.0/A0A2K3PS46_TRIPR Pentatricopeptide repeat-containing protein OS=Trifolium pratense OX=57577 GN=L195_g014851 PE=4 SV=1	PS51375/12.178/Pentatricopeptide (PPR) repeat profile.	NA
Lj1gvBRI27999.1	XP_020225193.1/7.54934e-25/uncharacterized protein LOC109807077 [Cajanus cajan]	NA	NA	NA	A0A445H4Z7/8e-28/A0A445H4Z7_GLYSO Uncharacterized protein OS=Glycine soja OX=3848 GN=D0Y65_038417 PE=4 SV=1	NA	NA
Lj1gvBRI28005.1	XP_004497125.1/0/PREDICTED: protein NUCLEAR FUSION DEFECTIVE 4-like [Cicer arietinum]	F4I9E1/3e-27/NFD4_ARATH Protein NUCLEAR FUSION DEFECTIVE 4 OS=Arabidopsis thaliana OX=3702 GN=NFD4 PE=3 SV=1	aly:ARALYDRAFT_321151/7e-90/hypothetical protein; K14794 ribosomal RNA-processing protein 12	At2g39210/0.0/[GR] TWOG0181 Predicted monocarboxylate transporter/nodulin related protein	A0A1S2XZU4/0.0/A0A1S2XZU4_CICAR protein NUCLEAR FUSION DEFECTIVE 4-like OS=Cicer arietinum OX=3827 GN=LOC101508976 PE=4 SV=1	PF07690/6.4E-9/Major Facilitator Superfamily	cellular_component:GO:0016021//integral component of membrane;
Lj1gvBRI28006.1	XP_017414125.1/0/PREDICTED: uncharacterized protein LOC108325548 [Vigna angularis] &gt;KOM36348.1 hypothetical protein LR48_Vigan02g249800 [Vigna angularis] &gt;BAT93739.1 hypothetical protein VIGAN_08026800 [Vigna angularis var. angularis]	F4I9E1/7e-26/NFD4_ARATH Protein NUCLEAR FUSION DEFECTIVE 4 OS=Arabidopsis thaliana OX=3702 GN=NFD4 PE=3 SV=1	aly:ARALYDRAFT_321151/2e-94/hypothetical protein; K14794 ribosomal RNA-processing protein 12	At2g39210/0.0/[GR] TWOG0181 Predicted monocarboxylate transporter/nodulin related protein	A0A0S3SLT9/0.0/A0A0S3SLT9_PHAAN Uncharacterized protein OS=Vigna angularis var. angularis OX=157739 GN=Vigan.08G026800 PE=4 SV=1	PTHR21576/0.0/--	cellular_component:GO:0016021//integral component of membrane;
Lj1gvBRI28010.1	XP_004497124.1/0/PREDICTED: uncharacterized protein LOC101508657 [Cicer arietinum]	F4I9E1/8e-25/NFD4_ARATH Protein NUCLEAR FUSION DEFECTIVE 4 OS=Arabidopsis thaliana OX=3702 GN=NFD4 PE=3 SV=1	aly:ARALYDRAFT_321151/3e-89/hypothetical protein; K14794 ribosomal RNA-processing protein 12	At2g39210/0.0/[GR] TWOG0181 Predicted monocarboxylate transporter/nodulin related protein	A0A1S2XZZ6/0.0/A0A1S2XZZ6_CICAR uncharacterized protein LOC101508657 OS=Cicer arietinum OX=3827 GN=LOC101508657 PE=4 SV=1	PF06813/2.1E-91/Nodulin-like	cellular_component:GO:0016021//integral component of membrane;
Lj1gvBRI28119.1	AFK48593.1/2.72707e-40/unknown [Lotus japonicus]	P0C2F6/2e-07/RNHX1_ARATH Putative ribonuclease H protein At1g65750 OS=Arabidopsis thaliana OX=3702 GN=At1g65750 PE=3 SV=1	var:108343597/5e-08/heat shock 70 kDa protein-like; K03283 heat shock 70kDa protein 1/2/6/8	At4g08830/1e-11/[R] KOG1075 FOG: Reverse transcriptase	I3T7V1/2e-39/I3T7V1_LOTJA Uncharacterized protein OS=Lotus japonicus OX=34305 PE=2 SV=1	PTHR34023:SF2/4.5E-15/--	NA
Lj1gvBRI28289.1	XP_018828271.1/1.06248e-10/PREDICTED: uncharacterized protein LOC108996706 [Juglans regia]	NA	NA	NA	A0A2I4F9E7/6e-10/A0A2I4F9E7_JUGRE uncharacterized protein LOC108996706 OS=Juglans regia OX=51240 GN=LOC108996706 PE=4 SV=1	PTHR33033/8.0E-14/--	NA
Lj1gvBRI28434.1	XP_006575673.1/1.68866e-109/PREDICTED: putative F-box/LRR-repeat protein At1g56400 [Glycine max] &gt;KHN38296.1 Putative F-box/LRR-repeat protein [Glycine soja] &gt;KRH73711.1 hypothetical protein GLYMA_02G289100 [Glycine max]	Q9M1Q1/4e-38/FB215_ARATH F-box protein At3g62230 OS=Arabidopsis thaliana OX=3702 GN=At3g62230 PE=1 SV=1	nnu:104604855/2e-20/beta-glucosidase 46; K05350 beta-glucosidase [EC:3.2.1.21]	At3g62230/2e-38/[R] LSE0003 A F-box and FBD-domains	I1JJ69/1e-108/I1JJ69_SOYBN Uncharacterized protein OS=Glycine max OX=3847 GN=102659419 PE=4 SV=2	PF08387/4.4E-6/FBD	NA
Lj1gvBRI28435.1	XP_006575673.1/1.95748e-54/PREDICTED: putative F-box/LRR-repeat protein At1g56400 [Glycine max] &gt;KHN38296.1 Putative F-box/LRR-repeat protein [Glycine soja] &gt;KRH73711.1 hypothetical protein GLYMA_02G289100 [Glycine max]	Q9M1Q1/4e-11/FB215_ARATH F-box protein At3g62230 OS=Arabidopsis thaliana OX=3702 GN=At3g62230 PE=1 SV=1	nnu:104604855/4e-15/beta-glucosidase 46; K05350 beta-glucosidase [EC:3.2.1.21]	At1g56400/5e-23/[R] LSE0003 A F-box and FBD-domains	I1JJ69/1e-53/I1JJ69_SOYBN Uncharacterized protein OS=Glycine max OX=3847 GN=102659419 PE=4 SV=2	PTHR44765/1.4E-23/--	NA
Lj1gvBRI28439.1	XP_006575673.1/1.3812e-143/PREDICTED: putative F-box/LRR-repeat protein At1g56400 [Glycine max] &gt;KHN38296.1 Putative F-box/LRR-repeat protein [Glycine soja] &gt;KRH73711.1 hypothetical protein GLYMA_02G289100 [Glycine max]	Q9M1Q1/3e-49/FB215_ARATH F-box protein At3g62230 OS=Arabidopsis thaliana OX=3702 GN=At3g62230 PE=1 SV=1	nnu:104604855/2e-36/beta-glucosidase 46; K05350 beta-glucosidase [EC:3.2.1.21]	At3g62230/1e-49/[R] LSE0003 A F-box and FBD-domains	I1JJ69/8e-143/I1JJ69_SOYBN Uncharacterized protein OS=Glycine max OX=3847 GN=102659419 PE=4 SV=2	PF08387/2.5E-7/FBD	NA
Lj1gvBRI28447.1	XP_019435474.1/7.54804e-45/PREDICTED: F-box protein At3g62230-like [Lupinus angustifolius] &gt;OIW16334.1 hypothetical protein TanjilG_19050 [Lupinus angustifolius]	Q9M1Q1/7e-16/FB215_ARATH F-box protein At3g62230 OS=Arabidopsis thaliana OX=3702 GN=At3g62230 PE=1 SV=1	NA	At3g62230/3e-16/[R] LSE0003 A F-box and FBD-domains	A0A4P1RQZ8/5e-44/A0A4P1RQZ8_LUPAN Uncharacterized protein OS=Lupinus angustifolius OX=3871 GN=TanjilG_19050 PE=4 SV=1	PTHR31639/2.8E-13/--	NA
Lj1gvBRI28452.1	XP_006575673.1/8.73565e-121/PREDICTED: putative F-box/LRR-repeat protein At1g56400 [Glycine max] &gt;KHN38296.1 Putative F-box/LRR-repeat protein [Glycine soja] &gt;KRH73711.1 hypothetical protein GLYMA_02G289100 [Glycine max]	Q9M1Q1/2e-37/FB215_ARATH F-box protein At3g62230 OS=Arabidopsis thaliana OX=3702 GN=At3g62230 PE=1 SV=1	nnu:104604855/2e-31/beta-glucosidase 46; K05350 beta-glucosidase [EC:3.2.1.21]	At3g29830/6e-45/[R] LSE0003 A F-box and FBD-domains	I1JJ69/5e-120/I1JJ69_SOYBN Uncharacterized protein OS=Glycine max OX=3847 GN=102659419 PE=4 SV=2	PTHR31639/1.5E-44/--	NA
Lj1gvBRI28454.1	XP_006575673.1/1.09211e-140/PREDICTED: putative F-box/LRR-repeat protein At1g56400 [Glycine max] &gt;KHN38296.1 Putative F-box/LRR-repeat protein [Glycine soja] &gt;KRH73711.1 hypothetical protein GLYMA_02G289100 [Glycine max]	Q9M1Q1/3e-49/FB215_ARATH F-box protein At3g62230 OS=Arabidopsis thaliana OX=3702 GN=At3g62230 PE=1 SV=1	nnu:104604855/3e-36/beta-glucosidase 46; K05350 beta-glucosidase [EC:3.2.1.21]	At3g62230/2e-49/[R] LSE0003 A F-box and FBD-domains	I1JJ69/7e-140/I1JJ69_SOYBN Uncharacterized protein OS=Glycine max OX=3847 GN=102659419 PE=4 SV=2	PTHR31639/5.7E-57/--	NA
Lj1gvBRI28457.1	XP_006575673.1/5.43858e-139/PREDICTED: putative F-box/LRR-repeat protein At1g56400 [Glycine max] &gt;KHN38296.1 Putative F-box/LRR-repeat protein [Glycine soja] &gt;KRH73711.1 hypothetical protein GLYMA_02G289100 [Glycine max]	Q9M1Q1/4e-46/FB215_ARATH F-box protein At3g62230 OS=Arabidopsis thaliana OX=3702 GN=At3g62230 PE=1 SV=1	nnu:104604855/6e-34/beta-glucosidase 46; K05350 beta-glucosidase [EC:3.2.1.21]	At3g62230/2e-46/[R] LSE0003 A F-box and FBD-domains	I1JJ69/3e-138/I1JJ69_SOYBN Uncharacterized protein OS=Glycine max OX=3847 GN=102659419 PE=4 SV=2	PF08387/5.9E-8/FBD	NA
Lj1gvBRI28547.1	KYP51324.1/1.20287e-65/Putative ribonuclease H protein At1g65750 family, partial [Cajanus cajan]	P0C2F6/7e-35/RNHX1_ARATH Putative ribonuclease H protein At1g65750 OS=Arabidopsis thaliana OX=3702 GN=At1g65750 PE=3 SV=1	aip:107622488/2e-11/heat shock 70 kDa protein; K03283 heat shock 70kDa protein 1/2/6/8	At2g31080/4e-47/[R] KOG1075 FOG: Reverse transcriptase	A0A2Z6PTS2/8e-53/A0A2Z6PTS2_TRISU Uncharacterized protein OS=Trifolium subterraneum OX=3900 GN=TSUD_288310 PE=4 SV=1	PTHR33033:SF51/1.5E-26/--	NA
Lj1gvBRI28591.1	XP_018818959.1/0/PREDICTED: protein NUCLEAR FUSION DEFECTIVE 4 [Juglans regia]	F4I9E1/3e-26/NFD4_ARATH Protein NUCLEAR FUSION DEFECTIVE 4 OS=Arabidopsis thaliana OX=3702 GN=NFD4 PE=3 SV=1	aly:ARALYDRAFT_321151/5e-75/hypothetical protein; K14794 ribosomal RNA-processing protein 12	At2g28120/0.0/[GR] TWOG0181 Predicted monocarboxylate transporter/nodulin related protein	A0A2G9GHH8/0.0/A0A2G9GHH8_9LAMI Uncharacterized protein OS=Handroanthus impetiginosus OX=429701 GN=CDL12_22725 PE=4 SV=1	PTHR21576/1.8E-223/--	cellular_component:GO:0016021//integral component of membrane;
Lj1gvBRI28598.1	XP_020219706.1/1.5805e-41/glutathione S-transferase T3-like [Cajanus cajan]	Q9FHE1/4e-21/GSTT3_ARATH Glutathione S-transferase T3 OS=Arabidopsis thaliana OX=3702 GN=GSTT3 PE=2 SV=1	ath:AT5G41220/2e-20/GSTT3; glutathione S-transferase THETA 3; K00799 glutathione S-transferase [EC:2.5.1.18]	NA	A0A2K3NGK5/1e-47/A0A2K3NGK5_TRIPR Glutathione S-transferase t2-like protein OS=Trifolium pratense OX=57577 GN=L195_g025476 PE=4 SV=1	PTHR45023/6.7E-39/--	molecular_function:GO:0016740//transferase activity;
Lj1gvBRI28629.1	GAU19906.1/3.3825e-42/hypothetical protein TSUD_95110 [Trifolium subterraneum]	NA	fve:105353223/2e-21/uncharacterized LOC105353223; K17535 serine/threonine-protein kinase TNNI3K [EC:2.7.11.1]	At3g09510/9e-30/[R] KOG1075 FOG: Reverse transcriptase	A0A2Z6LSJ5/2e-41/A0A2Z6LSJ5_TRISU Uncharacterized protein OS=Trifolium subterraneum OX=3900 GN=TSUD_95110 PE=4 SV=1	PF13966/1.6E-18/zinc-binding in reverse transcriptase	NA
Lj1gvBRI28640.1	CCA66036.1/3.08681e-37/hypothetical protein [Beta vulgaris subsp. vulgaris]	NA	fve:105353223/7e-19/uncharacterized LOC105353223; K17535 serine/threonine-protein kinase TNNI3K [EC:2.7.11.1]	At4g29090/1e-20/[R] KOG1075 FOG: Reverse transcriptase	F4NCI4/2e-36/F4NCI4_BETVU Uncharacterized protein OS=Beta vulgaris subsp. vulgaris OX=3555 PE=4 SV=1	PF13456/2.3E-22/Reverse transcriptase-like	NA
Lj1gvBRI28679.1	KYP40566.1/4.37145e-09/hypothetical protein KK1_038087 [Cajanus cajan]	NA	NA	NA	A0A151RDE6/3e-08/A0A151RDE6_CAJCA Uncharacterized protein OS=Cajanus cajan OX=3821 GN=KK1_038087 PE=4 SV=1	NA	NA
Lj1gvBRI28695.1	XP_016169561.1/0/isoleucine N-monooxygenase 1-like [Arachis ipaensis]	Q6J540/0.0/C79D4_LOTJA Isoleucine N-monooxygenase 2 OS=Lotus japonicus OX=34305 GN=CYP79D4 PE=1 SV=1	aip:107612299/0.0/isoleucine N-monooxygenase 1-like; K12153 phenylalanine N-monooxygenase [EC:1.14.14.40]	At5g05260/0.0/[Q] KOG0156 Cytochrome P450 CYP2 subfamily	A0A444XXD6/0.0/A0A444XXD6_ARAHY Uncharacterized protein OS=Arachis hypogaea OX=3818 GN=Ahy_B08g089355 PE=3 SV=1	PR00463/1.5E-27/E-class P450 group I signature	molecular_function:GO:0016705//oxidoreductase activity, acting on paired donors, with incorporation or reduction of molecular oxygen;GO:0020037//heme binding;GO:0005506//iron ion binding;
Lj1gvBRI28696.1	XP_016169561.1/2.24217e-159/isoleucine N-monooxygenase 1-like [Arachis ipaensis]	Q6J541/6e-127/C79D3_LOTJA Isoleucine N-monooxygenase 1 OS=Lotus japonicus OX=34305 GN=CYP79D3 PE=1 SV=1	lja:Lj0g3v0058079.1/0.0/Lj0g3v0058079.1; -; K12153 phenylalanine N-monooxygenase [EC:1.14.14.40]	At4g39950/7e-107/[Q] KOG0156 Cytochrome P450 CYP2 subfamily	A0A444XXD6/2e-158/A0A444XXD6_ARAHY Uncharacterized protein OS=Arachis hypogaea OX=3818 GN=Ahy_B08g089355 PE=3 SV=1	PTHR24298:SF313/4.3E-131/--	molecular_function:GO:0016705//oxidoreductase activity, acting on paired donors, with incorporation or reduction of molecular oxygen;GO:0020037//heme binding;GO:0005506//iron ion binding;
Lj1gvBRI28938.1	GAU41091.1/1.54266e-74/hypothetical protein TSUD_139940 [Trifolium subterraneum]	NA	mus:103989776/7e-26/probable linoleate 9S-lipoxygenase 4; K15718 linoleate 9S-lipoxygenase [EC:1.13.11.58]	At1g20390/3e-20/[R] KOG0017 FOG: Transposon-encoded proteins with TYA, reverse transcriptase, integrase domains in various combinations	A0A392MIE7/1e-74/A0A392MIE7_9FABA Gag-pol polyprotein OS=Trifolium medium OX=97028 GN=A2U01_0007806 PE=4 SV=1	PF03732/1.8E-10/Retrotransposon gag protein	NA
Lj1gvBRI28942.1	GAU30026.1/3.2149e-64/hypothetical protein TSUD_161120 [Trifolium subterraneum]	P93295/4e-07/M310_ARATH Uncharacterized mitochondrial protein AtMg00310 OS=Arabidopsis thaliana OX=3702 GN=AtMg00310 PE=4 SV=1	psom:113341761/2e-26/phytochrome A1-like; K12120 phytochrome A	At2g45230/5e-44/[R] KOG1075 FOG: Reverse transcriptase	A0A392MHU5/2e-69/A0A392MHU5_9FABA Ribonuclease H protein (Fragment) OS=Trifolium medium OX=97028 GN=A2U01_0007935 PE=4 SV=1	PTHR33033/7.2E-52/--	NA
Lj1gvBRI28974.3	XP_020236702.1/2.05678e-110/uncharacterized protein LOC109816213 [Cajanus cajan]	NA	mus:103989776/3e-27/probable linoleate 9S-lipoxygenase 4; K15718 linoleate 9S-lipoxygenase [EC:1.13.11.58]	At4g04050/2e-21/[R] KOG0017 FOG: Transposon-encoded proteins with TYA, reverse transcriptase, integrase domains in various combinations	A0A2Z6NT34/7e-106/A0A2Z6NT34_TRISU Uncharacterized protein OS=Trifolium subterraneum OX=3900 GN=TSUD_403710 PE=4 SV=1	PF03732/7.3E-10/Retrotransposon gag protein	NA
Lj1gvBRI29035.1	XP_019415405.1/1.20703e-62/PREDICTED: F-box/kelch-repeat protein At3g23880-like isoform X1 [Lupinus angustifolius] &gt;XP_019415406.1 PREDICTED: F-box/kelch-repeat protein At3g23880-like isoform X1 [Lupinus angustifolius] &gt;OIV98336.1 hypothetical protein TanjilG_16663 [Lupinus angustifolius]	Q9LIR8/3e-25/FBK67_ARATH F-box/kelch-repeat protein At3g23880 OS=Arabidopsis thaliana OX=3702 GN=At3g23880 PE=2 SV=1	mtr:MTR_6g053260/6e-26/F-box and associated interaction domain protein; K11649 SWI/SNF related-matrix-associated actin-dependent regulator of chromatin subfamily C	At3g23880/1e-25/[R] LSE0005 A F-box domain	A0A4P1QZC8/7e-62/A0A4P1QZC8_LUPAN Uncharacterized protein OS=Lupinus angustifolius OX=3871 GN=TanjilG_16663 PE=4 SV=1	PTHR31790/1.8E-70/--	NA
Lj1gvBRI29040.1	AFK40231.1/1.11964e-44/unknown [Lotus japonicus]	NA	mtr:MTR_6g053260/1e-07/F-box and associated interaction domain protein; K11649 SWI/SNF related-matrix-associated actin-dependent regulator of chromatin subfamily C	NA	I3SIY9/7e-44/I3SIY9_LOTJA Uncharacterized protein OS=Lotus japonicus OX=34305 PE=2 SV=1	PTHR31790/1.8E-26/--	NA
Lj1gvBRI29075.1	EOY12320.1/3.41955e-94/F-box family protein, putative [Theobroma cacao]	Q9FVS1/1e-15/FBK23_ARATH F-box/kelch-repeat protein At1g57790 OS=Arabidopsis thaliana OX=3702 GN=At1g57790 PE=2 SV=1	NA	At1g57790/6e-16/[R] LSE0007 A F-box domain	A0A2K3PPT3/3e-136/A0A2K3PPT3_TRIPR F-box protein OS=Trifolium pratense OX=57577 GN=L195_g014025 PE=4 SV=1	PTHR33127/3.5E-64/--	NA
Lj1gvBRI29085.1	GAU41233.1/6.6812e-88/hypothetical protein TSUD_280320, partial [Trifolium subterraneum]	NA	mus:103989776/9e-27/probable linoleate 9S-lipoxygenase 4; K15718 linoleate 9S-lipoxygenase [EC:1.13.11.58]	At1g20390/3e-25/[R] KOG0017 FOG: Transposon-encoded proteins with TYA, reverse transcriptase, integrase domains in various combinations	A0A2Z6NGX9/4e-87/A0A2Z6NGX9_TRISU Uncharacterized protein (Fragment) OS=Trifolium subterraneum OX=3900 GN=TSUD_280320 PE=4 SV=1	PF03732/6.0E-10/Retrotransposon gag protein	NA
Lj1gvBRI29091.1	XP_019415405.1/3.60374e-61/PREDICTED: F-box/kelch-repeat protein At3g23880-like isoform X1 [Lupinus angustifolius] &gt;XP_019415406.1 PREDICTED: F-box/kelch-repeat protein At3g23880-like isoform X1 [Lupinus angustifolius] &gt;OIV98336.1 hypothetical protein TanjilG_16663 [Lupinus angustifolius]	Q9LIR8/1e-22/FBK67_ARATH F-box/kelch-repeat protein At3g23880 OS=Arabidopsis thaliana OX=3702 GN=At3g23880 PE=2 SV=1	lja:Lj5g3v1600740.1/5e-35/Lj5g3v1600740.1; -; K10728 topoisomerase (DNA) II binding protein 1	At3g23880/5e-23/[R] LSE0005 A F-box domain	A0A4P1QZC8/2e-60/A0A4P1QZC8_LUPAN Uncharacterized protein OS=Lupinus angustifolius OX=3871 GN=TanjilG_16663 PE=4 SV=1	SM00256/5.6E-10/--	biological_process:GO:0031146//SCF-dependent proteasomal ubiquitin-dependent protein catabolic process;molecular_function:GO:0004842//ubiquitin-protein transferase activity;
Lj1gvBRI29163.1	XP_003531400.1/1.90413e-121/PREDICTED: WAT1-related protein At5g64700-like isoform X2 [Glycine max] &gt;KHN29147.1 Auxin-induced protein 5NG4 [Glycine soja] &gt;KRH43382.1 hypothetical protein GLYMA_08G146100 [Glycine max]	Q9FGG3/8e-73/WTR45_ARATH WAT1-related protein At5g64700 OS=Arabidopsis thaliana OX=3702 GN=At5g64700 PE=2 SV=1	nto:104085001/1e-33/WAT1-related protein At3g18200 isoform X1; K17500 integrin-linked kinase-associated serine/threonine phosphatase 2C [EC:3.1.3.16]	At5g64700/3e-73/[R] LSE0148 A Nodulin-like protein	A0A445JER5/1e-120/A0A445JER5_GLYSO WAT1-related protein OS=Glycine soja OX=3848 GN=D0Y65_020570 PE=3 SV=1	PTHR31218:SF15/1.6E-128/--	cellular_component:GO:0016021//integral component of membrane;molecular_function:GO:0022857//transmembrane transporter activity;
Lj1gvBRI29224.1	XP_020979734.1/1.46316e-14/uncharacterized protein LOC110272171 [Arachis ipaensis]	NA	soe:110786294/1e-07/uncharacterized protein LOC110786294; K00799 glutathione S-transferase [EC:2.5.1.18]	At2g13980/3e-14/[R] KOG1075 FOG: Reverse transcriptase	A0A0B2S2B4/3e-13/A0A0B2S2B4_GLYSO Uncharacterized protein OS=Glycine soja OX=3848 GN=glysoja_046803 PE=4 SV=1	PTHR33033/2.3E-28/--	molecular_function:GO:0003676//nucleic acid binding;
Lj1gvBRI29334.1	KYP74203.1/8.14992e-107/Putative ribonuclease H protein At1g65750 family [Cajanus cajan]	P93295/1e-15/M310_ARATH Uncharacterized mitochondrial protein AtMg00310 OS=Arabidopsis thaliana OX=3702 GN=AtMg00310 PE=4 SV=1	bna:106394339/3e-38/uncharacterized protein LOC106394339; K01188 beta-glucosidase [EC:3.2.1.21]	At2g31080/1e-61/[R] KOG1075 FOG: Reverse transcriptase	A0A392M7B1/7e-97/A0A392M7B1_9FABA RNA-directed DNA polymerase (Reverse transcriptase) (Fragment) OS=Trifolium medium OX=97028 GN=A2U01_0004169 PE=4 SV=1	PF13456/1.4E-21/Reverse transcriptase-like	NA
Lj1gvBRI29350.1	XP_012574763.1/1.37243e-47/PREDICTED: glutathione S-transferase T3-like [Cicer arietinum]	Q8L727/3e-26/GSTT2_ARATH Glutathione S-transferase T2 OS=Arabidopsis thaliana OX=3702 GN=GSTT2 PE=2 SV=1	ath:AT5G41240/2e-25/GSTT2; glutathione S-transferase THETA 2; K00799 glutathione S-transferase [EC:2.5.1.18]	NA	A0A2K3NGK5/2e-55/A0A2K3NGK5_TRIPR Glutathione S-transferase t2-like protein OS=Trifolium pratense OX=57577 GN=L195_g025476 PE=4 SV=1	PTHR45023/2.0E-52/--	molecular_function:GO:0016740//transferase activity;
Lj1gvBRI29366.1	AFK34478.1/7.60882e-13/unknown [Lotus japonicus]	NA	ccaj:109806931/4e-06/DExH-box ATP-dependent RNA helicase DExH6-like; K14442 ATP-dependent RNA helicase DHX36 [EC:3.6.4.13]	NA	I3S2I6/5e-12/I3S2I6_LOTJA Uncharacterized protein OS=Lotus japonicus OX=34305 PE=2 SV=1	PF13456/3.8E-6/Reverse transcriptase-like	NA
Lj1gvBRI29481.1	XP_004503582.1/0/PREDICTED: luminal-binding protein [Cicer arietinum]	Q03685/0.0/BIP5_TOBAC Luminal-binding protein 5 OS=Nicotiana tabacum OX=4097 GN=BIP5 PE=2 SV=1	lja:Lj4g3v3014490.1/0.0/Lj4g3v3014490.1; -; K09490 heat shock 70kDa protein 5	At5g42020/0.0/[O] KOG0100 Molecular chaperones GRP78/BiP/KAR2, HSP70 superfamily	A0A1S2YEC8/0.0/A0A1S2YEC8_CICAR luminal-binding protein OS=Cicer arietinum OX=3827 GN=LOC101513614 PE=3 SV=1	PS01036/-/Heat shock hsp70 proteins family signature 3.	molecular_function:GO:0005524//ATP binding;
Lj1gvBRI29750.1	XP_003593990.1/5.20847e-103/hypothetical protein MTR_2g020100 [Medicago truncatula] &gt;AES64241.1 hypothetical protein MTR_2g020100 [Medicago truncatula]	Q1G391/9e-19/FB217_ARATH F-box protein At4g00893 OS=Arabidopsis thaliana OX=3702 GN=At4g00893 PE=2 SV=1	NA	At4g10660/1e-17/[R] LSE0007 A F-box domain	A0A2K3PPT3/4e-178/A0A2K3PPT3_TRIPR F-box protein OS=Trifolium pratense OX=57577 GN=L195_g014025 PE=4 SV=1	PTHR33127/9.3E-79/--	NA
Lj1gvBRI29816.1	XP_020229256.1/1.27415e-25/uncharacterized protein LOC109810243 [Cajanus cajan]	NA	mus:103989776/6e-12/probable linoleate 9S-lipoxygenase 4; K15718 linoleate 9S-lipoxygenase [EC:1.13.11.58]	NA	A0A392MIE7/8e-26/A0A392MIE7_9FABA Gag-pol polyprotein OS=Trifolium medium OX=97028 GN=A2U01_0007806 PE=4 SV=1	NA	NA
Lj1gvBRI29864.1	GAU41233.1/4.09894e-36/hypothetical protein TSUD_280320, partial [Trifolium subterraneum]	NA	mus:103989776/8e-16/probable linoleate 9S-lipoxygenase 4; K15718 linoleate 9S-lipoxygenase [EC:1.13.11.58]	At4g03770/2e-13/[R] KOG0017 FOG: Transposon-encoded proteins with TYA, reverse transcriptase, integrase domains in various combinations	A0A2Z6NGX9/3e-35/A0A2Z6NGX9_TRISU Uncharacterized protein (Fragment) OS=Trifolium subterraneum OX=3900 GN=TSUD_280320 PE=4 SV=1	PF03732/6.8E-11/Retrotransposon gag protein	NA
Lj1gvBRI29881.1	NA	NA	NA	NA	NA	NA	NA
Lj1gvBRI29979.1	XP_017428583.1/1.89306e-64/PREDICTED: uncharacterized protein LOC108336622 [Vigna angularis]	NA	nta:107774058/3e-07/probable DEAD-box ATP-dependent RNA helicase 48; K17679 ATP-dependent RNA helicase MSS116, mitochondrial [EC:3.6.4.13]	At5g18460/6e-35/[OR] LSE0110 A Predicted carboxyl-terminal proteinase, contains an unknown domain	A0A1S2Z300/1e-63/A0A1S2Z300_CICAR uncharacterized protein LOC101495203 isoform X1 OS=Cicer arietinum OX=3827 GN=LOC101495203 PE=4 SV=1	PTHR31589/1.5E-55/--	NA
Lj1gvBRI29980.1	XP_017428583.1/3.90199e-144/PREDICTED: uncharacterized protein LOC108336622 [Vigna angularis]	NA	nta:107774058/8e-07/probable DEAD-box ATP-dependent RNA helicase 48; K17679 ATP-dependent RNA helicase MSS116, mitochondrial [EC:3.6.4.13]	At2g20170/4e-61/[OR] LSE0110 A Predicted carboxyl-terminal proteinase, contains an unknown domain	A0A3Q7X1V5/3e-136/A0A3Q7X1V5_CICAR uncharacterized protein LOC113785462 OS=Cicer arietinum OX=3827 GN=LOC113785462 PE=4 SV=1	PF03080/4.4E-31/Neprosin	NA
Lj1gvBRI29981.1	KRH16277.1/6.67278e-120/hypothetical protein GLYMA_14G145300, partial [Glycine max]	NA	nta:107774058/6e-08/probable DEAD-box ATP-dependent RNA helicase 48; K17679 ATP-dependent RNA helicase MSS116, mitochondrial [EC:3.6.4.13]	At2g20170/5e-50/[OR] LSE0110 A Predicted carboxyl-terminal proteinase, contains an unknown domain	A0A0R0GN02/4e-119/A0A0R0GN02_SOYBN Uncharacterized protein (Fragment) OS=Glycine max OX=3847 GN=GLYMA_14G145300 PE=4 SV=1	PF03080/2.7E-64/Neprosin	NA
Lj1gvBRI30045.1	XP_020208702.1/0/uncharacterized protein LOC109793653 [Cajanus cajan]	P04323/5e-50/POL3_DROME Retrovirus-related Pol polyprotein from transposon 17.6 OS=Drosophila melanogaster OX=7227 GN=pol PE=4 SV=1	pmum:103334684/3e-79/disease resistance protein RPM1-like; K13457 disease resistance protein RPM1	At1g20390/0.0/[R] KOG0017 FOG: Transposon-encoded proteins with TYA, reverse transcriptase, integrase domains in various combinations	A0A2K3NR42/0.0/A0A2K3NR42_TRIPR Gag-pol polyprotein (Fragment) OS=Trifolium pratense OX=57577 GN=L195_g001954 PE=4 SV=1	PS50879/15.392/RNase H domain profile.	NA
Lj1gvBRI30052.1	AFK40728.1/8.71305e-54/unknown [Lotus japonicus]	NA	NA	At4g07330/4e-08/[R] LSE0010 A TNP1/En/Spm transposase	I3SKD6/5e-53/I3SKD6_LOTJA Uncharacterized protein OS=Lotus japonicus OX=34305 PE=2 SV=1	PF03004/6.3E-18/Plant transposase (Ptta/En/Spm family)	NA
Lj1gvBRI30054.1	XP_012574763.1/1.44418e-41/PREDICTED: glutathione S-transferase T3-like [Cicer arietinum]	Q9FHE1/5e-19/GSTT3_ARATH Glutathione S-transferase T3 OS=Arabidopsis thaliana OX=3702 GN=GSTT3 PE=2 SV=1	aof:109823134/2e-18/uncharacterized protein LOC109823134; K01963 acetyl-CoA carboxylase carboxyl transferase subunit beta [EC:6.4.1.2 2.1.3.15]	NA	A0A2K3NGK5/3e-54/A0A2K3NGK5_TRIPR Glutathione S-transferase t2-like protein OS=Trifolium pratense OX=57577 GN=L195_g025476 PE=4 SV=1	PTHR45023/4.2E-40/--	molecular_function:GO:0016740//transferase activity;
Lj1gvBRI30106.1	XP_020206351.1/4.16967e-88/uncharacterized protein LOC109791465 [Cajanus cajan]	NA	mus:103989776/5e-17/probable linoleate 9S-lipoxygenase 4; K15718 linoleate 9S-lipoxygenase [EC:1.13.11.58]	At4g20490/5e-25/[R] KOG0017 FOG: Transposon-encoded proteins with TYA, reverse transcriptase, integrase domains in various combinations	A0A2Z6NDU5/2e-88/A0A2Z6NDU5_TRISU Uncharacterized protein OS=Trifolium subterraneum OX=3900 GN=TSUD_236780 PE=4 SV=1	PTHR33240/2.4E-25/--	NA
Lj1gvBRI30241.1	XP_020208724.1/7.13965e-85/uncharacterized protein LOC109793678 [Cajanus cajan]	NA	NA	At2g12220/1e-15/[R] LSE0010 A TNP1/En/Spm transposase	A0A3Q7XVG8/1e-81/A0A3Q7XVG8_CICAR uncharacterized protein LOC101502409 isoform X2 OS=Cicer arietinum OX=3827 GN=LOC101502409 PE=4 SV=1	PF03004/1.5E-7/Plant transposase (Ptta/En/Spm family)	NA
Lj1gvBRI30246.1	OAY39594.1/2.32525e-55/hypothetical protein MANES_10G107400 [Manihot esculenta]	P0C2F6/1e-15/RNHX1_ARATH Putative ribonuclease H protein At1g65750 OS=Arabidopsis thaliana OX=3702 GN=At1g65750 PE=3 SV=1	bna:106394339/1e-19/uncharacterized protein LOC106394339; K01188 beta-glucosidase [EC:3.2.1.21]	At2g45230/2e-38/[R] KOG1075 FOG: Reverse transcriptase	A0A2N9G258/1e-55/A0A2N9G258_FAGSY Uncharacterized protein OS=Fagus sylvatica OX=28930 GN=FSB_LOCUS21302 PE=3 SV=1	PTHR33033:SF53/1.4E-49/--	NA
Lj1gvBRI30383.1	AFK34478.1/1.45857e-30/unknown [Lotus japonicus]	P0C2F6/5e-08/RNHX1_ARATH Putative ribonuclease H protein At1g65750 OS=Arabidopsis thaliana OX=3702 GN=At1g65750 PE=3 SV=1	var:108342813/5e-13/DExH-box ATP-dependent RNA helicase DExH6; K14442 ATP-dependent RNA helicase DHX36 [EC:3.6.4.13]	At5g33360/7e-10/[R] KOG1075 FOG: Reverse transcriptase	I3S2I6/9e-30/I3S2I6_LOTJA Uncharacterized protein OS=Lotus japonicus OX=34305 PE=2 SV=1	PTHR33033/1.9E-18/--	NA
Lj1gvBRI30389.1	XP_003533312.1/0/PREDICTED: putative pentatricopeptide repeat-containing protein At1g12700, mitochondrial [Glycine max]	Q9LQ14/2e-133/PPR96_ARATH Pentatricopeptide repeat-containing protein At1g62930, chloroplastic OS=Arabidopsis thaliana OX=3702 GN=At1g62930 PE=2 SV=2	lja:Lj2g3v0371570.1/0.0/Lj2g3v0371570.1; -; K17710 pentatricopeptide repeat domain-containing protein 1	At1g63330/4e-135/[R] KOG4197 FOG: PPR repeat	A0A371E5Q2/0.0/A0A371E5Q2_MUCPR Pentatricopeptide repeat-containing protein, mitochondrial (Fragment) OS=Mucuna pruriens OX=157652 GN=CR513_60414 PE=4 SV=1	PS51375/12.803/Pentatricopeptide (PPR) repeat profile.	NA
Lj1gvBRI30446.3	XP_009617248.1/2.17063e-93/PREDICTED: uncharacterized protein LOC104109606 isoform X1 [Nicotiana tomentosiformis]	NA	NA	At3g29650/4e-12/[R] LSE0010 A TNP1/En/Spm transposase	A0A2G9H779/2e-91/A0A2G9H779_9LAMI Uncharacterized protein OS=Handroanthus impetiginosus OX=429701 GN=CDL12_14000 PE=4 SV=1	PF05915/1.2E-15/Eukaryotic protein of unknown function (DUF872)	NA
Lj1gvBRI30470.1	XP_006575673.1/1.68101e-135/PREDICTED: putative F-box/LRR-repeat protein At1g56400 [Glycine max] &gt;KHN38296.1 Putative F-box/LRR-repeat protein [Glycine soja] &gt;KRH73711.1 hypothetical protein GLYMA_02G289100 [Glycine max]	Q9M1Q1/9e-48/FB215_ARATH F-box protein At3g62230 OS=Arabidopsis thaliana OX=3702 GN=At3g62230 PE=1 SV=1	nnu:104604855/4e-33/beta-glucosidase 46; K05350 beta-glucosidase [EC:3.2.1.21]	At3g62230/4e-48/[R] LSE0003 A F-box and FBD-domains	I1JJ69/1e-134/I1JJ69_SOYBN Uncharacterized protein OS=Glycine max OX=3847 GN=102659419 PE=4 SV=2	PTHR31639/2.5E-55/--	NA
Lj1gvBRI30554.1	AFK48593.1/5.17146e-47/unknown [Lotus japonicus]	P0C2F6/2e-21/RNHX1_ARATH Putative ribonuclease H protein At1g65750 OS=Arabidopsis thaliana OX=3702 GN=At1g65750 PE=3 SV=1	aip:107643561/3e-18/uncharacterized protein LOC107643561 isoform X1; K03026 DNA-directed RNA polymerase III subunit RPC4	At5g33360/2e-22/[R] KOG1075 FOG: Reverse transcriptase	I3T7V1/3e-46/I3T7V1_LOTJA Uncharacterized protein OS=Lotus japonicus OX=34305 PE=2 SV=1	PTHR34023/3.7E-32/--	NA
Lj1gvBRI30558.1	GAU41233.1/1.03413e-37/hypothetical protein TSUD_280320, partial [Trifolium subterraneum]	NA	mus:103989776/1e-17/probable linoleate 9S-lipoxygenase 4; K15718 linoleate 9S-lipoxygenase [EC:1.13.11.58]	At4g03770/4e-15/[R] KOG0017 FOG: Transposon-encoded proteins with TYA, reverse transcriptase, integrase domains in various combinations	A0A392MIE7/8e-40/A0A392MIE7_9FABA Gag-pol polyprotein OS=Trifolium medium OX=97028 GN=A2U01_0007806 PE=4 SV=1	PF03732/2.1E-10/Retrotransposon gag protein	NA
Lj1gvBRI30611.1	GAU41233.1/3.2195e-80/hypothetical protein TSUD_280320, partial [Trifolium subterraneum]	NA	mus:103989776/8e-20/probable linoleate 9S-lipoxygenase 4; K15718 linoleate 9S-lipoxygenase [EC:1.13.11.58]	At1g20390/3e-22/[R] KOG0017 FOG: Transposon-encoded proteins with TYA, reverse transcriptase, integrase domains in various combinations	A0A392M8K0/6e-82/A0A392M8K0_9FABA Gag-pol polyprotein (Fragment) OS=Trifolium medium OX=97028 GN=A2U01_0004572 PE=4 SV=1	PF03732/2.4E-10/Retrotransposon gag protein	NA
Lj1gvBRI30663.1	XP_006575673.1/6.95748e-106/PREDICTED: putative F-box/LRR-repeat protein At1g56400 [Glycine max] &gt;KHN38296.1 Putative F-box/LRR-repeat protein [Glycine soja] &gt;KRH73711.1 hypothetical protein GLYMA_02G289100 [Glycine max]	Q9M1Q1/4e-32/FB215_ARATH F-box protein At3g62230 OS=Arabidopsis thaliana OX=3702 GN=At3g62230 PE=1 SV=1	nnu:104604855/1e-31/beta-glucosidase 46; K05350 beta-glucosidase [EC:3.2.1.21]	At1g56400/3e-42/[R] LSE0003 A F-box and FBD-domains	I1JJ69/4e-105/I1JJ69_SOYBN Uncharacterized protein OS=Glycine max OX=3847 GN=102659419 PE=4 SV=2	PTHR31639/7.1E-40/--	NA
Lj1gvBRI30708.1	GAU41091.1/7.59882e-64/hypothetical protein TSUD_139940 [Trifolium subterraneum]	NA	mus:103989776/2e-25/probable linoleate 9S-lipoxygenase 4; K15718 linoleate 9S-lipoxygenase [EC:1.13.11.58]	At2g14400/2e-14/[R] KOG0017 FOG: Transposon-encoded proteins with TYA, reverse transcriptase, integrase domains in various combinations	A0A2Z6NBJ0/5e-63/A0A2Z6NBJ0_TRISU Uncharacterized protein OS=Trifolium subterraneum OX=3900 GN=TSUD_139940 PE=4 SV=1	PF03732/4.9E-10/Retrotransposon gag protein	NA
Lj1gvBRI30814.1	NA	NA	NA	NA	NA	NA	NA
Lj1gvBRI31004.1	XP_020222260.1/0/uncharacterized protein LOC109804810 [Cajanus cajan] &gt;XP_020222261.1 uncharacterized protein LOC109804810 [Cajanus cajan]	Q8BV79/2e-71/TRNK1_MOUSE TPR and ankyrin repeat-containing protein 1 OS=Mus musculus OX=10090 GN=Trank1 PE=2 SV=3	lja:Lj0g3v0304769.1/0.0/Lj0g3v0304769.1; -; K10706 senataxin [EC:3.6.4.-]	At1g65810/0.0/[A] KOG1801 tRNA-splicing endonuclease positive effector (SEN1)	A0A445KMZ7/0.0/A0A445KMZ7_GLYSO TPR and ankyrin repeat-containing protein 1 OS=Glycine soja OX=3848 GN=D0Y65_012207 PE=4 SV=1	PTHR10887:SF372/0.0/--	NA
Lj1gvBRI31158.1	GAU28666.1/1.58661e-77/hypothetical protein TSUD_159480 [Trifolium subterraneum]	P93295/1e-17/M310_ARATH Uncharacterized mitochondrial protein AtMg00310 OS=Arabidopsis thaliana OX=3702 GN=AtMg00310 PE=4 SV=1	bna:106394339/1e-41/uncharacterized protein LOC106394339; K01188 beta-glucosidase [EC:3.2.1.21]	At2g45230/3e-62/[R] KOG1075 FOG: Reverse transcriptase	A0A392MHU5/2e-95/A0A392MHU5_9FABA Ribonuclease H protein (Fragment) OS=Trifolium medium OX=97028 GN=A2U01_0007935 PE=4 SV=1	PTHR33033/5.0E-55/--	NA
Lj1gvBRI31208.1	AFK34478.1/3.14238e-12/unknown [Lotus japonicus]	NA	NA	NA	I3S2I6/2e-11/I3S2I6_LOTJA Uncharacterized protein OS=Lotus japonicus OX=34305 PE=2 SV=1	PTHR34023:SF2/9.6E-15/--	NA
Lj1gvBRI31213.1	AFK33622.1/0/unknown [Lotus japonicus]	Q9FPW6/3e-173/POB1_ARATH BTB/POZ domain-containing protein POB1 OS=Arabidopsis thaliana OX=3702 GN=POB1 PE=1 SV=2	NA	7299551/1e-07/[TR] KOG4441 Proteins containing BTB/POZ and Kelch domains, involved in regulatory/signal transduction processes	I3S030/0.0/I3S030_LOTJA Uncharacterized protein OS=Lotus japonicus OX=34305 PE=2 SV=1	PTHR24412/4.3E-119/--	NA
Lj1gvBRI31230.1	AFK40728.1/2.23998e-14/unknown [Lotus japonicus]	NA	NA	NA	I3SKD6/1e-13/I3SKD6_LOTJA Uncharacterized protein OS=Lotus japonicus OX=34305 PE=2 SV=1	NA	NA
Lj1gvBRI31293.1	GAU38731.1/1.38427e-55/hypothetical protein TSUD_208420 [Trifolium subterraneum]	P0C2F6/2e-14/RNHX1_ARATH Putative ribonuclease H protein At1g65750 OS=Arabidopsis thaliana OX=3702 GN=At1g65750 PE=3 SV=1	fve:105353223/5e-25/uncharacterized LOC105353223; K17535 serine/threonine-protein kinase TNNI3K [EC:2.7.11.1]	At2g45230/5e-37/[R] KOG1075 FOG: Reverse transcriptase	A0A2Z6N4T0/8e-55/A0A2Z6N4T0_TRISU Uncharacterized protein OS=Trifolium subterraneum OX=3900 GN=TSUD_208420 PE=4 SV=1	PTHR33033/5.7E-53/--	NA
Lj1gvBRI31383.1	KOM48482.1/2.22818e-20/hypothetical protein LR48_Vigan07g218600 [Vigna angularis]	NA	NA	NA	A0A371G9J8/2e-22/A0A371G9J8_MUCPR Uncharacterized protein (Fragment) OS=Mucuna pruriens OX=157652 GN=CR513_31330 PE=4 SV=1	PTHR35495/1.3E-20/--	NA
Lj1gvBRI31391.1	KYP32375.1/6.42476e-21/Putative ribonuclease H protein At1g65750 family [Cajanus cajan]	NA	lja:Lj0g3v0149379.1/4e-09/Lj0g3v0149379.1; -; K18857 alcohol dehydrogenase class-P [EC:1.1.1.1]	At2g07730/5e-06/[R] KOG1075 FOG: Reverse transcriptase	I3S2I6/1e-09/I3S2I6_LOTJA Uncharacterized protein OS=Lotus japonicus OX=34305 PE=2 SV=1	NA	NA
Lj1gvBRI31395.1	KYP32375.1/4.37006e-21/Putative ribonuclease H protein At1g65750 family [Cajanus cajan]	NA	lja:Lj0g3v0149379.1/4e-09/Lj0g3v0149379.1; -; K18857 alcohol dehydrogenase class-P [EC:1.1.1.1]	NA	I3S2I6/1e-09/I3S2I6_LOTJA Uncharacterized protein OS=Lotus japonicus OX=34305 PE=2 SV=1	NA	NA
Lj1gvBRI31396.1	KYP32375.1/4.37006e-21/Putative ribonuclease H protein At1g65750 family [Cajanus cajan]	NA	lja:Lj0g3v0149379.1/4e-09/Lj0g3v0149379.1; -; K18857 alcohol dehydrogenase class-P [EC:1.1.1.1]	NA	I3S2I6/1e-09/I3S2I6_LOTJA Uncharacterized protein OS=Lotus japonicus OX=34305 PE=2 SV=1	NA	NA
Lj1gvBRI31632.1	XP_020211561.1/1.59148e-84/uncharacterized protein LOC109796286 [Cajanus cajan]	NA	mus:103989776/2e-14/probable linoleate 9S-lipoxygenase 4; K15718 linoleate 9S-lipoxygenase [EC:1.13.11.58]	At4g20490/1e-24/[R] KOG0017 FOG: Transposon-encoded proteins with TYA, reverse transcriptase, integrase domains in various combinations	A0A151UDX0/5e-73/A0A151UDX0_CAJCA Uncharacterized protein OS=Cajanus cajan OX=3821 GN=KK1_049662 PE=4 SV=1	PF03732/1.2E-10/Retrotransposon gag protein	NA
Lj1gvBRI31650.1	KYP52363.1/0/Retrovirus-related Pol polyprotein from transposon 17.6 [Cajanus cajan]	P0CT40/2e-30/TF29_SCHPO Transposon Tf2-9 polyprotein OS=Schizosaccharomyces pombe (strain 972 / ATCC 24843) OX=284812 GN=Tf2-9 PE=3 SV=1	mcha:111010887/1e-65/(3S,6E)-nerolidol synthase 1-like; K14175 (3S,6E)-nerolidol synthase [EC:4.2.3.48]	At1g20390/0.0/[R] KOG0017 FOG: Transposon-encoded proteins with TYA, reverse transcriptase, integrase domains in various combinations	A0A371I1V5/0.0/A0A371I1V5_MUCPR Retrovirus-related Pol polyprotein (Fragment) OS=Mucuna pruriens OX=157652 GN=POL PE=4 SV=1	PS50994/26.301/Integrase catalytic domain profile.	NA
Lj1gvBRI31681.1	XP_020219706.1/1.83536e-41/glutathione S-transferase T3-like [Cajanus cajan]	Q9FHE1/1e-19/GSTT3_ARATH Glutathione S-transferase T3 OS=Arabidopsis thaliana OX=3702 GN=GSTT3 PE=2 SV=1	ath:AT5G41220/8e-19/GSTT3; glutathione S-transferase THETA 3; K00799 glutathione S-transferase [EC:2.5.1.18]	NA	A0A2K3NGK5/5e-55/A0A2K3NGK5_TRIPR Glutathione S-transferase t2-like protein OS=Trifolium pratense OX=57577 GN=L195_g025476 PE=4 SV=1	PTHR45023/5.2E-43/--	molecular_function:GO:0016740//transferase activity;
Lj1gvBRI31691.1	XP_020236702.1/5.35488e-83/uncharacterized protein LOC109816213 [Cajanus cajan]	NA	mus:103989776/1e-10/probable linoleate 9S-lipoxygenase 4; K15718 linoleate 9S-lipoxygenase [EC:1.13.11.58]	At1g20390/2e-26/[R] KOG0017 FOG: Transposon-encoded proteins with TYA, reverse transcriptase, integrase domains in various combinations	A0A2K3MM88/5e-78/A0A2K3MM88_TRIPR Gag-pol polyprotein OS=Trifolium pratense OX=57577 GN=L195_g015025 PE=4 SV=1	PF03732/2.1E-9/Retrotransposon gag protein	NA
Lj1gvBRI31725.1	XP_006575673.1/3.25215e-82/PREDICTED: putative F-box/LRR-repeat protein At1g56400 [Glycine max] &gt;KHN38296.1 Putative F-box/LRR-repeat protein [Glycine soja] &gt;KRH73711.1 hypothetical protein GLYMA_02G289100 [Glycine max]	Q9M1Q1/7e-21/FB215_ARATH F-box protein At3g62230 OS=Arabidopsis thaliana OX=3702 GN=At3g62230 PE=1 SV=1	nnu:104604855/2e-17/beta-glucosidase 46; K05350 beta-glucosidase [EC:3.2.1.21]	At3g29830/2e-25/[R] LSE0003 A F-box and FBD-domains	I1JJ69/2e-81/I1JJ69_SOYBN Uncharacterized protein OS=Glycine max OX=3847 GN=102659419 PE=4 SV=2	PTHR44765/1.4E-22/--	NA
Lj1gvBRI31727.1	XP_006575673.1/1.35798e-138/PREDICTED: putative F-box/LRR-repeat protein At1g56400 [Glycine max] &gt;KHN38296.1 Putative F-box/LRR-repeat protein [Glycine soja] &gt;KRH73711.1 hypothetical protein GLYMA_02G289100 [Glycine max]	Q9M1Q1/6e-46/FB215_ARATH F-box protein At3g62230 OS=Arabidopsis thaliana OX=3702 GN=At3g62230 PE=1 SV=1	nnu:104604855/1e-32/beta-glucosidase 46; K05350 beta-glucosidase [EC:3.2.1.21]	At3g62230/3e-46/[R] LSE0003 A F-box and FBD-domains	I1JJ69/8e-138/I1JJ69_SOYBN Uncharacterized protein OS=Glycine max OX=3847 GN=102659419 PE=4 SV=2	PF08387/4.0E-5/FBD	NA
Lj1gvBRI31728.1	XP_006575673.1/6.46936e-130/PREDICTED: putative F-box/LRR-repeat protein At1g56400 [Glycine max] &gt;KHN38296.1 Putative F-box/LRR-repeat protein [Glycine soja] &gt;KRH73711.1 hypothetical protein GLYMA_02G289100 [Glycine max]	Q9M1Q1/1e-42/FB215_ARATH F-box protein At3g62230 OS=Arabidopsis thaliana OX=3702 GN=At3g62230 PE=1 SV=1	nnu:104604855/2e-33/beta-glucosidase 46; K05350 beta-glucosidase [EC:3.2.1.21]	At3g62230/5e-43/[R] LSE0003 A F-box and FBD-domains	I1JJ69/4e-129/I1JJ69_SOYBN Uncharacterized protein OS=Glycine max OX=3847 GN=102659419 PE=4 SV=2	PF08387/3.7E-5/FBD	NA
Lj1gvBRI31759.1	XP_006575673.1/8.47208e-146/PREDICTED: putative F-box/LRR-repeat protein At1g56400 [Glycine max] &gt;KHN38296.1 Putative F-box/LRR-repeat protein [Glycine soja] &gt;KRH73711.1 hypothetical protein GLYMA_02G289100 [Glycine max]	Q9M1Q1/2e-47/FB215_ARATH F-box protein At3g62230 OS=Arabidopsis thaliana OX=3702 GN=At3g62230 PE=1 SV=1	nnu:104604855/5e-35/beta-glucosidase 46; K05350 beta-glucosidase [EC:3.2.1.21]	At1g56400/2e-53/[R] LSE0003 A F-box and FBD-domains	I1JJ69/5e-145/I1JJ69_SOYBN Uncharacterized protein OS=Glycine max OX=3847 GN=102659419 PE=4 SV=2	PF08387/5.0E-7/FBD	NA
Lj1gvBRI31764.1	XP_006575673.1/8.26321e-118/PREDICTED: putative F-box/LRR-repeat protein At1g56400 [Glycine max] &gt;KHN38296.1 Putative F-box/LRR-repeat protein [Glycine soja] &gt;KRH73711.1 hypothetical protein GLYMA_02G289100 [Glycine max]	Q9M1Q1/6e-42/FB215_ARATH F-box protein At3g62230 OS=Arabidopsis thaliana OX=3702 GN=At3g62230 PE=1 SV=1	nnu:104604855/5e-34/beta-glucosidase 46; K05350 beta-glucosidase [EC:3.2.1.21]	At1g56400/2e-44/[R] LSE0003 A F-box and FBD-domains	I1JJ69/5e-117/I1JJ69_SOYBN Uncharacterized protein OS=Glycine max OX=3847 GN=102659419 PE=4 SV=2	PTHR31639/1.8E-109/--	NA
Lj1gvBRI31765.1	XP_006575673.1/2.15844e-137/PREDICTED: putative F-box/LRR-repeat protein At1g56400 [Glycine max] &gt;KHN38296.1 Putative F-box/LRR-repeat protein [Glycine soja] &gt;KRH73711.1 hypothetical protein GLYMA_02G289100 [Glycine max]	Q9M1Q1/9e-54/FB215_ARATH F-box protein At3g62230 OS=Arabidopsis thaliana OX=3702 GN=At3g62230 PE=1 SV=1	nnu:104604855/2e-34/beta-glucosidase 46; K05350 beta-glucosidase [EC:3.2.1.21]	At3g62230/4e-54/[R] LSE0003 A F-box and FBD-domains	I1JJ69/1e-136/I1JJ69_SOYBN Uncharacterized protein OS=Glycine max OX=3847 GN=102659419 PE=4 SV=2	PF08387/3.0E-7/FBD	NA
Lj1gvBRI31766.1	XP_006575673.1/5.70818e-127/PREDICTED: putative F-box/LRR-repeat protein At1g56400 [Glycine max] &gt;KHN38296.1 Putative F-box/LRR-repeat protein [Glycine soja] &gt;KRH73711.1 hypothetical protein GLYMA_02G289100 [Glycine max]	Q9M1Q1/9e-42/FB215_ARATH F-box protein At3g62230 OS=Arabidopsis thaliana OX=3702 GN=At3g62230 PE=1 SV=1	nnu:104604855/3e-36/beta-glucosidase 46; K05350 beta-glucosidase [EC:3.2.1.21]	At3g29830/2e-47/[R] LSE0003 A F-box and FBD-domains	I1JJ69/3e-126/I1JJ69_SOYBN Uncharacterized protein OS=Glycine max OX=3847 GN=102659419 PE=4 SV=2	PTHR31639/5.1E-49/--	NA
Lj1gvBRI31907.1	KYP74203.1/6.97666e-109/Putative ribonuclease H protein At1g65750 family [Cajanus cajan]	P93295/3e-15/M310_ARATH Uncharacterized mitochondrial protein AtMg00310 OS=Arabidopsis thaliana OX=3702 GN=AtMg00310 PE=4 SV=1	bna:106394339/4e-38/uncharacterized protein LOC106394339; K01188 beta-glucosidase [EC:3.2.1.21]	At2g31080/4e-61/[R] KOG1075 FOG: Reverse transcriptase	A0A392M7B1/1e-96/A0A392M7B1_9FABA RNA-directed DNA polymerase (Reverse transcriptase) (Fragment) OS=Trifolium medium OX=97028 GN=A2U01_0004169 PE=4 SV=1	PF13456/1.4E-21/Reverse transcriptase-like	NA
Lj1gvBRI31986.1	AFK34478.1/6.61202e-22/unknown [Lotus japonicus]	NA	cit:102617219/5e-09/protein argonaute MEL1-like; K11593 eukaryotic translation initiation factor 2C	At2g04420/6e-09/[R] KOG1075 FOG: Reverse transcriptase	I3S2I6/4e-21/I3S2I6_LOTJA Uncharacterized protein OS=Lotus japonicus OX=34305 PE=2 SV=1	PTHR33033:SF53/1.8E-17/--	NA
Lj1gvBRI32047.1	AFK34478.1/5.10287e-22/unknown [Lotus japonicus]	NA	cit:102617219/1e-07/protein argonaute MEL1-like; K11593 eukaryotic translation initiation factor 2C	At2g22350/5e-10/[R] KOG1075 FOG: Reverse transcriptase	I3S2I6/3e-21/I3S2I6_LOTJA Uncharacterized protein OS=Lotus japonicus OX=34305 PE=2 SV=1	PTHR33033/1.0E-16/--	NA
Lj1gvBRI32059.1	XP_010419021.1/5.93855e-09/PREDICTED: uncharacterized protein LOC104704671 [Camelina sativa]	NA	NA	At2g34320/8e-07/[R] KOG1075 FOG: Reverse transcriptase	A0A2K3N4Y2/4e-08/A0A2K3N4Y2_TRIPR Ribonuclease H OS=Trifolium pratense OX=57577 GN=L195_g021326 PE=4 SV=1	NA	NA
Lj1gvBRI32074.1	XP_020209009.1/4.35983e-139/uncharacterized protein LOC109793946 [Cajanus cajan]	NA	pop:18110412/5e-07/wall-associated receptor kinase-like 1; K04733 interleukin-1 receptor-associated kinase 4 [EC:2.7.11.1]	NA	A0A151RKN8/3e-94/A0A151RKN8_CAJCA Uncharacterized protein OS=Cajanus cajan OX=3821 GN=KK1_035459 PE=4 SV=1	NA	NA
Lj1gvBRI32133.1	XP_019442742.1/0/PREDICTED: phenolic glucoside malonyltransferase 1-like [Lupinus angustifolius] &gt;OIW12344.1 hypothetical protein TanjilG_32460 [Lupinus angustifolius]	Q9ZWR8/1e-78/ANTA_GENTR Anthocyanin 5-aromatic acyltransferase OS=Gentiana triflora OX=55190 PE=1 SV=1	cam:101510753/0.0/phenolic glucoside malonyltransferase 1-like; K13264 isoflavone 7-O-glucoside-6''-O-malonyltransferase [EC:2.3.1.115]	At5g39090/4e-83/[RQ] LSE0274 A Predicted anthocyanin acyltransferase	A0A1J7HHR7/0.0/A0A1J7HHR7_LUPAN Uncharacterized protein OS=Lupinus angustifolius OX=3871 GN=TanjilG_32460 PE=4 SV=1	PF02458/1.4E-43/Transferase family	molecular_function:GO:0016747//transferase activity, transferring acyl groups other than amino-acyl groups;
[truncated: 355 more rows]

## Sheet: Supplementary Table S4
Supplementary Table S4 GO, KEGG, SwissProt and Nr description of contraction genes in Lotus japonicus
Unigene	Nr	Swissprot	KEGG	KOG	TrEMBL	Interpro	GO
[truncated: 175 more rows]

## Sheet: Supplementary Table S5
Supplementary Table S5 Statics macrosynteny between Lotus japonicus and Medicago truncatula
Species	No. of Synteny Blocks	Average Collinear Gene Pairs Per Block	No. of Collinear Genes in All Blocks	Mean Block Length in Current Species
L.japonicus_M. truncatula	833	24.0384	20024	659329.9028/559888.5354
Note: In the above statistics, a gene may be counted multiple times because it appears in multiple collinear blocks.
