# Supplementary material for: Comparative Genomics of Lotus japonicus Reveals Insights into Proanthocyanidin Accumulation and Abiotic Stress Response
Source: Plants (Basel). 2024 Apr 20;13(8):1151. doi: 10.3390/plants13081151 (PMC11054356; doi:10.3390/plants13081151)
Supplement: Supplementary file 1 [file plants-13-01151-s001.zip › Supplementary Tables S8-S22.xlsx]

## Sheet: Supplementary Table S8
Supplementary Table S8 Statistics of transcription reads
Sample	Total Raw Reads (M)	Total Clean Reads (M)	Total Clean Bases(Gb)	Clean Reads Q20(%)	Clean Reads Q30(%)	Clean Reads Ratio(%)
AlCl3_6h_1	109.87	104.59	10.46	97.61	89.53	95.2
AlCl3_6h_2	88.23	84.04	8.4	97.63	89.58	95.26
CK_6h_1	91.88	86.61	8.66	97.44	89.02	94.26
CK_6h_2	94.07	88.8	8.88	97.41	88.93	94.4
NaCl_6h_1	82.86	74.72	7.47	97.57	89.47	90.19
NaCl_6h_2	99.28	94.96	9.5	97.7	89.83	95.66
PEG_6h_1	100.19	95.93	9.59	97.67	89.72	95.74
PEG_6h_2	88.57	84.31	8.43	97.53	89.3	95.19
T37_6h_1	96.4	91.96	9.2	97.68	89.8	95.39
T37_6h_2	97.38	92.59	9.26	97.5	89.18	95.07
T0_6h_1	107.62	102.36	10.24	97.58	89.4	95.12
T0_6h_2	102.51	97.78	9.78	97.59	89.46	95.38

## Sheet: Supplementary Table S9
Supplementary Table S9 Transcription reads mapped to genome
Sample	Total Clean Reads (M)	Total Mapping(%)	Uniquely Mapping(%)
AlCl3_6h_1	104.59	94.45	79.96
AlCl3_6h_2	84.04	94.79	80.44
CK_6h_1	86.61	94.16	80.12
CK_6h_2	88.8	94.51	80.48
NaCl_6h_1	74.72	95	80.86
NaCl_6h_2	94.96	95.26	81.05
PEG_6h_1	95.93	94.43	80.09
PEG_6h_2	84.31	94.21	80.02
T37_6h_1	91.96	92.39	77.9
T37_6h_2	92.59	92.56	77.76
T0_6h_1	102.36	95.24	80.84
T0_6h_2	97.78	95.34	80.96

## Sheet: Supplementary Table S10
Supplementary Table S10 Transcription reads mapped to gene sets
Sample	Total Clean Reads (M)	Total Mapping(%)	Uniquely Mapping(%)
AlCl3_6h_1	104.59	74.42	65.53
AlCl3_6h_2	84.04	74.77	65.9
CK_6h_1	86.61	76.65	67.77
CK_6h_2	88.8	77.05	68.23
NaCl_6h_1	74.72	77.2	68.4
NaCl_6h_2	94.96	77.37	68.49
PEG_6h_1	95.93	74.36	65.97
PEG_6h_2	84.31	74.07	65.68
T37_6h_1	91.96	73.58	64.51
T37_6h_2	92.59	73.59	64.58
T0_6h_1	102.36	75.72	66.64
T0_6h_2	97.78	75.91	66.81

## Sheet: Supplementary Table S11
Supplementary Table S11 Number of genes differentially expressed in response to abiotic stress
Treatment	Differentially expressed	Induced	Repressed
NaCl	2983	1904 (63.8%)	1079 (36.2%)
PEG	2955	889 (30.1%)	2066 ( 69.9%)
Heat	6021	3590 (59.6%)	2431 (39.4%)
Cold	4160	1351 (32.5% )	2809 (67.5%)
AlCl3	2740	1089 (39.7%)	1651 (60.3%)

## Sheet: Supplementary Table S12
Supplementary Table S12 Common differentially expressed genes in NaCl, PEG, Heat, Cold and AlCl3 stress.
Gene ID	log2(CK_6h/AlCl3_6h)	Qvalue(AlCl3_6h-vs-CK_6h)	log2(CK_6h/NaCl_6h)	Qvalue(NaCl_6h-vs-CK_6h)	log2(CK_6h/PEG_6h)	Qvalue(PEG_6h-vs-CK_6h)	log2(CK_6h/T4_6h)	Qvalue(T4_6h-vs-CK_6h)	log2(CK_6h/T37_6h)	Qvalue(T37_6h-vs-CK_6h)
Lj1gvBRI00138	-1.64411	2.28771e-08	-2.41698	1.56634e-30	-2.34545	5.57635e-30	-2.28364	3.64811e-20	1.68013	0.00232097
Lj1gvBRI00350	-1.23619	5.55875e-08	-1.23725	1.51398e-10	2.99093	2.33738e-16	2.18917	9.42728e-08	2.54802	3.15828e-09
Lj1gvBRI00418	1.42895	2.00529e-30	1.23939	1.55641e-31	1.04328	4.26156e-27	1.07285	2.52081e-19	1.07944	1.19689e-17
Lj1gvBRI00507	3.37513	8.98308e-56	4.73697	2.23469e-65	1.02716	6.59866e-16	4.38454	3.42552e-60	3.13713	2.17375e-45
Lj1gvBRI00705	1.57678	8.63462e-116	1.51072	2.96059e-139	1.18216	2.23395e-104	1.20702	1.29619e-75	2.23717	2.06233e-171
Lj1gvBRI00969	-3.26873	4.5748e-25	-2.51478	7.487e-15	-3.81366	3.87862e-51	3.73886	1.3723e-05	3.9663	2.96663e-05
Lj1gvBRI01098	-3.17423	9.87035e-18	2.59699	0.000928176	-2.72938	2.76315e-15	-1.58635	0.00258666	2.67647	0.00492615
Lj1gvBRI01107	1.21133	0.000105034	1.75061	1.40728e-11	-1.26536	4.354e-18	-1.18797	9.45059e-11	3.4035	2.39314e-18
Lj1gvBRI01145	-1.24237	2.32279e-14	-1.113	2.9733e-15	1.38294	1.39559e-11	-3.56887	4.94907e-276	-2.39292	1.66767e-73
Lj1gvBRI01709	-1.54368	5.13789e-06	-1.29541	2.06426e-05	-2.23615	2.19851e-21	4.77709	1.0896e-09	5.00616	8.31952e-09
Lj1gvBRI02361	1.52788	0.00617396	2.32381	6.48885e-06	-1.08989	0.000231315	1.15931	0.0361494	2.56813	4.20411e-05
Lj1gvBRI03011	-1.18646	7.04768e-18	-2.91242	6.25536e-271	-2.1441	1.0733e-123	-2.9075	3.06722e-213	-1.08383	4.3068e-14
Lj1gvBRI03481	2.32272	8.58345e-12	1.54725	9.20993e-09	2.60455	7.44209e-19	1.19401	6.78348e-05	1.4442	7.61923e-06
Lj1gvBRI03530	3.22804	0	1.82005	1.13218e-197	4.45847	0	2.9922	1.00254e-286	2.72527	3.96907e-254
Lj1gvBRI03541	4.04291	0	1.4051	0	3.75609	0	6.99	0	7.08407	0
Lj1gvBRI03646	3.32402	5.70843e-39	1.9496	2.97538e-25	1.15705	2.23722e-13	1.24767	5.08148e-10	-1.20857	1.26146e-18
Lj1gvBRI04211	1.88583	3.50194e-251	6.44523	0	1.81728	0	3.0803	0	-1.01691	3.84578e-118
Lj1gvBRI04225	2.54057	1.54303e-41	4.35426	1.29676e-70	1.43135	7.14753e-28	2.21699	1.09398e-35	3.45979	1.19211e-52
Lj1gvBRI04574	-1.8911	5.68024e-49	3.36778	2.22326e-33	-2.27902	1.6925e-116	-1.25839	1.19178e-17	5.06669	1.46823e-29
Lj1gvBRI04671	-2.19581	2.06487e-43	-3.35839	1.08829e-201	-2.42765	1.78153e-84	1.36638	7.84798e-06	-3.33635	7.79083e-142
Lj1gvBRI05003	-2.77219	3.45643e-79	1.19612	1.30411e-05	-2.80383	1.92753e-114	-2.27393	2.071e-44	5.07763	3.34724e-18
Lj1gvBRI05122	1.54524	1.51052e-47	1.50466	2.493e-58	1.09491	1.97369e-40	1.76434	1.26875e-56	1.46542	1.30056e-38
Lj1gvBRI05187	1.34622	0.0002413	1.20079	0.000102157	1.83809	2.75648e-09	1.87135	6.03583e-07	2.73237	3.91175e-10
Lj1gvBRI05235	2.02336	0.000409382	1.28585	0.00615313	2.18459	7.88719e-06	2.03885	0.000349881	2.81774	9.71851e-06
Lj1gvBRI05280	-2.10975	0.0415069	-2.39808	0.00208969	-1.88505	0.0379423	-6.31295	1.44729e-26	-5.11631	7.92925e-13
Lj1gvBRI05372	3.2422	2.15911e-13	3.40999	5.6298e-16	1.14416	7.04061e-05	1.34907	0.000190624	4.52397	9.73028e-15
Lj1gvBRI05471	1.76207	0.00511558	1.82274	0.000605265	1.12183	0.0246759	1.20132	0.0421969	1.62787	0.0107386
Lj1gvBRI05674	2.45663	3.15877e-43	2.41841	1.01967e-49	-1.1915	1.7954e-49	-1.03393	2.95192e-24	2.21657	1.09837e-33
Lj1gvBRI05760	-2.49736	4.37747e-251	2.36903	5.14217e-53	1.71886	1.85941e-41	-1.85781	7.29193e-110	-2.498	7.48402e-229
Lj1gvBRI05793	1.81759	4.17009e-199	2.04176	1.99306e-299	1.41873	1.43034e-195	1.64945	2.55914e-173	1.92161	1.70064e-151
Lj1gvBRI05837	3.32265	1.57384e-158	2.85416	1.05252e-160	2.49109	3.75634e-152	2.11404	7.35566e-88	2.04963	2.13461e-73
Lj1gvBRI06125	1.31576	3.98666e-10	2.08385	4.23556e-26	1.26703	2.51391e-14	2.1513	1.68989e-21	1.91865	1.88465e-16
Lj1gvBRI06311	1.07165	9.64137e-05	2.23056	1.14735e-16	1.41253	3.01296e-09	2.11236	3.04044e-12	2.22691	4.07158e-12
Lj1gvBRI06327	2.23938	1.72294e-91	4.14017	1.4508e-177	2.90828	1.60008e-172	1.57781	5.67986e-53	1.68399	7.54521e-49
Lj1gvBRI06397	2.9005	1.19335e-43	2.55933	1.89254e-46	1.39638	8.04565e-24	2.15366	7.64745e-30	2.15069	5.88496e-27
Lj1gvBRI06705	-1.05337	0.0177679	-2.47482	4.10655e-22	-2.02104	1.12985e-13	-2.16788	3.84627e-12	-2.46842	7.03354e-16
Lj1gvBRI07128	-2.07405	1.38059e-197	-2.57437	0	-2.28393	0	-1.25748	6.3399e-57	-1.34465	5.46675e-60
Lj1gvBRI07473	5.39583	5.98776e-12	1.30312	0.00186919	-1.27173	2.47454e-07	-1.77759	1.66871e-11	4.91873	4.47257e-10
Lj1gvBRI07670	-1.26505	1.63299e-06	-1.11829	1.33422e-06	-2.43337	4.46159e-48	-3.10306	4.21275e-72	2.56966	1.31928e-07
Lj1gvBRI07687	-1.07365	0.000538617	-1.33029	2.42415e-08	-1.01914	4.55859e-05	-1.21586	2.55938e-05	1.31061	0.00593209
Lj1gvBRI07695	3.85203	1.35876e-20	3.14149	5.16257e-20	1.82844	3.35918e-12	3.16954	5.44398e-17	1.43168	7.85104e-06
Lj1gvBRI07898	2.77952	1.69206e-22	1.33726	1.49063e-11	1.60059	8.6692e-17	1.76259	8.49159e-13	4.1905	8.73522e-30
Lj1gvBRI07977	1.16531	6.90467e-39	1.14808	9.42382e-50	-2.70067	0	1.05669	3.63986e-33	1.02985	2.0347e-28
Lj1gvBRI08020	3.32483	1.74084e-14	2.90548	1.48691e-14	1.94233	1.89331e-10	1.19007	0.000527266	1.72646	4.34496e-06
Lj1gvBRI09364	-2.09515	3.38277e-115	2.44421	3.85676e-44	-1.77638	2.31189e-102	-1.39785	1.54496e-39	2.66782	2.0313e-35
Lj1gvBRI09558	1.81795	8.06661e-08	2.82288	1.60398e-19	1.45301	1.20919e-09	1.16685	5.15528e-05	1.11864	0.000276495
Lj1gvBRI09840	1.24878	1.491e-07	1.66304	7.54982e-15	1.16221	5.71599e-10	1.57204	1.41475e-10	1.75483	1.88256e-11
Lj1gvBRI10042	2.23438	1.84997e-15	2.74875	1.57262e-25	2.18338	3.64708e-22	1.84794	3.12389e-12	2.48919	8.14236e-17
Lj1gvBRI10106	3.59485	7.05006e-38	2.14029	5.45544e-27	1.58708	2.70501e-20	1.99684	3.73826e-19	1.65265	1.24962e-13
Lj1gvBRI10239	-2.14291	0	-2.035	0	-2.588	0	-1.58101	1.72987e-215	-1.90729	2.40506e-300
Lj1gvBRI10669	2.10114	5.14901e-131	2.41788	1.28751e-202	2.04306	7.88399e-181	1.35895	3.15038e-68	3.20507	1.58169e-198
Lj1gvBRI10686	2.5775	1.35101e-114	2.86456	4.88955e-157	1.48113	3.28828e-77	3.36448	5.07044e-146	1.06126	9.0495e-24
Lj1gvBRI11272	1.39132	9.52442e-13	2.24759	4.30342e-31	1.77274	1.72894e-25	1.21535	7.1642e-10	2.01151	8.60228e-20
Lj1gvBRI11525	3.33399	2.94803e-08	2.77346	4.61391e-08	2.03938	4.21941e-06	1.67852	0.00187566	4.22997	5.60547e-09
Lj1gvBRI11569	1.56325	3.34818e-15	2.13914	2.1043e-30	1.23274	2.02015e-14	1.63046	7.16672e-16	2.23694	2.13886e-23
Lj1gvBRI11591	-3.45026	1.1603e-39	-1.3927	6.78042e-05	-1.6384	4.15417e-07	-3.50035	4.7954e-42	-2.14409	1.05961e-09
Lj1gvBRI11880	1.33949	0.033992	2.67505	9.03752e-06	1.57994	0.00238323	1.5452	0.0113774	2.25992	0.000767919
Lj1gvBRI12118	1.53319	1.1031e-12	3.1695	9.77904e-38	2.14617	1.36412e-29	1.66617	2.86429e-14	4.82151	1.88323e-35
Lj1gvBRI12214	-1.11847	5.67148e-35	-2.39084	0	1.44947	5.32152e-38	2.08372	4.7765e-43	-3.2821	0
Lj1gvBRI12215	2.87945	7.62639e-11	4.3293	1.21119e-16	1.92364	5.96383e-09	1.29561	0.00153561	3.0419	3.18989e-10
Lj1gvBRI12316	4.6364	2.67044e-253	4.97469	3.67298e-244	1.25619	5.32077e-81	2.67142	8.83566e-164	3.87375	8.96377e-205
Lj1gvBRI12333	3.05412	7.16308e-134	5.32966	3.7117e-159	1.27425	1.41856e-55	1.12276	1.55811e-31	1.43377	9.00148e-42
Lj1gvBRI12597	8.20704	6.07727e-162	5.25351	0	3.38689	0	4.91215	0	7.04396	2.84894e-196
Lj1gvBRI12721	-2.3586	1.7234e-18	-1.57963	1.02389e-08	-1.56091	2.39894e-09	-1.07891	0.00316927	-1.60492	9.95358e-07
Lj1gvBRI13009	-2.16986	0.00160544	-2.52613	2.71894e-06	-2.11509	0.000373575	-3.17042	4.42883e-09	-8.84865	1.98166e-132
Lj1gvBRI13069	3.5168	1.34527e-292	4.45499	0	1.3762	3.09432e-121	3.04946	1.22872e-249	1.54414	4.47841e-88
Lj1gvBRI13131	1.50472	0	1.27433	0	2.47145	0	2.26129	0	1.92535	0
Lj1gvBRI13454	3.47387	0	6.64252	1.6115e-292	2.12121	0	2.87545	0	1.42749	2.56543e-100
Lj1gvBRI13871	2.62357	2.76693e-138	3.02025	1.44152e-191	2.7329	8.29046e-200	1.37682	6.58047e-51	2.81684	9.74561e-130
Lj1gvBRI14493	-1.50726	3.58666e-05	-2.97841	1.29119e-42	-1.74768	5.81765e-11	-3.20713	2.75249e-42	-8.76876	0
Lj1gvBRI14626	-1.20814	6.78503e-44	1.28479	8.28881e-30	-1.06913	4.5214e-46	-2.33173	1.58513e-252	1.95373	5.65223e-39
Lj1gvBRI14667	1.79241	0	1.07157	0	3.80548	0	1.30308	0	2.13846	0
Lj1gvBRI14902	1.41836	0	1.0159	0	4.70158	0	1.03365	0	1.91988	0
Lj1gvBRI15079	2.10337	0.0283805	2.1156	0.00871959	-2.57974	1.08773e-11	-1.23308	0.0488458	2.45169	0.0127479
Lj1gvBRI15299	3.06632	1.0634e-22	3.10372	3.8105e-27	4.71399	8.32193e-36	6.50605	4.22698e-25	7.0348	5.70659e-21
Lj1gvBRI15356	-3.13193	0	4.15673	1.34016e-81	-3.01126	0	-2.89407	0	4.0906	7.57993e-66
Lj1gvBRI15420	-1.98332	1.00437e-38	1.06605	8.4451e-06	-2.79017	6.05968e-142	-1.81949	1.25468e-30	3.09117	4.60754e-17
Lj1gvBRI15560	-1.21084	3.77473e-32	1.48198	2.00411e-26	-1.28237	8.66032e-54	-1.63184	6.76668e-65	3.46149	2.64317e-53
Lj1gvBRI15987	2.61966	4.3107e-12	2.186	6.20226e-12	2.50005	2.18492e-15	2.99492	2.7187e-14	3.27992	4.29228e-14
Lj1gvBRI16413	2.41233	1.2733e-27	3.13584	1.34304e-42	1.16296	5.23028e-14	1.70492	7.07176e-17	2.25379	5.82811e-22
Lj1gvBRI16645	-1.49242	0	-1.56705	0	-1.74736	0	-1.15249	2.95814e-199	-1.72943	0
Lj1gvBRI16676	1.98575	0.0265385	2.24482	0.00360395	2.8375	0.000320586	2.70928	0.00170754	2.77152	0.00332128
Lj1gvBRI16811	4.63435	7.42875e-149	4.76349	2.26275e-151	1.61014	1.75635e-70	1.51522	5.84763e-45	1.70834	1.94157e-38
Lj1gvBRI16946	1.69802	9.33552e-06	1.88137	3.17761e-08	1.5183	6.96784e-07	1.84088	1.69794e-06	3.90359	2.76245e-13
Lj1gvBRI17404	2.48168	1.00561e-05	2.51851	2.67089e-07	2.69608	1.5204e-08	3.11262	7.09235e-08	3.46956	7.34888e-08
Lj1gvBRI17427	2.86227	0	2.07577	0	2.84263	0	4.06316	0	2.61704	0
Lj1gvBRI17497	-1.41237	7.96262e-23	-2.06149	2.62916e-83	-1.21215	1.31045e-23	-1.62744	3.78498e-33	-6.22414	0
Lj1gvBRI17603	-1.34258	0.00277035	-1.04672	0.0146762	-1.32968	0.00025237	-1.0109	0.0434755	-1.27618	0.00840212
Lj1gvBRI17937	2.95084	5.39192e-188	1.86663	5.48657e-128	1.1811	1.77102e-68	1.69742	4.8831e-85	2.62495	2.24605e-143
Lj1gvBRI18078	-3.57844	2.46959e-68	-2.2669	2.23687e-23	-1.01183	0.000733333	-1.34908	4.39545e-05	-3.84771	2.13305e-81
Lj1gvBRI18513	-1.22704	0.000119141	-1.50667	6.80121e-10	-3.34514	3.89613e-84	-3.38014	2.81426e-69	2.78534	2.48334e-06
Lj1gvBRI18553	-1.14399	0.0228816	-1.98022	3.8896e-09	-1.19509	0.00238686	-2.26533	1.36404e-10	-6.31128	1.85864e-197
Lj1gvBRI18788	3.45336	2.2942e-81	6.50654	4.19771e-72	1.67761	2.15768e-47	2.95663	1.80717e-66	6.40575	2.7045e-66
Lj1gvBRI18995	1.03541	0.034094	1.78188	1.79762e-05	-1.03849	2.98775e-05	1.04217	0.0226388	2.39401	5.62635e-06
Lj1gvBRI19197	1.09165	2.02563e-11	2.61422	1.31153e-49	1.13024	9.74898e-18	1.39277	1.36226e-16	1.85444	4.68984e-23
Lj1gvBRI19384	4.65114	0	3.27246	1.28463e-37	3.16336	0	3.35751	2.23472e-281	2.50566	4.33965e-183
Lj1gvBRI19385	2.48191	0.00753158	2.32959	0.00282914	1.993	0.010986	2.9206	0.000948599	2.19715	0.0183574
Lj1gvBRI19560	-1.99691	4.47453e-05	-1.47368	0.00206339	-1.6919	0.00012744	-3.20484	1.04186e-17	-1.50187	0.00824671
Lj1gvBRI19722	-1.68191	1.23807e-30	-1.21494	1.14558e-18	-1.72637	5.77724e-48	-1.4493	2.11578e-21	-1.59447	7.06449e-25
Lj1gvBRI19756	1.43013	6.70347e-09	1.67221	1.44204e-14	2.64293	3.17801e-29	1.3995	7.34998e-09	1.97626	3.91683e-13
Lj1gvBRI19985	1.76414	6.07566e-07	3.87697	2.13617e-19	1.55046	3.61543e-08	1.88402	2.23711e-07	1.13485	0.00118266
Lj1gvBRI20022	2.79224	1.05183e-269	2.19477	5.43729e-238	1.53123	2.25087e-161	1.84335	2.55611e-141	2.88036	1.01174e-236
Lj1gvBRI20059	1.24027	0	2.54263	0	1.73829	0	1.60672	0	1.89346	0
Lj1gvBRI20271	1.17464	1.81671e-15	2.60413	4.57546e-61	-2.28891	1.61522e-259	-1.29035	7.42133e-42	1.97688	9.41793e-31
Lj1gvBRI20275	3.86208	1.58284e-45	2.75041	1.5229e-42	-2.00249	6.36509e-126	-1.18922	2.0191e-23	2.23185	2.07198e-24
Lj1gvBRI21035	-1.41038	0.00444292	-1.04815	0.024765	-1.65485	1.15543e-05	-2.30227	1.25731e-09	-2.10622	5.90666e-07
Lj1gvBRI21859	1.35593	1.90489e-05	1.28478	1.39852e-06	1.08624	1.80771e-05	1.49757	2.49015e-06	1.73148	1.75078e-07
Lj1gvBRI21863	3.6157	1.56865e-77	3.74797	7.31658e-91	1.05545	6.41042e-22	2.76983	2.64066e-59	3.26257	3.21505e-64
Lj1gvBRI22202	-1.34674	0.0295693	-2.87919	3.86874e-16	-1.36218	0.00674146	-1.9969	4.39903e-05	-3.1054	1.81214e-14
Lj1gvBRI22297	3.12978	3.98666e-10	1.60488	1.1864e-05	3.4536	1.86396e-14	4.00621	1.29024e-12	4.16325	8.80932e-12
Lj1gvBRI22423	-1.75035	0.00338467	-2.04592	1.70964e-05	-1.3118	0.0215778	-1.63646	0.00627821	-1.60222	0.0108746
Lj1gvBRI23221	-1.98951	3.28101e-50	-1.42123	2.13075e-28	-3.45818	0	4.47149	1.28421e-29	-1.53794	2.19803e-22
Lj1gvBRI23364	1.36764	3.27893e-27	1.15612	1.33826e-27	1.70157	2.60562e-56	1.3502	1.80167e-26	1.47626	1.38529e-27
Lj1gvBRI23372	-1.54657	0.00152184	-2.75697	7.49226e-22	-1.06992	0.0118707	-2.25409	4.39524e-10	-10.9505	0
Lj1gvBRI23672	1.35925	3.34314e-08	1.09522	6.85543e-08	1.19976	3.59505e-10	1.09317	8.69834e-06	3.61666	2.25926e-25
Lj1gvBRI23757	-1.87796	2.36471e-14	2.69728	6.18096e-09	-1.97572	4.17896e-23	-1.32409	5.25353e-06	2.90928	0.0038044
Lj1gvBRI23789	3.11122	1.49616e-08	3.8046	8.67099e-12	1.76856	2.51835e-05	2.37129	2.47336e-06	4.4727	2.23201e-10
Lj1gvBRI23968	-2.53282	3.02074e-93	-5.04726	0	-1.14083	3.28763e-17	-8.01302	0	1.32476	1.21253e-06
Lj1gvBRI24034	-1.05022	6.19075e-15	-1.38823	9.12524e-46	-1.09323	6.34861e-29	-3.00834	1.04589e-280	-1.7389	1.7612e-53
Lj1gvBRI24148	4.79304	6.39468e-215	3.9011	2.46716e-213	3.60923	1.86946e-240	4.27114	5.85739e-196	3.2174	4.58388e-147
Lj1gvBRI24663	1.40126	9.37405e-15	2.61161	4.75912e-42	2.07857	2.2667e-39	3.17517	2.91599e-44	5.19364	3.01769e-21
Lj1gvBRI24838	-1.17029	3.85215e-27	-1.97231	1.7327e-142	2.14001	1.2931e-46	-1.24006	4.39048e-31	-3.83577	0
Lj1gvBRI25014	-1.06461	1.04984e-12	1.2293	3.85828e-11	-1.76706	5.19467e-65	-1.4993	5.24544e-29	-1.39881	4.8482e-22
Lj1gvBRI25070	3.26658	0	2.06216	0	2.29606	0	3.78496	0	2.77664	0
Lj1gvBRI25116	-2.34214	6.60105e-101	1.72292	4.41662e-19	-3.18242	0	-2.09591	9.82533e-75	2.23749	1.77963e-19
Lj1gvBRI25831	6.3336	0	8.38217	0	1.92061	0	7.10437	0	5.91718	5.08099e-92
Lj1gvBRI26388	2.54126	1.7044e-34	2.34002	7.63948e-39	1.69955	3.17875e-29	2.72168	7.00552e-37	1.38907	1.80384e-13
Lj1gvBRI26548	4.23678	0	5.15078	0	2.58016	0	4.0983	0	3.27556	0
Lj1gvBRI26582	-1.72541	1.11181e-17	-1.4078	2.99375e-14	-1.37126	1.12548e-13	5.9383	7.38498e-17	-2.02699	5.2656e-24
Lj1gvBRI26651	3.3662	2.40799e-255	3.5375	0	1.56981	4.89335e-135	-1.85023	0	3.29553	1.1268e-219
Lj1gvBRI28172	2.90848	4.06895e-10	2.43798	7.14067e-10	1.63961	3.01426e-06	1.79174	1.69318e-05	2.46893	1.117e-07
Lj1gvBRI28383	-1.26801	0.000494903	1.25826	0.00989121	1.35767	0.00369817	-2.49838	1.31909e-21	-1.97602	1.34717e-10
Lj1gvBRI28594	4.22982	0	4.54325	2.55049e-214	1.31853	5.37496e-204	1.38566	2.38219e-155	6.01537	0
Lj1gvBRI28700	2.65661	9.75769e-25	2.48103	2.07563e-27	1.2373	1.51049e-12	1.7529	3.63622e-14	3.08328	1.43485e-24
Lj1gvBRI28710	-1.46108	0.00711764	-1.43098	0.00151701	-1.48534	0.000630324	-1.82569	8.18169e-05	-2.93575	1.31157e-14
Lj1gvBRI28745	2.7052	9.71035e-84	3.80292	3.34038e-141	1.23003	1.68177e-43	1.22422	2.63994e-29	3.71115	1.44621e-110
Lj1gvBRI28813	1.46912	9.75124e-103	1.44629	1.5044e-130	1.57386	4.82225e-164	1.56753	4.79331e-114	1.43961	3.63668e-83
Lj1gvBRI29093	2.39989	0.00358472	3.34156	9.899e-06	1.50597	0.0290077	-1.3309	0.00736696	3.93401	3.62106e-05
Lj1gvBRI29162	2.21527	7.79621e-13	2.86515	6.25497e-21	2.16108	1.8449e-17	1.43192	7.98301e-07	2.15392	3.35113e-11
Lj1gvBRI29536	-1.08608	0.0276357	1.7676	0.00499035	-1.36289	0.000153623	-1.39364	0.000959933	3.45657	5.16148e-05
Lj1gvBRI29629	-1.47216	0.00710316	-3.69588	1.9472e-37	-2.1711	6.03822e-09	-2.97532	2.99774e-16	-1.26053	0.0306479
Lj1gvBRI30133	-1.52316	0.0445373	-1.99751	0.000219863	-1.45854	0.0212177	-2.31161	5.73836e-05	-1.66467	0.020345
Lj1gvBRI30382	-1.14738	1.04366e-06	-1.7879	1.18706e-24	-1.05293	4.44896e-08	-4.50861	8.40439e-301	-4.03379	7.50742e-199
Lj1gvBRI30747	-1.16186	0.03815	-1.18147	0.0113048	-1.54793	7.74208e-05	-1.11303	0.0394792	-8.80928	0
Lj1gvBRI30767	-1.76921	3.96653e-166	-1.35972	9.86603e-104	-2.28753	0	-1.03477	6.83233e-44	-1.06318	1.1702e-40
Lj1gvBRI30952	-1.67261	2.69859e-235	1.65205	1.33066e-90	-1.95566	0	-1.38055	4.92844e-134	1.64303	3.97303e-69
Lj1gvBRI31933	-1.645	2.96709e-12	1.2943	0.000232005	-1.50326	2.71813e-14	-1.37968	2.1785e-08	4.15708	1.27168e-11
Lj1gvBRI32055	1.7508	0.0309239	1.72549	0.0130878	1.61998	0.0177032	1.95394	0.0135143	1.94591	0.0187835
Lj1gvBRI32290	-1.41304	2.06971e-10	-2.35557	1.84355e-27	-1.292	4.02687e-14	-2.05388	4.35282e-28	-9.15838	0
Lj1gvBRI32561	5.90025	4.31545e-15	5.25784	1.85769e-16	5.6952	2.61761e-17	5.6343	1.05732e-14	4.81988	1.0902e-12
Lj1gvBRI32826	3.45801	1.80863e-114	4.17939	4.2794e-134	1.19135	1.70789e-37	3.04716	1.52621e-97	1.81008	4.80748e-45
Lj1gvBRI33330	2.05229	1.45525e-05	3.16355	8.20957e-11	1.89414	1.30994e-06	1.97834	3.81633e-05	1.82721	0.000180327
Lj1gvBRI33757	1.52316	2.00312e-114	2.06532	4.47753e-246	1.62103	3.10373e-184	1.76522	2.58215e-152	4.41481	0
Lj1gvBRI33954	-1.06044	5.54655e-08	-1.2226	1.53762e-15	-1.82103	9.92034e-45	-2.59305	2.14088e-84	1.16321	6.99005e-05
Lj1gvBRI34218	-1.42451	1.72046e-15	-1.20088	0.000247457	-1.29739	9.28676e-20	-4.83787	0	1.00731	0.000113397
Lj1gvBRI34281	-1.64142	3.85465e-07	2.78443	8.91085e-07	-1.32505	4.38867e-06	1.36227	0.0135054	1.94504	0.00152714
Lj1gvBRI34323	1.32534	0.0463959	1.10303	0.0474584	2.78832	4.44391e-06	1.60177	0.0116277	2.14045	0.00211348
Lj1gvBRI35026	-3.75439	1.74701e-30	2.18406	0.00460026	-4.31124	3.07346e-56	-2.67273	8.44669e-12	2.4425	0.00878051
Lj1gvBRI35194	3.32728	0	2.32677	0	1.12747	1.57273e-207	-1.3416	0	6.64176	0
Lj1gvBRI35283	1.09368	0	1.63409	0	2.17418	0	1.56171	0	1.08403	1.41586e-237
Lj1gvBRI35285	3.41006	9.82653e-15	3.46985	1.44151e-17	3.35543	4.57058e-19	3.00631	4.31998e-13	3.15271	1.3304e-12
Lj1gvBRI35411	1.44574	6.75936e-08	1.28374	9.85468e-09	1.90826	5.94097e-17	2.07448	3.68553e-13	2.66113	1.71112e-16
Lj1gvBRI35414	2.66533	3.47716e-177	2.11912	7.31358e-168	5.75387	1.64641e-270	6.48381	1.14688e-187	6.15175	3.27156e-187
Lj1gvBRI35500	1.00193	0.00957127	1.85304	1.03875e-07	1.0589	0.000484091	1.47459	0.00016524	2.85939	1.68106e-09
Lj1gvBRI35502	2.93825	1.10382e-30	4.54254	5.97187e-43	3.42752	1.1569e-46	3.04842	1.00113e-29	2.86196	2.95201e-26
Lj1gvBRI35535	5.16589	0	6.97334	0	1.29156	9.77396e-197	4.22273	0	1.03531	7.85587e-81
Lj1gvBRI35626	1.59313	0.000395226	4.13453	1.18152e-13	4.50767	3.84544e-15	3.49145	1.30881e-10	5.23784	8.34128e-12
Lj1gvBRI35627	1.5121	2.96801e-14	4.0033	1.30555e-49	2.58944	8.25868e-41	2.85154	2.67408e-32	4.19329	5.07765e-40
Lj1gvBRI35636	1.73389	7.90858e-09	1.73905	1.96157e-11	2.36882	6.85832e-19	1.1281	0.0002135	2.60787	6.99804e-14
Lj1gvBRI35829	3.30832	4.86476e-12	3.7794	2.10512e-15	2.53895	5.22162e-12	1.36966	0.000405391	3.90998	2.17547e-12
Lj1gvBRI36441	-3.30408	4.38709e-164	-4.39699	0	-1.14133	9.06369e-14	-2.72998	3.69918e-92	-4.66484	0
Lj1gvBRI36468	1.61911	0.00368712	1.27917	0.00637991	3.52006	2.10607e-09	2.75236	4.32708e-06	1.94151	0.000989124
Lj1gvBRI36558	-1.23659	0.0228142	-1.88925	2.81601e-07	-1.94573	5.20223e-08	-3.28339	2.25573e-25	-1.16239	0.0392782
Lj1gvBRI36830	2.89196	7.31874e-14	2.06298	2.19686e-11	2.35884	4.52617e-14	2.08391	7.14339e-09	2.10416	1.23078e-08
Lj1gvBRI37221	1.12655	6.13834e-35	2.04152	9.73568e-114	1.75945	1.65847e-99	1.4009	6.88379e-47	2.38556	7.18529e-93
Lj1gvBRI37315	1.29652	4.64356e-179	1.98899	0	1.04127	9.73863e-170	-1.16096	4.89659e-302	2.39973	0
Lj1gvBRI37374	-1.61643	0.000680546	-1.17264	0.0115604	-1.04433	0.0273994	-1.25794	0.0157602	-7.99802	5.41604e-291
Lj1gvBRI37409	-1.25163	4.44522e-08	-1.34529	5.7659e-13	1.7343	7.80742e-09	-2.17532	1.3347e-32	-1.7966	1.9816e-18
Lj1gvBRI37640	-2.18899	1.37468e-11	1.34004	0.0177603	-2.2501	2.53476e-17	-1.34467	0.000642441	2.19747	0.00188062
Lj1gvBRI37701	3.20914	8.39142e-05	2.15424	0.00137046	1.83729	0.00427477	2.98581	0.000147248	3.04775	0.000312306
Lj1gvBRI37745	1.2691	0.00658903	-3.80831	7.70818e-19	2.20758	3.5969e-08	-1.15866	0.0339081	-4.16314	5.53679e-21
Lj1gvBRI37769	1.08086	0.0454407	1.94957	3.77611e-05	1.42457	0.000897969	1.81372	0.000519681	2.53323	1.34205e-05
Lj1gvBRI38041	1.59731	1.16169e-27	2.45776	4.33336e-70	8.39817	8.18153e-49	8.38858	1.16144e-42	2.68508	2.26855e-54
Lj1gvBRI38412	-1.10578	0.0002575	-2.80514	5.09042e-59	-2.47308	1.87608e-44	-1.09378	0.000190741	2.55591	1.5874e-06
Lj1gvBRI38530	2.57532	2.78887e-08	4.10987	1.70526e-14	1.16088	0.00047108	2.94148	1.22525e-09	1.85398	4.00429e-05
Lj1gvBRI38614	1.11085	1.62204e-11	1.18215	9.67993e-17	1.75112	3.3832e-34	2.22932	1.07052e-31	3.2455	8.50054e-44
Lj1gvBRI38644	1.32937	2.31345e-09	1.49024	1.03707e-14	-1.02558	6.55541e-18	1.11659	4.65921e-07	3.47234	2.86114e-27

## Sheet: Supplementary Table S13
Supplementary Table S13 Differentially expressed genes (DEGs) between low temperature (0℃) stress and control (CK)
GeneID	Length	CK_6h-Expression	T0_6h-Expression	log2FoldChange(T0_6h/CK_6h)	Padj	Up/Down-Regulation	Pvalue
Lj1gvBRI11569	2921	365.42	118.025	-1.63046	7.16381e-16	Down	8.27887e-17
Lj1gvBRI26758	2383	533.585	1474.75	1.46668	2.2514e-51	Up	1.11585e-52
Lj1gvBRI09857	2641	151.403	329.972	1.12395	2.04324e-08	Up	3.52366e-09
Lj1gvBRI26317	2436	105.169	48.8924	-1.10502	0.00195919	Down	0.000563573
Lj1gvBRI34931	371	11.2658	35.0687	1.63824	0.00998448	Up	0.00326266
Lj1gvBRI15311	2099	51.2569	107.683	1.07097	0.0032723	Up	0.000978458
Lj1gvBRI18515	813	19.8353	72.4151	1.86822	3.76778e-05	Up	8.62521e-06
Lj1gvBRI34595	1116	7123.91	893.6	-2.99497	0	Down	0
Lj1gvBRI05773	2456	642.357	1555.08	1.27554	3.09174e-45	Up	1.69709e-46
Lj1gvBRI35269	2544	163.327	69.4183	-1.23437	1.55846e-05	Down	3.41805e-06
Lj1gvBRI38613	1811	21.5693	178.576	3.04949	2.58549e-19	Up	2.64271e-20
Lj1gvBRI09210	1183	27.9078	60.5147	1.11661	0.0200492	Up	0.00698009
Lj1gvBRI17422	2223	1864.48	784.299	-1.2493	4.33327e-52	Down	2.12669e-53
Lj1gvBRI25223	1191	145.146	826.495	2.5095	7.22745e-65	Up	3.01098e-66
Lj1gvBRI02499	2218	975.505	3262.57	1.74179	1.05537e-150	Up	2.1632e-152
Lj1gvBRI24175	906	3182.97	6576.14	1.04687	3.57436e-103	Up	1.04648e-104
Lj1gvBRI01124	2391	53.7755	112.404	1.06367	0.00197631	Up	0.000568856
Lj1gvBRI28594	1930	4960.14	1898.32	-1.38566	2.37281e-155	Down	4.72708e-157
Lj1gvBRI21452	1311	1779.42	6776.44	1.92912	0	Up	0
Lj1gvBRI07496	2431	20.2677	1645.14	6.34288	6.07752e-152	Up	1.22916e-153
Lj1gvBRI09758	2511	541.097	202.886	-1.41522	3.36843e-19	Down	3.45012e-20
Lj1gvBRI13656	1314	194.223	62.4145	-1.63776	1.17542e-08	Down	1.99432e-09
Lj1gvBRI27983	1600	1519.55	153.407	-3.3082	1.79895e-157	Down	3.51848e-159
Lj1gvBRI15079	808	15.016	35.2979	1.23308	0.0488439	Up	0.0186701
Lj1gvBRI09884	2914	237.351	15.2006	-3.96482	5.02493e-30	Down	3.74713e-31
Lj1gvBRI00452	2109	696.37	2079.23	1.57812	3.85367e-83	Up	1.32193e-84
Lj1gvBRI06862	2650	117.773	263.856	1.16374	5.86683e-07	Up	1.13255e-07
Lj1gvBRI01145	2983	216.046	2563.79	3.56887	4.92402e-276	Up	5.70983e-278
Lj1gvBRI04238	1087	341.593	86.7868	-1.97673	2.99498e-20	Down	2.98056e-21
Lj1gvBRI03456	4653	134.021	303.891	1.18109	1.11865e-08	Up	1.89327e-09
Lj1gvBRI11596	2421	6.89192	23.5474	1.77259	0.0193978	Up	0.00672747
Lj1gvBRI22156	2861	104.364	36.6798	-1.50857	3.88906e-05	Down	8.91815e-06
Lj1gvBRI08152	567	467.503	184.926	-1.33803	6.94754e-15	Down	8.33814e-16
Lj1gvBRI13096	3581	1032.63	496.129	-1.05753	2.33119e-22	Down	2.1534e-23
Lj1gvBRI10984	486	162.014	41.8531	-1.95271	3.87477e-10	Down	5.97599e-11
Lj1gvBRI05706	1704	471.672	4747.39	3.33128	0	Up	0
Lj1gvBRI12215	2028	95.8208	39.0339	-1.29561	0.00153549	Down	0.000434348
Lj1gvBRI26656	663	29.0695	76.5835	1.39753	0.00106895	Up	0.000296196
Lj1gvBRI17483	1560	20.2311	59.3763	1.55331	0.00179177	Up	0.000512159
Lj1gvBRI08500	2314	1013.29	3138.69	1.63112	1.32116e-127	Up	3.18001e-129
Lj1gvBRI01842	1962	578.692	1687.78	1.54426	3.77587e-66	Up	1.54561e-67
Lj1gvBRI23211	1407	165.827	331.878	1.00098	2.32004e-07	Up	4.33397e-08
Lj1gvBRI22296	2570	4.27708	225.46	5.7201	3.52148e-28	Up	2.75607e-29
Lj1gvBRI21859	1407	157.265	55.6953	-1.49757	2.48979e-06	Down	5.0717e-07
Lj1gvBRI26014	2183	4.10542	32.3932	2.98009	3.43177e-05	Up	7.81965e-06
Lj1gvBRI09060	1575	2084.92	902.653	-1.20775	4.93506e-52	Down	2.42502e-53
Lj1gvBRI02455	1334	256.857	121.599	-1.07883	3.14442e-06	Down	6.46421e-07
Lj1gvBRI28689	2079	165.436	80.8688	-1.03262	0.000238416	Down	6.03457e-05
Lj1gvBRI19004	1582	1.77565	114.917	6.0161	1.93201e-17	Up	2.10696e-18
Lj1gvBRI09425	2086	1894.76	8679.71	2.19563	0	Up	0
Lj1gvBRI38176	831	2.48453	13.4828	2.44007	0.00686255	Up	0.00217414
Lj1gvBRI25165	5300	1297.31	5004.68	1.94776	6.57427e-261	Up	8.16086e-263
Lj1gvBRI02557	1250	112.178	234.72	1.06515	6.48766e-06	Up	1.37123e-06
Lj1gvBRI00126	1372	640.483	282.36	-1.18163	1.13491e-16	Down	1.26448e-17
Lj1gvBRI02209	966	654.361	213.881	-1.61328	2.54651e-28	Down	1.98454e-29
Lj1gvBRI15210	1129	535.352	259.449	-1.04503	1.03442e-11	Down	1.46696e-12
Lj1gvBRI15409	3693	152.08	73.3717	-1.05154	0.000341184	Down	8.82064e-05
Lj1gvBRI08863	369	53.6252	21.7937	-1.299	0.0145936	Down	0.00492697
Lj1gvBRI01051	3773	220.65	819.335	1.8927	1.16081e-42	Up	6.67761e-44
Lj1gvBRI37011	695	22.3773	88.3305	1.98088	1.99237e-06	Up	4.01804e-07
Lj1gvBRI23789	1222	67.7994	13.1037	-2.37129	2.47303e-06	Down	5.03458e-07
Lj1gvBRI00564	935	382.971	176.087	-1.12095	9.52576e-10	Down	1.50375e-10
Lj1gvBRI06390	1523	39.5972	1463.32	5.2077	2.76621e-169	Up	5.02506e-171
Lj1gvBRI13023	351	13.399	3.03339	-2.14312	0.0192833	Down	0.00668367
Lj1gvBRI06891	1225	19.7545	50.0613	1.34151	0.0157121	Up	0.00533265
Lj1gvBRI32178	2098	2.52123	480.92	7.57552	9.87751e-38	Up	6.18447e-39
Lj1gvBRI12820	1597	139.622	911.854	2.70728	7.07161e-79	Up	2.53284e-80
Lj1gvBRI38412	1677	74.1988	158.364	1.09378	0.000190721	Up	4.76903e-05
Lj1gvBRI12265	2632	159.91	359.421	1.16842	3.5193e-09	Up	5.77084e-10
Lj1gvBRI25836	2455	29.7687	73.2159	1.29836	0.00527697	Up	0.00163682
Lj1gvBRI00227	1450	77.1228	158.635	1.04048	0.00045173	Up	0.000118687
Lj1gvBRI35142	3572	2046.32	4097.39	1.00167	5.76701e-73	Up	2.20525e-74
Lj1gvBRI00241	2486	225.997	7238.53	5.00132	0	Up	0
Lj1gvBRI19032	1125	3.5632	27.4608	2.94613	9.02277e-05	Up	2.15674e-05
Lj1gvBRI25557	474	24.4002	51.541	1.07883	0.0385901	Up	0.0143675
Lj1gvBRI19537	438	39.525	100.919	1.35236	0.000306162	Up	7.86237e-05
Lj1gvBRI10385	1251	3.13852	915.819	8.18883	5.26905e-53	Up	2.55564e-54
Lj1gvBRI05358	894	2.37311	10.5666	2.15467	0.0222545	Up	0.00783615
Lj1gvBRI09930	2286	449.945	940.447	1.0636	7.39667e-21	Up	7.19758e-22
Lj1gvBRI29028	405	3.92337	18.0074	2.19842	0.00769819	Up	0.00246033
Lj1gvBRI00005	2109	133.974	269.12	1.0063	3.15643e-06	Up	6.49081e-07
Lj1gvBRI00633	3892	800.658	8330.5	3.37914	0	Up	0
Lj1gvBRI12434	300	604.15	3481.55	2.52675	3.95996e-250	Up	5.0715e-252
Lj1gvBRI38320	1383	24.6595	627.059	4.66839	1.04942e-76	Up	3.82861e-78
Lj1gvBRI04889	1984	28396.3	5538.95	-2.35802	0	Down	0
Lj1gvBRI37790	735	1.88065	7.68719	2.03123	0.041782	Up	0.0156808
Lj1gvBRI13533	1842	449.151	217.996	-1.0429	6.39124e-10	Down	9.99254e-11
Lj1gvBRI16611	2771	1870.05	4263.59	1.18899	1.11849e-103	Up	3.25092e-105
Lj1gvBRI10181	2589	37.3538	152.534	2.0298	2.9218e-10	Up	4.46555e-11
Lj1gvBRI00705	2176	3053.29	1322.57	-1.20702	1.29365e-75	Down	4.78623e-77
Lj1gvBRI23968	3634	205.96	53203.7	8.01302	0	Up	0
Lj1gvBRI36248	2018	147.959	338.231	1.19281	1.78862e-09	Up	2.87553e-10
Lj1gvBRI19937	1417	7514.6	2362.09	-1.66963	8.30451e-306	Down	8.72465e-308
Lj1gvBRI10887	1773	244.37	76.7208	-1.67137	5.05525e-12	Down	7.0344e-13
Lj1gvBRI09384	894	6.78077	22.1472	1.7076	0.0247173	Up	0.00878265
Lj1gvBRI22557	1495	172.583	2090.99	3.59883	2.59073e-232	Up	3.56893e-234
Lj1gvBRI33931	1874	2274.78	7004.28	1.62251	2.0954e-277	Up	2.41712e-279
Lj1gvBRI36205	1437	251.728	120.708	-1.06035	2.73652e-06	Down	5.59997e-07
Lj1gvBRI05211	1290	6766.34	2284.91	-1.56624	2.14244e-254	Down	2.6984e-256
Lj1gvBRI33126	498	115.032	460.26	2.00041	1.54593e-27	Up	1.2277e-28
Lj1gvBRI36166	2212	415.955	172.801	-1.26732	6.28744e-13	Down	8.34163e-14
Lj1gvBRI23492	2718	128.427	541.783	2.07677	5.22984e-30	Up	3.90152e-31
Lj1gvBRI19874	3342	293.135	2342.16	2.99821	1.04794e-215	Up	1.52929e-217
Lj1gvBRI00380	836	2229.55	8506.53	1.93182	0	Up	0
Lj1gvBRI20462	969	110.763	369.162	1.73678	2.77705e-16	Up	3.14456e-17
Lj1gvBRI09358	4249	180.19	76.5541	-1.23497	6.70018e-06	Down	1.41797e-06
Lj1gvBRI22061	1449	14.6834	39.6675	1.43377	0.0161308	Up	0.00549578
Lj1gvBRI31981	1590	38.483	91.3765	1.2476	0.00130404	Up	0.000365324
Lj1gvBRI36034	1464	596.945	1383.25	1.21239	4.48834e-36	Up	2.88904e-37
Lj1gvBRI02833	1422	5668.22	2501.52	-1.18009	8.29073e-131	Down	1.96293e-132
Lj1gvBRI22173	1607	404.937	1072.99	1.40587	4.18605e-36	Up	2.69319e-37
Lj1gvBRI17474	1068	241.935	1726.01	2.83475	2.44538e-147	Up	5.11598e-149
Lj1gvBRI02491	237	25.0215	56.2011	1.16743	0.0296458	Up	0.0107313
Lj1gvBRI08002	1449	458.978	1257.49	1.45405	4.4748e-44	Up	2.5091e-45
Lj1gvBRI15636	1406	348.903	1638.37	2.23136	5.10795e-106	Up	1.4599e-107
Lj1gvBRI05070	1578	1673.93	5083.94	1.60271	6.08814e-204	Up	9.34538e-206
Lj1gvBRI08081	1985	1671.96	3437.3	1.03974	3.19573e-69	Up	1.26846e-70
Lj1gvBRI07330	1310	69.6478	27.5766	-1.33663	0.00285233	Down	0.000842857
Lj1gvBRI32988	1800	532.908	5808.66	3.44625	0	Up	0
Lj1gvBRI25609	1794	172.173	1041.34	2.59651	5.83248e-82	Up	2.01839e-83
Lj1gvBRI20350	909	217.925	82.9365	-1.39375	5.72945e-08	Down	1.02051e-08
Lj1gvBRI38167	2234	13.1104	34.1875	1.38276	0.0299339	Up	0.0108456
Lj1gvBRI35313	1560	69.8849	179.501	1.36094	1.13084e-06	Up	2.23675e-07
Lj1gvBRI21430	2465	1267.19	3505.03	1.46779	1.03405e-105	Up	2.9648e-107
Lj1gvBRI09900	411	1.4137	8.5532	2.59699	0.00656488	Up	0.00206831
Lj1gvBRI24186	282	66.9844	418.379	2.64291	2.40204e-34	Up	1.6065e-35
Lj1gvBRI12968	789	10.5139	1.94402	-2.43518	0.00962355	Down	0.00313336
Lj1gvBRI35948	687	104.836	291.412	1.47493	1.35015e-11	Up	1.92697e-12
Lj1gvBRI37451	1477	38.8532	171.149	2.13915	3.20037e-12	Up	4.39713e-13
Lj1gvBRI02961	1222	20.9385	87.7727	2.06762	1.69927e-06	Up	3.40739e-07
Lj1gvBRI04836	912	3197.56	7780.8	1.28295	1.76491e-191	Up	2.86947e-193
Lj1gvBRI27557	456	22.6831	7.81809	-1.53673	0.0462706	Down	0.0175716
Lj1gvBRI00272	282	14.8981	60.5096	2.02204	5.50544e-05	Up	1.28414e-05
Lj1gvBRI21086	804	259.451	655.427	1.33697	3.07668e-20	Up	3.06373e-21
Lj1gvBRI19384	1571	2692.76	262.716	-3.35751	2.22278e-281	Down	2.53713e-283
Lj1gvBRI34016	1533	205.18	85.946	-1.25539	7.28205e-07	Down	1.41699e-07
Lj1gvBRI37643	1761	86.7731	209.59	1.27225	4.46776e-07	Up	8.53404e-08
Lj1gvBRI08381	611	4.15856	56.8367	3.77266	3.03477e-09	Up	4.95336e-10
Lj1gvBRI17369	1611	1931.7	4819.73	1.31908	7.15668e-137	Up	1.60559e-138
Lj1gvBRI09687	1481	319.205	11.1876	-4.83451	2.70358e-41	Down	1.59207e-42
Lj1gvBRI14403	1272	10.099	84.2547	3.06055	2.6385e-10	Up	4.01979e-11
Lj1gvBRI11220	849	60.404	152.534	1.33642	7.95616e-06	Up	1.69173e-06
Lj1gvBRI28716	1538	104.827	1335.14	3.67092	5.87502e-151	Up	1.19888e-152
Lj1gvBRI28392	1473	185.911	1052.59	2.50126	5.61954e-81	Up	1.97192e-82
Lj1gvBRI31463	864	1.59107	26.2905	4.04647	1.28322e-06	Up	2.55059e-07
Lj1gvBRI13700	1652	1341.39	427.794	-1.64874	4.47869e-56	Down	2.06246e-57
Lj1gvBRI34285	1473	32.8755	140.879	2.09937	3.77778e-10	Up	5.81725e-11
Lj1gvBRI31264	1185	1209.54	2479.31	1.03548	1.23191e-43	Up	6.9523e-45
Lj1gvBRI13678	1071	2532.7	24316.5	3.26319	0	Up	0
Lj1gvBRI05210	1303	388.825	1137.51	1.54869	3.61088e-37	Up	2.28489e-38
Lj1gvBRI35531	3450	755.642	335.942	-1.16949	1.54369e-18	Down	1.61945e-19
Lj1gvBRI15489	1242	12.2896	40.1885	1.70934	0.0039681	Up	0.00120476
Lj1gvBRI28545	1755	1546	3280.79	1.0855	1.90415e-70	Up	7.46578e-72
Lj1gvBRI02093	1413	47.9974	113.792	1.24537	0.000361414	Up	9.37648e-05
Lj1gvBRI25308	1235	3602.66	640.983	-2.4907	1.73321e-272	Down	2.0308e-274
Lj1gvBRI13854	3021	2043.39	4548.93	1.15457	8.06119e-101	Up	2.40159e-102
Lj1gvBRI29950	741	154.387	71.3071	-1.11444	0.000146291	Down	3.59781e-05
Lj1gvBRI05004	513	3.80456	13.2179	1.79669	0.0474903	Up	0.0181038
Lj1gvBRI38644	4007	279.985	129.124	-1.11659	4.65839e-07	Down	8.90381e-08
Lj1gvBRI21650	747	14.9168	59.8661	2.0048	7.03912e-05	Up	1.66042e-05
Lj1gvBRI31088	3022	2553.43	10932	2.09805	0	Up	0
Lj1gvBRI22791	1680	3.04019	16.9261	2.47702	0.00399688	Up	0.00121447
Lj1gvBRI18429	2108	1106.7	3306.67	1.57912	7.4037e-125	Up	1.81119e-126
Lj1gvBRI18995	1602	66.7489	32.4131	-1.04217	0.0226377	Down	0.00798547
Lj1gvBRI03169	1074	391.281	110.308	-1.82666	8.23292e-21	Down	8.02378e-22
Lj1gvBRI37130	2348	260.213	63.5604	-2.03349	5.60183e-16	Down	6.44154e-17
Lj1gvBRI09655	1294	24.1251	64.2345	1.41281	0.00248318	Up	0.000725655
Lj1gvBRI26202	3575	600.293	216.059	-1.47424	8.29589e-22	Down	7.83399e-23
Lj1gvBRI26606	5085	89.6998	202.318	1.17345	5.28034e-06	Up	1.10758e-06
Lj1gvBRI25227	414	241.994	1220.14	2.334	2.22806e-81	Up	7.77113e-83
Lj1gvBRI20275	1560	384.21	876.111	1.18922	2.01783e-23	Up	1.80407e-24
Lj1gvBRI28693	4355	429.768	201.193	-1.09498	3.76926e-10	Down	5.80299e-11
Lj1gvBRI15222	1561	132.174	38.2988	-1.78707	1.65594e-07	Down	3.06031e-08
Lj1gvBRI37127	1212	28.7347	2030.52	6.14291	1.11865e-194	Up	1.8052e-196
Lj1gvBRI34261	3278	63.3272	143.247	1.17761	0.000107414	Up	2.59519e-05
Lj1gvBRI23461	2851	2678.62	16216.7	2.59792	0	Up	0
Lj1gvBRI01792	1473	874.424	2727.08	1.64095	1.45949e-114	Up	3.88413e-116
Lj1gvBRI30812	930	1060.07	203.012	-2.38452	1.13507e-74	Down	4.24419e-76
Lj1gvBRI16149	2497	852.552	279.418	-1.60936	2.38235e-35	Down	1.55727e-36
Lj1gvBRI11076	2825	1212.87	6446.82	2.41016	0	Up	0
Lj1gvBRI05628	279	21.9176	4.57263	-2.26099	0.00432481	Down	0.00132145
Lj1gvBRI38123	3654	255.52	936.925	1.87449	1.79253e-49	Up	9.17187e-51
Lj1gvBRI29548	1413	89.9426	455.472	2.34028	7.2551e-32	Up	5.18175e-33
Lj1gvBRI37640	3216	35.503	90.1674	1.34467	0.000642384	Up	0.000172261
Lj1gvBRI34688	2342	855.367	1944.9	1.18508	4.19949e-48	Up	2.19707e-49
Lj1gvBRI14975	2436	14.0506	65.9029	2.22971	8.10213e-06	Up	1.72399e-06
Lj1gvBRI31991	2833	89.4122	39.483	-1.17924	0.0033392	Down	0.00100038
Lj1gvBRI35581	2550	353.746	118.344	-1.57973	1.3556e-14	Down	1.64992e-15
Lj1gvBRI05129	1710	207.832	457.201	1.13741	8.78148e-11	Up	1.30144e-11
Lj1gvBRI24821	738	310.005	102.53	-1.59625	1.38067e-12	Down	1.86144e-13
Lj1gvBRI16618	900	7.84982	26.7187	1.76712	0.0135765	Up	0.00455812
Lj1gvBRI38185	2008	526.617	78.0344	-2.75457	2.64337e-47	Down	1.39656e-48
Lj1gvBRI34342	1878	6822.02	15987.8	1.2287	0	Up	0
Lj1gvBRI04225	2902	517.721	111.356	-2.21699	1.09304e-35	Down	7.09191e-37
Lj1gvBRI03361	956	145.868	484.323	1.73131	1.00766e-23	Up	8.92981e-25
Lj1gvBRI29162	1203	170.744	63.2842	-1.43192	7.98167e-07	Down	1.55699e-07
Lj1gvBRI35289	2068	926.937	331.987	-1.48135	8.81397e-34	Down	5.95621e-35
Lj1gvBRI02114	1886	186.878	434.037	1.21572	1.03937e-11	Up	1.4743e-12
Lj1gvBRI29579	1855	209.986	616.822	1.55456	5.70891e-25	Up	4.90017e-26
Lj1gvBRI33829	1140	9.21769	27.6668	1.58568	0.0224368	Up	0.00790915
Lj1gvBRI05042	3026	234.254	114.681	-1.03045	1.01692e-05	Down	2.19308e-06
Lj1gvBRI22282	2303	3117.31	14132.4	2.18063	0	Up	0
Lj1gvBRI15384	5472	475.442	183.638	-1.37241	7.55306e-15	Down	9.08087e-16
Lj1gvBRI05837	1546	1453.83	335.833	-2.11404	7.3398e-88	Down	2.41112e-89
Lj1gvBRI08599	4626	97.7293	439.339	2.16847	4.57888e-27	Up	3.68068e-28
Lj1gvBRI09977	1539	6.98243	33.0401	2.24242	0.00076234	Up	0.000206343
Lj1gvBRI28310	851	2494.58	6248.18	1.32464	7.65651e-172	Up	1.37696e-173
Lj1gvBRI24232	1429	14.0966	105.87	2.90887	1.07893e-11	Up	1.53204e-12
Lj1gvBRI32528	2798	132.785	721.096	2.4411	4.56813e-53	Up	2.21429e-54
Lj1gvBRI11633	2577	1.612	17.6613	3.45367	9.53565e-05	Up	2.2903e-05
Lj1gvBRI34317	897	105.117	35.6906	-1.55839	4.21523e-05	Down	9.7031e-06
Lj1gvBRI33757	2393	3294.16	969.079	-1.76522	2.57226e-152	Down	5.19452e-154
Lj1gvBRI35821	3579	6.16946	98.5292	3.99734	2.91791e-14	Up	3.60443e-15
Lj1gvBRI15360	2005	9065.96	20761.8	1.1954	0	Up	0
Lj1gvBRI09108	2007	2002.98	880.763	-1.18532	1.19818e-49	Down	6.11262e-51
Lj1gvBRI16959	1023	7.16342	1.82412	-1.97345	0.0495311	Down	0.0189628
Lj1gvBRI35687	2676	1955.67	8199.83	2.06793	0	Up	0
Lj1gvBRI33330	1144	70.7431	17.9533	-1.97834	3.8159e-05	Down	8.74113e-06
Lj1gvBRI06397	2404	446.464	100.339	-2.15366	7.64191e-30	Down	5.73103e-31
Lj1gvBRI15737	1342	197.148	596.129	1.59634	2.86758e-25	Up	2.4353e-26
Lj1gvBRI37702	3351	703.375	279.565	-1.33111	1.83237e-22	Down	1.68597e-23
Lj1gvBRI26604	2461	655.866	238.138	-1.4616	6.53873e-23	Down	5.94502e-24
Lj1gvBRI37340	2851	121.819	277.347	1.18695	1.07297e-07	Up	1.95467e-08
Lj1gvBRI33965	1700	67.3008	17.3817	-1.95305	3.73547e-05	Down	8.54672e-06
Lj1gvBRI01517	2361	23.0313	54.7462	1.24916	0.0169682	Up	0.0058119
Lj1gvBRI11719	1515	1309.4	3629.6	1.4709	8.00382e-125	Up	1.96043e-126
Lj1gvBRI35216	1644	17.1369	79.0676	2.20598	2.68653e-06	Up	5.48872e-07
Lj1gvBRI29562	4716	253.202	590.595	1.22188	7.40834e-17	Up	8.22277e-18
Lj1gvBRI23915	4390	1174.97	2637.4	1.1665	2.2773e-64	Up	9.54248e-66
Lj1gvBRI02879	1307	2618.38	17858	2.76983	0	Up	0
Lj1gvBRI35997	2217	197.866	58.2477	-1.76425	9.5726e-11	Down	1.42101e-11
Lj1gvBRI29192	2927	568.171	275.336	-1.04513	2.92091e-12	Down	4.00344e-13
Lj1gvBRI00430	2183	1786.39	665.422	-1.4247	4.25142e-61	Down	1.85354e-62
Lj1gvBRI16028	1371	2224.96	809.392	-1.45887	1.64426e-76	Down	6.01869e-78
Lj1gvBRI23636	2057	1011.34	8117.88	3.00484	0	Up	0
Lj1gvBRI31761	2164	254.848	787.83	1.62825	8.53828e-34	Up	5.76733e-35
Lj1gvBRI08508	3110	162.239	526.618	1.69864	7.72842e-25	Up	6.6523e-26
Lj1gvBRI10019	1851	1813.99	4097.96	1.17574	4.0553e-96	Up	1.25727e-97
Lj1gvBRI20162	369	56.2922	118.535	1.07431	0.00155567	Up	0.00044067
Lj1gvBRI10338	1530	66.9553	768.558	3.52088	3.89846e-86	Up	1.30425e-87
Lj1gvBRI00050	1300	253.073	120.627	-1.06901	2.72606e-06	Down	5.57527e-07
Lj1gvBRI02180	6570	159.855	457.341	1.51651	2.7311e-16	Up	3.09087e-17
Lj1gvBRI22278	1090	27.7161	280.484	3.33912	5.91517e-30	Up	4.41816e-31
Lj1gvBRI04291	555	6.16164	1.34294	-2.19792	0.0263008	Down	0.0094074
Lj1gvBRI22302	1368	436.909	205.477	-1.08836	1.84763e-10	Down	2.78467e-11
Lj1gvBRI00679	11057	463.952	974.487	1.07067	1.10867e-21	Up	1.04996e-22
Lj1gvBRI29722	2109	237.095	114.609	-1.04875	9.5609e-06	Down	2.05263e-06
Lj1gvBRI37402	5545	72.386	35.8703	-1.01292	0.0207167	Down	0.0072401
Lj1gvBRI12333	2079	1342.57	616.526	-1.12276	1.55679e-31	Down	1.11849e-32
Lj1gvBRI25014	1107	290.995	822.66	1.4993	5.24149e-29	Up	4.0086e-30
Lj1gvBRI37284	9527	1726.01	5035.54	1.54471	1.2223e-186	Up	2.04279e-188
Lj1gvBRI20974	798	16.1155	170.674	3.40472	1.51153e-20	Up	1.48549e-21
Lj1gvBRI26366	1692	469.667	195.614	-1.26363	1.28812e-13	Down	1.64656e-14
Lj1gvBRI20288	2511	21.2101	399.581	4.23566	2.24534e-48	Up	1.17063e-49
Lj1gvBRI36098	459	1.9184	9.49674	2.30753	0.0160612	Up	0.00546866
Lj1gvBRI35153	1199	313.201	913.715	1.54466	4.99328e-36	Up	3.22162e-37
Lj1gvBRI07535	1347	348.951	781.261	1.16278	6.33604e-20	Up	6.38611e-21
Lj1gvBRI25243	2574	86.9106	2035.96	4.55003	2.30976e-239	Up	3.10494e-241
Lj1gvBRI38026	4448	18.5442	71.2995	1.94293	5.19772e-05	Up	1.2078e-05
Lj1gvBRI26068	2363	661.749	252.646	-1.38916	1.55237e-21	Down	1.47722e-22
Lj1gvBRI21425	2627	554.671	155.69	-1.83295	2.79887e-29	Down	2.12104e-30
Lj1gvBRI25553	1136	35.8762	129.378	1.8505	9.27474e-08	Up	1.68118e-08
Lj1gvBRI28304	4097	422.064	2351.66	2.47815	3.56743e-175	Up	6.30773e-177
Lj1gvBRI34982	2489	3420.61	7293.47	1.09235	1.32945e-150	Up	2.72902e-152
Lj1gvBRI34545	1329	728.193	4142.63	2.50815	0	Up	0
Lj1gvBRI22608	3824	286.1	137.143	-1.06084	6.18269e-07	Down	1.19633e-07
Lj1gvBRI07590	1122	323.903	25.2195	-3.68295	6.67109e-38	Down	4.1688e-39
Lj1gvBRI36953	3862	85.3809	433.244	2.34319	2.3633e-31	Up	1.70724e-32
Lj1gvBRI04137	2120	4534.6	12157.8	1.42283	0	Up	0
Lj1gvBRI27637	894	306.238	118.033	-1.37546	4.70547e-11	Down	6.8896e-12
Lj1gvBRI00512	1248	2021.06	11866.8	2.55375	0	Up	0
Lj1gvBRI37374	1655	22.0133	52.6458	1.25794	0.0157594	Up	0.00535112
Lj1gvBRI04545	1002	23.7815	75.2115	1.66111	0.000171707	Up	4.26915e-05
Lj1gvBRI35841	841	798.867	1960.27	1.29502	4.53932e-58	Up	2.04777e-59
Lj1gvBRI37100	3839	58.3096	132.084	1.17965	0.00022926	Up	5.78963e-05
Lj1gvBRI15453	1261	847.825	407.264	-1.0578	9.55244e-18	Down	1.02873e-18
Lj1gvBRI29245	2420	4.63256	58.1158	3.64905	3.35619e-09	Up	5.49525e-10
Lj1gvBRI09575	1743	171.52	1182.47	2.78536	4.69085e-102	Up	1.38472e-103
Lj1gvBRI05169	1290	17.0185	39.9541	1.23124	0.0373274	Up	0.01386
Lj1gvBRI11099	3162	5183.05	2369.63	-1.12914	7.23314e-115	Down	1.91181e-116
Lj1gvBRI19183	1880	639.871	248.818	-1.36269	3.03825e-21	Down	2.92428e-22
Lj1gvBRI27043	1233	2.98204	17.0177	2.51267	0.00305481	Up	0.000908238
Lj1gvBRI16591	914	121.12	453.981	1.9062	4.96758e-23	Up	4.49547e-24
Lj1gvBRI27930	1724	1062.03	511.681	-1.05351	8.87432e-23	Down	8.10079e-24
Lj1gvBRI24962	834	479.893	232.005	-1.04856	6.06702e-11	Down	8.92171e-12
Lj1gvBRI29212	1322	1150.67	520.097	-1.14562	2.62495e-28	Down	2.04725e-29
Lj1gvBRI00282	3373	2945.02	1301.63	-1.17796	2.28111e-70	Down	8.95757e-72
Lj1gvBRI29017	2659	736.673	2051.41	1.47752	3.96577e-67	Up	1.61013e-68
Lj1gvBRI18107	423	946.7	4815.46	2.3467	0	Up	0
Lj1gvBRI15121	3060	69.7288	31.9009	-1.12816	0.011851	Down	0.00393431
Lj1gvBRI08280	2125	84.76	202.582	1.25705	1.13294e-06	Up	2.24193e-07
Lj1gvBRI26537	1173	5.24761	214.478	5.35302	7.2784e-28	Up	5.73167e-29
Lj1gvBRI23708	5119	1847.62	4930.12	1.41595	1.3779e-157	Up	2.69081e-159
Lj1gvBRI05804	1398	599.611	1844.16	1.62087	2.6876e-70	Up	1.05701e-71
Lj1gvBRI22265	3551	1358.57	3149.12	1.21286	4.67778e-81	Up	1.6372e-82
Lj1gvBRI06173	3868	152.218	70.7892	-1.10454	0.00028027	Down	7.15672e-05
Lj1gvBRI01719	2322	343.925	738.048	1.10162	1.34042e-16	Up	1.4967e-17
Lj1gvBRI23263	1779	2114.63	7941.77	1.90905	0	Up	0
Lj1gvBRI06288	2909	888.419	283.4	-1.6484	3.32692e-39	Down	2.04174e-40
Lj1gvBRI11734	2388	55.5413	128.716	1.21256	0.000293339	Up	7.50822e-05
Lj1gvBRI09659	773	25723.1	6545.4	-1.97451	0	Down	0
Lj1gvBRI13153	357	426.884	194.575	-1.13351	5.01147e-11	Down	7.34522e-12
Lj1gvBRI04551	1981	320.236	645.818	1.01199	3.94748e-12	Up	5.44633e-13
Lj1gvBRI23258	4413	448.176	3094.13	2.7874	2.21563e-266	Up	2.65643e-268
Lj1gvBRI19254	1751	1083.05	3137.26	1.53441	7.6076e-119	Up	1.96703e-120
Lj1gvBRI27886	3404	5.13941	1533	8.22054	3.34246e-80	Up	1.18098e-81
Lj1gvBRI03451	1678	7226.76	15785.9	1.12722	0	Up	0
Lj1gvBRI18863	4305	78.3862	170.401	1.12027	0.000103009	Up	2.48283e-05
Lj1gvBRI22252	1796	370.278	828.991	1.16275	3.16308e-21	Up	3.04825e-22
Lj1gvBRI09441	1164	7.97875	1.43566	-2.47445	0.010422	Down	0.00341731
Lj1gvBRI02900	4312	58.4309	120.561	1.04497	0.00266	Up	0.000781676
Lj1gvBRI08059	2696	477.412	2072.87	2.11832	4.0886e-127	Up	9.89068e-129
Lj1gvBRI35589	1885	216.486	98.4851	-1.13629	6.1356e-06	Down	1.29347e-06
Lj1gvBRI12289	2055	29.0949	368.494	3.6628	7.67653e-43	Up	4.40664e-44
Lj1gvBRI28006	2340	215.689	65.1812	-1.72643	8.49219e-11	Down	1.2578e-11
Lj1gvBRI37630	4894	54.8387	254.688	2.21546	7.52442e-18	Up	8.0714e-19
Lj1gvBRI11317	1395	1748.6	5652.84	1.69278	8.61768e-226	Up	1.21324e-227
Lj1gvBRI02521	2315	141.058	555.627	1.97783	4.32455e-32	Up	3.06774e-33
Lj1gvBRI22385	492	6.17195	69.5175	3.49358	8.03089e-10	Up	1.26217e-10
Lj1gvBRI12125	2846	224.845	99.0931	-1.18207	1.93593e-06	Down	3.89894e-07
Lj1gvBRI04120	6028	268.878	907.655	1.7552	2.49129e-43	Up	1.41502e-44
Lj1gvBRI31962	3186	1061.6	522.749	-1.02205	3.12282e-20	Down	3.11063e-21
Lj1gvBRI06003	2156	1443.82	3831.87	1.40816	3.87797e-118	Up	1.00739e-119
Lj1gvBRI16649	276	5.1367	36.7878	2.84031	3.35377e-05	Up	7.63379e-06
Lj1gvBRI33984	1731	9.65913	120.356	3.63927	7.13269e-16	Up	8.24074e-17
Lj1gvBRI07536	2386	116.777	1084.37	3.21503	1.13416e-111	Up	3.13509e-113
Lj1gvBRI36594	1142	66.4818	159.636	1.26375	1.86369e-05	Up	4.12642e-06
Lj1gvBRI13681	946	6957.48	67155.2	3.27086	0	Up	0
Lj1gvBRI29414	1749	69.2354	29.5898	-1.22641	0.00635483	Down	0.00199597
Lj1gvBRI15081	633	2638.22	847.391	-1.63846	2.35675e-98	Down	7.13539e-100
Lj1gvBRI36903	7405	207.235	443.825	1.09873	9.80551e-11	Up	1.45766e-11
Lj1gvBRI21622	1038	428.467	184.441	-1.21603	2.92314e-12	Down	4.00738e-13
Lj1gvBRI12887	1881	230.388	86.5405	-1.41262	6.41199e-09	Down	1.0718e-09
Lj1gvBRI00863	1612	9.78844	31.1524	1.67019	0.0117724	Up	0.00390506
Lj1gvBRI12117	2408	6.85892	25.5972	1.89993	0.00842714	Up	0.00271141
Lj1gvBRI30279	2530	286.679	822.893	1.52127	6.70303e-32	Up	4.78339e-33
Lj1gvBRI18715	654	262.162	125.433	-1.06355	1.77832e-06	Down	3.57183e-07
Lj1gvBRI08921	1509	1132.86	2467.73	1.12321	9.17574e-56	Up	4.26436e-57
Lj1gvBRI18953	1734	87.2722	40.4606	-1.109	0.0051353	Down	0.00158946
Lj1gvBRI04132	2662	411.195	1136.46	1.46665	4.59221e-41	Up	2.72093e-42
Lj1gvBRI28362	423	34.4497	10.8025	-1.67312	0.00907372	Down	0.00294032
Lj1gvBRI37445	3132	388.644	174.121	-1.15836	2.48699e-10	Down	3.77992e-11
Lj1gvBRI15617	5016	862.558	3635.63	2.07551	6.2724e-216	Up	9.13447e-218
Lj1gvBRI25573	1730	450.517	1013.29	1.1694	8.4921e-26	Up	7.11424e-27
Lj1gvBRI00264	2693	405.661	939.138	1.21106	1.1351e-25	Up	9.5299e-27
Lj1gvBRI34881	2591	521.543	1251.7	1.26303	2.85838e-34	Up	1.9169e-35
Lj1gvBRI23604	907	429.953	164.369	-1.38724	5.91517e-15	Down	7.06869e-16
Lj1gvBRI38661	2037	47.0322	18.6079	-1.33774	0.0161566	Down	0.005507
Lj1gvBRI16734	1506	2340.83	851.406	-1.4591	8.0829e-76	Down	2.9856e-77
Lj1gvBRI11949	1938	40.44	92.1657	1.18845	0.00214069	Up	0.000619605
Lj1gvBRI01233	1431	24.5683	214.568	3.12657	2.57378e-23	Up	2.30892e-24
Lj1gvBRI36041	279	13.0445	52.832	2.01797	0.000250136	Up	6.34509e-05
Lj1gvBRI24903	846	2.37991	10.5383	2.14667	0.0230485	Up	0.00814222
Lj1gvBRI29005	2885	77.9969	30.5559	-1.35197	0.00168949	Down	0.000481132
Lj1gvBRI12721	1272	50.7677	107.244	1.07891	0.00316905	Up	0.000944507
Lj1gvBRI17895	5935	80.5844	38.8978	-1.05081	0.0125227	Down	0.0041751
Lj1gvBRI25831	1618	10160.5	73.8393	-7.10437	0	Down	0
Lj1gvBRI11117	1125	3.41289	14.5928	2.0962	0.0174041	Up	0.00598071
Lj1gvBRI17931	504	83.7285	394.924	2.23779	1.03541e-27	Up	8.18193e-29
Lj1gvBRI34561	678	2.04329	18.4473	3.17445	0.000211403	Up	5.31437e-05
Lj1gvBRI09770	1206	2.53394	19.97	2.97838	0.000328543	Up	8.47095e-05
Lj1gvBRI24813	3592	864.224	2658.78	1.62129	7.38734e-104	Up	2.14492e-105
Lj1gvBRI10857	1926	11.7768	38.6355	1.71399	0.00432447	Up	0.00132121
Lj1gvBRI36109	2352	951.935	2720.59	1.51498	1.36788e-97	Up	4.17045e-99
Lj1gvBRI18027	603	50.8317	112.377	1.14454	0.000921902	Up	0.000253021
Lj1gvBRI15678	567	989.249	366.865	-1.43109	1.45273e-33	Down	9.88748e-35
Lj1gvBRI10866	3786	10631.2	22739.7	1.09691	1.28085e-299	Up	1.3883e-301
Lj1gvBRI28421	4568	1188.73	554.316	-1.10064	9.50286e-27	Down	7.7222e-28
Lj1gvBRI00079	591	81.9007	182.339	1.15468	2.8773e-05	Up	6.4996e-06
Lj1gvBRI18172	2890	31.9163	67.1248	1.07255	0.0214121	Up	0.00750646
Lj1gvBRI24544	1128	6.0046	27.2568	2.18248	0.00272333	Up	0.000802348
Lj1gvBRI36218	1968	1087.7	4899.92	2.17148	0	Up	0
Lj1gvBRI37676	2358	40.7723	83.7964	1.0393	0.0104801	Up	0.00343764
Lj1gvBRI28121	1522	122.317	50.5861	-1.27381	0.000161701	Down	4.00618e-05
Lj1gvBRI36535	5716	178.015	478.426	1.4263	8.69865e-16	Up	1.00763e-16
Lj1gvBRI03402	1380	4.59066	39.9048	3.11979	3.00872e-06	Up	6.17521e-07
Lj1gvBRI33791	663	1061.61	355.317	-1.57908	1.44157e-43	Down	8.14429e-45
Lj1gvBRI13514	1338	2.61043	25.939	3.31277	3.21202e-05	Up	7.28781e-06
Lj1gvBRI09548	1930	39.0635	465.43	3.57467	6.64948e-53	Up	3.2433e-54
Lj1gvBRI10532	3616	2649.39	955.251	-1.47171	1.37681e-75	Down	5.10221e-77
Lj1gvBRI00418	1695	855.582	406.726	-1.07285	2.51951e-19	Down	2.57298e-20
Lj1gvBRI10900	4851	824.194	3592.58	2.12397	4.98642e-206	Up	7.59383e-208
Lj1gvBRI28161	5177	60.4418	206.947	1.77565	9.37959e-09	Up	1.5812e-09
Lj1gvBRI21546	720	37.9811	91.4028	1.26696	0.00117202	Up	0.000326528
Lj1gvBRI26582	1218	108.367	1.76722	-5.93831	7.38437e-17	Down	8.19168e-18
Lj1gvBRI12447	1395	3.08792	26.2516	3.08769	6.91528e-05	Up	1.63015e-05
Lj1gvBRI09232	3165	771.073	236.35	-1.70594	1.09106e-34	Down	7.24094e-36
Lj1gvBRI08093	1720	2117.51	7537.52	1.83172	0	Up	0
Lj1gvBRI27160	1794	146.587	298.034	1.02372	1.09243e-06	Up	2.15747e-07
Lj1gvBRI23826	369	528.161	258.443	-1.03113	1.19858e-11	Down	1.70665e-12
Lj1gvBRI38445	1796	123.638	673.796	2.44619	3.17138e-50	Up	1.60542e-51
Lj1gvBRI00065	1218	591.36	1259.58	1.09084	8.85687e-28	Up	6.99346e-29
Lj1gvBRI12529	855	169.906	28.4077	-2.58038	1.50039e-13	Down	1.92653e-14
Lj1gvBRI36468	1372	47.798	7.09356	-2.75237	4.32659e-06	Down	8.99664e-07
Lj1gvBRI21789	1444	170.643	1280.58	2.90775	5.13044e-116	Up	1.34983e-117
Lj1gvBRI06023	1889	863.884	3480.86	2.01053	3.85426e-195	Up	6.18475e-197
Lj1gvBRI26952	5030	5572.69	15309.1	1.45794	0	Up	0
Lj1gvBRI05760	2252	597.728	2166.51	1.85781	7.27172e-110	Up	2.03209e-111
Lj1gvBRI31461	2054	334.29	78.8114	-2.08462	1.43025e-21	Down	1.35884e-22
Lj1gvBRI24934	1313	1050.87	2203.94	1.0685	4.87331e-44	Up	2.73404e-45
Lj1gvBRI26326	3231	1761.38	728.014	-1.27467	7.38551e-49	Down	3.81921e-50
Lj1gvBRI18737	1360	72.4795	22.3354	-1.69824	0.000199539	Down	5.00101e-05
Lj1gvBRI16615	1614	28.6671	79.2305	1.46666	0.000792674	Up	0.000215178
Lj1gvBRI31409	1170	135.389	59.0188	-1.19786	0.000152258	Down	3.75562e-05
Lj1gvBRI25709	3442	910.69	412.386	-1.14297	1.18875e-21	Down	1.12724e-22
Lj1gvBRI22339	2541	1329.52	503.265	-1.40151	4.41625e-45	Down	2.42681e-46
Lj1gvBRI33811	2639	1.34756	6.64315	2.30152	0.0189226	Up	0.00654779
Lj1gvBRI14503	682	210.546	575.442	1.45054	2.62469e-21	Up	2.52147e-22
Lj1gvBRI17581	3843	830.264	409.488	-1.01975	1.80024e-16	Down	2.01995e-17
Lj1gvBRI05739	1551	197.886	495.318	1.32369	5.2555e-16	Up	6.02579e-17
Lj1gvBRI24220	1425	6.14411	40.789	2.7309	2.53993e-05	Up	5.7055e-06
Lj1gvBRI30952	1615	1841.68	4795.15	1.38055	4.91186e-134	Up	1.12571e-135
Lj1gvBRI31489	1659	5.56147	37.4108	2.74992	3.20537e-05	Up	7.27077e-06
Lj1gvBRI01831	276	7.74019	22.5537	1.54292	0.044511	Up	0.0168468
Lj1gvBRI11460	713	4253.87	9191.15	1.11147	1.00572e-173	Up	1.79044e-175
Lj1gvBRI05977	1010	6809.68	1528.27	-2.15568	0	Down	0
Lj1gvBRI21572	2483	1517.42	4342.12	1.51677	6.73088e-161	Up	1.29405e-162
Lj1gvBRI02054	1344	25.0173	6.4844	-1.94788	0.00888815	Down	0.00287454
Lj1gvBRI36353	1908	210.583	614.81	1.54575	1.1745e-24	Up	1.01807e-25
Lj1gvBRI01485	822	50.7381	187.379	1.88482	3.09084e-11	Up	4.4834e-12
Lj1gvBRI22779	1125	1218.75	582.226	-1.06575	4.19275e-26	Down	3.47439e-27
Lj1gvBRI13280	1386	43.3282	7.11778	-2.60581	2.69065e-05	Down	6.06331e-06
Lj1gvBRI05397	1819	38.7344	6.62474	-2.54768	0.000110034	Down	2.66114e-05
Lj1gvBRI10143	3227	405.896	852.296	1.07024	9.17165e-18	Up	9.86614e-19
Lj1gvBRI12198	1522	692.58	341.483	-1.02017	5.71926e-13	Down	7.56011e-14
Lj1gvBRI09543	2424	253.575	120.131	-1.0778	2.35542e-06	Down	4.78942e-07
Lj1gvBRI25850	3218	1657.09	452.547	-1.87251	4.81755e-86	Down	1.61319e-87
Lj1gvBRI06184	1377	1.35238	5.72542	2.08188	0.0371071	Up	0.0137696
Lj1gvBRI10239	840	2089.93	6252.65	1.58101	1.72116e-215	Up	2.51693e-217
Lj1gvBRI32090	3658	451.344	1688.89	1.90378	9.03296e-91	Up	2.89621e-92
Lj1gvBRI15913	2460	13231.7	28924.5	1.12829	0	Up	0
Lj1gvBRI12290	1121	4828.92	9898.83	1.03556	2.26518e-180	Up	3.9023e-182
Lj1gvBRI27607	927	36.3005	74.7902	1.04286	0.0155683	Up	0.00527916
Lj1gvBRI37318	8125	201.018	410.046	1.02846	1.88119e-08	Up	3.23223e-09
Lj1gvBRI37823	9634	3169.57	7093.2	1.16215	1.57209e-161	Up	3.00816e-163
Lj1gvBRI38309	1889	50.2837	10.0399	-2.32435	3.5102e-05	Down	8.00705e-06
Lj1gvBRI31561	560	11.3962	43.1366	1.92036	0.00100002	Up	0.000275885
Lj1gvBRI03651	1497	26.6205	8.27956	-1.68491	0.0173095	Down	0.00594087
Lj1gvBRI26667	4173	1308.87	441.101	-1.56914	1.70312e-49	Down	8.70405e-51
Lj1gvBRI26983	1494	4.55297	31.8228	2.80518	6.89339e-05	Up	1.62416e-05
Lj1gvBRI11054	1143	176.442	42.9044	-2.04	6.95312e-12	Down	9.76582e-13
Lj1gvBRI32037	4082	170.036	390.541	1.19963	5.39977e-11	Up	7.92252e-12
Lj1gvBRI34685	4796	2822.75	1335.41	-1.07981	1.05016e-60	Down	4.59758e-62
Lj1gvBRI31184	1433	26.8312	55.381	1.04548	0.0401628	Up	0.0150272
Lj1gvBRI30398	425	82.6587	179.023	1.11491	4.90511e-05	Up	1.13669e-05
Lj1gvBRI18688	1886	108.94	278.983	1.35665	3.98368e-09	Up	6.56488e-10
Lj1gvBRI36982	4024	8440.49	3699.18	-1.19012	1.95744e-200	Down	3.04618e-202
Lj1gvBRI11423	5949	235.155	103.48	-1.18426	5.32454e-07	Down	1.02367e-07
Lj1gvBRI26818	3551	3051.01	24913	3.02954	0	Up	0
Lj1gvBRI10512	1729	3561.17	1652.74	-1.10749	1.36688e-79	Down	4.85436e-81
Lj1gvBRI32252	1977	29.6823	10.6845	-1.47408	0.0306445	Down	0.0111326
Lj1gvBRI03678	1351	115.426	383.767	1.73327	6.31459e-19	Up	6.52318e-20
Lj1gvBRI05583	1659	29.8689	62.8637	1.07358	0.0221325	Up	0.00778648
Lj1gvBRI14794	990	11.541	41.9023	1.86026	0.0024542	Up	0.000716889
Lj1gvBRI15086	6310	351.843	2078.37	2.56245	8.72102e-164	Up	1.63706e-165
Lj1gvBRI22198	1040	4.7947	15.7442	1.71531	0.0469304	Up	0.0178534
Lj1gvBRI26770	3092	690.234	3432.69	2.31418	1.94915e-236	Up	2.6379e-238
Lj1gvBRI38134	3850	80.2754	18.4577	-2.12074	1.89024e-06	Down	3.80234e-07
Lj1gvBRI22401	927	9.35673	1.52283	-2.61925	0.0060614	Down	0.00189721
Lj1gvBRI09825	5387	188.967	482.808	1.35332	5.2272e-16	Up	5.99176e-17
Lj1gvBRI32456	3540	1436.74	675.551	-1.08866	4.19768e-32	Down	2.97646e-33
Lj1gvBRI27239	1219	3105.4	1055.68	-1.55661	5.89038e-120	Down	1.50519e-121
Lj1gvBRI35535	2218	4916.35	263.315	-4.22273	0	Down	0
Lj1gvBRI16946	1370	101.716	28.3941	-1.84088	1.69769e-06	Down	3.4037e-07
Lj1gvBRI24665	2724	727.355	2896.26	1.99346	2.83904e-157	Up	5.56134e-159
Lj1gvBRI02721	813	55.7975	228.25	2.03234	1.77563e-14	Up	2.17351e-15
Lj1gvBRI01329	1733	40.0818	287.91	2.8446	4.67332e-27	Up	3.75943e-28
Lj1gvBRI23654	1322	452.26	225.82	-1.00198	3.29806e-09	Down	5.39808e-10
Lj1gvBRI01316	1515	90.1866	391.105	2.11657	1.36453e-25	Up	1.14851e-26
Lj1gvBRI10663	3103	15.5884	117.822	2.91807	7.11785e-13	Up	9.4649e-14
Lj1gvBRI13878	3308	112.47	9640.48	6.42149	0	Up	0
Lj1gvBRI16702	1962	130.121	489.374	1.91108	2.81271e-26	Up	2.32143e-27
Lj1gvBRI00689	4933	267.224	1366.26	2.35412	1.22939e-97	Up	3.74448e-99
Lj1gvBRI28336	621	194.192	82.8766	-1.22845	2.61437e-06	Down	5.33735e-07
Lj1gvBRI11473	3014	3725.54	8480.21	1.18665	1.42768e-201	Up	2.20879e-203
Lj1gvBRI29236	819	7.74913	23.1862	1.58116	0.0353146	Up	0.0130186
Lj1gvBRI30135	2435	342.474	3741.71	3.44963	0	Up	0
Lj1gvBRI31057	1486	24.6076	396.761	4.0111	9.7119e-49	Up	5.03693e-50
Lj1gvBRI38314	1403	59.2083	120.339	1.02324	0.00200685	Up	0.000578255
Lj1gvBRI29536	2468	29.5736	77.7018	1.39364	0.000959853	Up	0.000264047
Lj1gvBRI05962	1230	404.33	183.812	-1.1373	2.20199e-10	Down	3.33542e-11
Lj1gvBRI38452	1939	6.58691	39.1672	2.57197	6.77021e-05	Up	1.59329e-05
Lj1gvBRI31243	3159	613.271	2300.82	1.90755	9.18808e-122	Up	2.29778e-123
Lj1gvBRI10300	435	68.0901	178.9	1.39363	9.24273e-07	Up	1.81278e-07
Lj1gvBRI12761	2392	564.479	1434.65	1.34571	9.64655e-41	Up	5.7478e-42
Lj1gvBRI32994	1856	120.085	255.856	1.09128	1.21826e-06	Up	2.41594e-07
Lj1gvBRI09842	1611	2.50954	11.1026	2.14541	0.0241746	Up	0.00857739
Lj1gvBRI26520	531	67.6255	374.612	2.46976	2.94942e-27	Up	2.35747e-28
Lj1gvBRI28914	3193	94.7292	219.557	1.21272	6.51207e-07	Up	1.26302e-07
Lj1gvBRI11777	1903	80.8963	1004.5	3.63426	6.1963e-114	Up	1.66778e-115
Lj1gvBRI19354	1620	31.8819	122.73	1.94468	4.92759e-08	Up	8.73208e-09
Lj1gvBRI14528	2698	47360.7	19192.9	-1.30312	0	Down	0
Lj1gvBRI01930	564	8.82902	25.2319	1.51492	0.0430541	Up	0.0162354
Lj1gvBRI37732	987	62.4618	19.4118	-1.68604	0.000574496	Down	0.000153064
Lj1gvBRI07885	2383	1130.28	553.695	-1.02952	8.93613e-23	Down	8.15991e-24
Lj1gvBRI00885	822	15.0575	96.1173	2.67431	6.68447e-10	Up	1.04611e-10
Lj1gvBRI27901	663	41.1139	1948.45	5.56656	2.93788e-211	Up	4.34069e-213
Lj1gvBRI19235	4387	3615.63	7369.18	1.02726	4.52441e-135	Up	1.02737e-136
Lj1gvBRI30894	699	30.1606	10.2839	-1.55228	0.0214559	Down	0.00752441
Lj1gvBRI33895	999	133.557	444.529	1.73483	4.44567e-21	Up	4.30043e-22
Lj1gvBRI20319	1218	127.29	267.137	1.06945	3.05498e-06	Up	6.27294e-07
Lj1gvBRI36716	2462	657.496	10808	4.03898	0	Up	0
Lj1gvBRI12354	348	34.3133	86.1374	1.32787	0.00217549	Up	0.000630274
Lj1gvBRI01812	1209	1.44752	10.0284	2.79243	0.00293149	Up	0.000867924
Lj1gvBRI35779	2362	4619.16	2114.97	-1.12699	7.39168e-101	Down	2.19989e-102
Lj1gvBRI32673	1295	312.928	699.777	1.16106	9.26716e-18	Up	9.97449e-19
Lj1gvBRI26698	909	129.126	701.391	2.44144	1.00021e-53	Up	4.78164e-55
Lj1gvBRI06772	1684	44.2141	11.9437	-1.88825	0.0013399	Down	0.000375898
Lj1gvBRI21686	2139	1163.22	3020.18	1.37651	1.28221e-91	Up	4.09559e-93
Lj1gvBRI27710	1702	2714.89	1274.32	-1.09116	7.07782e-56	Down	3.28723e-57
Lj1gvBRI28862	6127	868.5	411.661	-1.07707	1.25159e-19	Down	1.26944e-20
Lj1gvBRI26234	3435	2077.72	5589.42	1.4277	1.69242e-176	Up	2.95658e-178
Lj1gvBRI24059	3499	2071.47	13724.7	2.72804	0	Up	0
Lj1gvBRI01417	2235	147.534	729.966	2.30678	3.66016e-50	Up	1.85507e-51
Lj1gvBRI15168	2274	5769.08	1695.53	-1.76661	1.31098e-257	Down	1.63927e-259
Lj1gvBRI20944	1216	1803.16	4076.92	1.17695	5.12162e-97	Up	1.57701e-98
Lj1gvBRI02263	1989	730.05	3647.29	2.32076	8.22759e-251	Up	1.04872e-252
Lj1gvBRI10548	1470	2.97677	12.0741	2.02009	0.0312823	Up	0.0113916
Lj1gvBRI22555	2329	213.694	36.3177	-2.5568	4.04613e-17	Down	4.45174e-18
Lj1gvBRI28423	3451	1186.68	584.733	-1.02108	2.01977e-22	Down	1.86023e-23
Lj1gvBRI10805	3791	5702.39	30121.2	2.40114	0	Up	0
Lj1gvBRI04844	1932	437.016	1702.65	1.96202	1.17523e-94	Up	3.66137e-96
Lj1gvBRI01309	3414	32.5075	111.128	1.77338	4.73453e-06	Up	9.88361e-07
Lj1gvBRI38259	2147	4.99101	23.0189	2.20541	0.00406428	Up	0.00123581
Lj1gvBRI25121	375	293.835	32.5992	-3.1721	3.09803e-31	Down	2.24269e-32
Lj1gvBRI26853	1524	12.9333	2.46309	-2.39256	0.00838974	Down	0.00269811
Lj1gvBRI06661	1588	31.0208	75.6074	1.28529	0.00281566	Up	0.00083083
Lj1gvBRI36532	483	1.74473	93.2523	5.74006	2.03288e-15	Up	2.38746e-16
Lj1gvBRI23476	1743	230.332	1441.41	2.64569	2.70265e-120	Up	6.87343e-122
Lj1gvBRI00732	1206	1785.33	4323.29	1.27594	5.95274e-121	Up	1.5067e-122
Lj1gvBRI26887	1410	2176.28	709.783	-1.61641	3.53332e-90	Down	1.1393e-91
Lj1gvBRI05710	540	9.29376	31.0879	1.74202	0.00851583	Up	0.00274433
Lj1gvBRI03041	1935	374.578	1034.02	1.46492	1.81842e-32	Up	1.27728e-33
Lj1gvBRI03606	2805	753.362	5097.33	2.75833	0	Up	0
Lj1gvBRI03621	379	2.79052	193.881	6.11849	1.67906e-24	Up	1.46305e-25
Lj1gvBRI20975	563	26.813	90.6914	1.75803	1.72402e-05	Up	3.80099e-06
Lj1gvBRI16545	2094	6.98478	34.8517	2.31894	0.000394306	Up	0.000102836
Lj1gvBRI03094	2193	298.76	611.98	1.0345	6.70088e-13	Up	8.89826e-14
Lj1gvBRI19833	2391	4018.48	13070.7	1.70161	0	Up	0
Lj1gvBRI04046	4127	1661.3	3545.85	1.09382	4.09046e-74	Up	1.54063e-75
Lj1gvBRI38283	1019	423.339	187.472	-1.17514	2.33781e-10	Down	3.54774e-11
Lj1gvBRI15428	2735	61.4425	246.953	2.00693	1.52958e-13	Up	1.96494e-14
Lj1gvBRI01456	2160	512.771	171.632	-1.579	1.80821e-21	Down	1.72724e-22
Lj1gvBRI31112	2248	193.855	93.3585	-1.05413	4.40266e-05	Down	1.01572e-05
Lj1gvBRI00926	2402	56.4236	203.255	1.84892	9.61825e-11	Up	1.42866e-11
Lj1gvBRI26557	1881	119.4	1189.83	3.31689	2.89034e-120	Up	7.35953e-122
Lj1gvBRI38025	1266	652.872	296.944	-1.13661	4.37287e-16	Down	4.99261e-17
Lj1gvBRI12726	1963	422.657	2177.78	2.3653	5.41109e-156	Up	1.0698e-157
Lj1gvBRI36984	2241	113.572	47.0379	-1.27171	0.000248869	Down	6.30968e-05
Lj1gvBRI24192	1525	44550.3	8245.07	-2.43383	0	Down	0
Lj1gvBRI10463	333	24.6454	565.058	4.51901	2.05894e-69	Up	8.14749e-71
Lj1gvBRI13017	2248	270.893	747.412	1.46418	2.56399e-27	Up	2.04629e-28
Lj1gvBRI11900	1388	896.151	2350.48	1.39114	5.23101e-77	Up	1.9021e-78
Lj1gvBRI07876	1701	63.2123	27.9523	-1.17724	0.013794	Down	0.00463906
Lj1gvBRI16413	2474	344.393	105.639	-1.70492	7.06873e-17	Down	7.83726e-18
Lj1gvBRI24555	9791	271.399	547.282	1.01187	1.571e-11	Up	2.24883e-12
Lj1gvBRI15611	1689	13.6266	112.031	3.03941	9.29041e-13	Up	1.24073e-13
Lj1gvBRI09821	2875	1220.3	262.718	-2.21565	4.4808e-81	Down	1.5669e-82
Lj1gvBRI19544	2330	8.22405	381.859	5.53705	1.34988e-45	Up	7.36058e-47
Lj1gvBRI36946	2260	106.019	212.376	1.0023	4.87388e-05	Up	1.1293e-05
Lj1gvBRI29580	2857	47.2293	94.8226	1.00555	0.00781408	Up	0.00249926
Lj1gvBRI18593	3266	122.707	290.986	1.24573	7.85475e-09	Up	1.31891e-09
Lj1gvBRI09833	927	531.898	255.254	-1.05921	6.76551e-12	Down	9.49822e-13
Lj1gvBRI37261	2365	44.8865	93.3521	1.0564	0.00635173	Up	0.00199481
Lj1gvBRI36175	1937	168.673	54.7443	-1.62344	2.47904e-08	Down	4.30223e-09
Lj1gvBRI18718	1356	75.6808	34.5369	-1.13179	0.00847725	Down	0.00272882
Lj1gvBRI38041	2503	733.603	2.189	-8.38858	1.16125e-42	Down	6.68364e-44
Lj1gvBRI27765	1193	78.3982	180.95	1.2067	1.24203e-05	Up	2.69924e-06
Lj1gvBRI02445	888	1322.35	3384.02	1.35564	9.61883e-98	Up	2.9268e-99
Lj1gvBRI28586	2405	9223.16	20755.1	1.17014	0	Up	0
Lj1gvBRI26686	2514	258.406	103.856	-1.31506	1.03958e-08	Down	1.75597e-09
Lj1gvBRI25234	1457	8271.23	1499.99	-2.46315	0	Down	0
Lj1gvBRI21341	1730	2373.84	5412.62	1.1891	4.32872e-126	Up	1.05502e-127
Lj1gvBRI05869	2794	77.3629	37.8813	-1.03016	0.0175	Down	0.00601683
Lj1gvBRI24766	1629	11.0413	2.92444	-1.91667	0.0461444	Down	0.0175195
Lj1gvBRI16073	1743	323.972	769.17	1.24743	6.10776e-22	Up	5.7418e-23
Lj1gvBRI24222	1987	1177.93	160.48	-2.87579	2.93387e-103	Down	8.57181e-105
Lj1gvBRI22900	1569	207.119	92.8949	-1.15679	4.46454e-06	Down	9.29702e-07
Lj1gvBRI13685	3977	3745.5	20354.7	2.44213	0	Up	0
Lj1gvBRI30371	2396	1198.98	561.246	-1.0951	2.24304e-27	Down	1.7881e-28
Lj1gvBRI29219	1754	1746.37	4448.62	1.349	1.95597e-133	Up	4.51255e-135
Lj1gvBRI30168	1464	824.559	3423.11	2.05361	1.12987e-197	Up	1.79595e-199
Lj1gvBRI19756	2301	230.946	87.5425	-1.3995	7.34834e-09	Down	1.23277e-09
Lj1gvBRI17526	2007	374.244	917.024	1.29298	7.11073e-25	Up	6.11416e-26
Lj1gvBRI34276	1862	394.976	875.294	1.148	1.21688e-20	Up	1.19223e-21
Lj1gvBRI20271	5364	584.112	1428.66	1.29035	7.4131e-42	Up	4.32949e-43
Lj1gvBRI09038	1385	70.0356	214.19	1.61273	9.21655e-10	Up	1.4527e-10
Lj1gvBRI08568	618	1.41746	8.52796	2.5889	0.00677391	Up	0.00214093
Lj1gvBRI37783	1775	3.10264	38.2969	3.62566	4.36315e-07	Up	8.32497e-08
Lj1gvBRI12780	4474	5694.44	11582.9	1.02437	5.3018e-211	Up	7.84941e-213
Lj1gvBRI35667	1801	171.717	57.29	-1.58368	2.84134e-07	Down	5.32757e-08
Lj1gvBRI09652	1833	40.6745	103.033	1.34091	0.000426011	Up	0.000111504
Lj1gvBRI14867	1917	404.215	1116.55	1.46585	2.77225e-40	Up	1.6686e-41
Lj1gvBRI21924	3579	470.828	97.4281	-2.27279	1.27237e-33	Down	8.63296e-35
Lj1gvBRI15257	3108	79.6635	166.234	1.06123	0.000144613	Up	3.55391e-05
Lj1gvBRI21426	614	5.89658	24.0849	2.03018	0.00625934	Up	0.00196295
Lj1gvBRI30301	3533	3223.47	10623.4	1.72055	0	Up	0
Lj1gvBRI34019	846	1169.57	3790.43	1.69638	2.16603e-160	Up	4.18398e-162
Lj1gvBRI16395	1777	755.612	329.947	-1.19541	2.12857e-20	Down	2.11124e-21
Lj1gvBRI14498	2081	308.923	1363.95	2.14248	6.97373e-87	Up	2.31831e-88
Lj1gvBRI27379	1729	8994.63	28060	1.64138	0	Up	0
Lj1gvBRI15481	3045	125.982	54.4244	-1.21089	0.000213681	Down	5.37421e-05
Lj1gvBRI34343	435	2.01136	13.3896	2.73487	0.00252953	Up	0.000740167
Lj1gvBRI32035	2492	30.8694	128.892	2.06191	4.33712e-09	Up	7.17098e-10
Lj1gvBRI10525	2524	3304.38	6735.47	1.0274	2.28657e-118	Up	5.92603e-120
Lj1gvBRI27826	706	27.9513	110.235	1.97959	0.0498371	Up	0.019088
Lj1gvBRI16995	1251	169.215	58.6491	-1.52868	1.13733e-07	Down	2.07502e-08
Lj1gvBRI02407	2952	494.85	1286.67	1.37858	6.04268e-41	Up	3.58949e-42
Lj1gvBRI28053	3843	657.109	242.761	-1.43659	3.08545e-22	Down	2.87162e-23
Lj1gvBRI26662	432	13.9685	1.533	-3.18774	0.000430405	Down	0.000112719
Lj1gvBRI10705	1025	79.8144	20.4073	-1.96756	6.41731e-06	Down	1.35578e-06
Lj1gvBRI09407	842	19.9443	75.4858	1.92023	3.7492e-05	Up	8.5804e-06
Lj1gvBRI35502	1610	298.613	36.0946	-3.04842	1.00049e-29	Down	7.52437e-31
Lj1gvBRI08949	1535	134.185	268.672	1.00162	8.97515e-06	Up	1.91981e-06
Lj1gvBRI01264	7086	240.938	5301.96	4.45979	0	Up	0
Lj1gvBRI09235	2688	1119.14	127.952	-3.12872	7.67546e-112	Down	2.11703e-113
Lj1gvBRI11345	2975	121.798	312.983	1.3616	7.55786e-11	Up	1.11667e-11
Lj1gvBRI02305	825	212.014	640.719	1.59553	5.89216e-27	Up	4.7524e-28
Lj1gvBRI23202	2153	69.5091	188.877	1.44217	1.034e-07	Up	1.88179e-08
Lj1gvBRI05088	2921	119.412	390.183	1.7082	2.69821e-18	Up	2.85351e-19
Lj1gvBRI27941	1941	9846.29	4541.79	-1.11632	2.93599e-209	Down	4.37344e-211
Lj1gvBRI20471	2476	5043.82	1116.73	-2.17524	0	Down	0
Lj1gvBRI23364	2893	833.229	326.823	-1.3502	1.80041e-26	Down	1.47613e-27
Lj1gvBRI05003	924	143.576	694.391	2.27393	2.06872e-44	Up	1.15245e-45
Lj1gvBRI12553	1474	262.068	64.8115	-2.01562	2.10523e-16	Down	2.36535e-17
Lj1gvBRI08816	1387	8.31757	29.1008	1.80682	0.00817917	Up	0.00262445
Lj1gvBRI11431	3862	163.946	350.324	1.09547	7.94977e-09	Up	1.33535e-09
Lj1gvBRI18552	1908	58.4943	358.884	2.61715	4.97022e-30	Up	3.70483e-31
Lj1gvBRI05025	459	89.1318	342.654	1.94274	5.73024e-20	Up	5.76684e-21
Lj1gvBRI12600	1107	3.05678	25.4009	3.05479	8.57218e-05	Up	2.04176e-05
Lj1gvBRI25161	660	292.179	131.939	-1.14698	9.19746e-08	Down	1.6669e-08
Lj1gvBRI27695	2739	591.078	4544.63	2.94274	0	Up	0
Lj1gvBRI35286	2035	2550.1	1259.22	-1.01802	7.3675e-50	Down	3.75412e-51
Lj1gvBRI35182	2232	5.70107	94.7558	4.05491	9.6095e-14	Up	1.22021e-14
Lj1gvBRI27036	2177	303.298	21.1417	-3.84257	1.66844e-37	Down	1.04918e-38
Lj1gvBRI08310	480	1.37305	6.68211	2.28292	0.0201032	Up	0.00699952
Lj1gvBRI14455	666	105.433	45.0897	-1.22545	0.000775323	Down	0.000210139
Lj1gvBRI03046	429	34.5373	89.6524	1.37619	0.000448625	Up	0.000117844
Lj1gvBRI31407	314	107.061	13.6611	-2.97029	5.5056e-12	Down	7.68941e-13
Lj1gvBRI19778	942	121.141	585.268	2.27241	4.43408e-40	Up	2.67154e-41
Lj1gvBRI21147	1285	34.9373	76.3308	1.1275	0.00832144	Up	0.00267382
Lj1gvBRI30341	2736	52.7847	112.526	1.09207	0.00198577	Up	0.000571879
Lj1gvBRI29649	1841	395.837	63.0053	-2.65136	2.01901e-34	Down	1.34788e-35
Lj1gvBRI20563	1700	44.7963	92.0242	1.03863	0.00909967	Up	0.00294956
Lj1gvBRI37769	4338	57.9831	16.4937	-1.81372	0.000519638	Down	0.000137568
Lj1gvBRI16387	237	51.1694	2.64165	-4.27577	1.45245e-09	Down	2.32364e-10
Lj1gvBRI30767	717	1055.76	2163.03	1.03477	6.82429e-44	Up	3.83684e-45
Lj1gvBRI18230	1758	18.7181	1088.2	5.86137	1.95529e-114	Up	5.20952e-116
Lj1gvBRI16643	5010	15.157	327.796	4.43474	6.86303e-42	Up	4.00407e-43
Lj1gvBRI09925	1906	2633.37	10429.3	1.98566	0	Up	0
Lj1gvBRI09241	4234	1413.9	52.6369	-4.74746	6.21376e-170	Down	1.12502e-171
Lj1gvBRI04211	648	5783.51	683.801	-3.0803	0	Down	0
Lj1gvBRI00712	4359	3012.77	6190.44	1.03895	3.54195e-119	Up	9.14736e-121
Lj1gvBRI11015	1899	40.1228	113.751	1.50338	2.17258e-05	Up	4.8452e-06
Lj1gvBRI28916	555	8.24141	96.6439	3.55172	2.34813e-12	Up	3.20417e-13
Lj1gvBRI01967	1065	10.5956	61.5062	2.53727	1.71755e-06	Up	3.44509e-07
Lj1gvBRI14667	2137	13636	5526.15	-1.30308	0	Down	0
Lj1gvBRI35888	4727	2066.07	4697.76	1.18509	9.79827e-115	Up	2.60168e-116
Lj1gvBRI15103	492	2.14537	39.9599	4.21926	3.28219e-08	Up	5.74873e-09
Lj1gvBRI21284	3506	39.1433	2086.23	5.73599	2.66163e-219	Up	3.81971e-221
Lj1gvBRI18628	3336	165.669	1354.7	3.0316	2.43982e-129	Up	5.82088e-131
Lj1gvBRI30790	669	1.96575	299.189	7.24983	1.07076e-28	Up	8.24732e-30
Lj1gvBRI15757	1562	58.4745	601.866	3.36356	1.75302e-64	Up	7.3297e-66
Lj1gvBRI19438	720	3.29407	11.7056	1.82925	0.0495223	Up	0.0189579
Lj1gvBRI25375	633	117.526	25.5764	-2.20009	5.09017e-09	Down	8.45151e-10
Lj1gvBRI25397	435	15.3344	50.8105	1.72836	0.00141776	Up	0.000398985
Lj1gvBRI21479	3363	247.529	503.706	1.02499	4.58424e-11	Up	6.70516e-12
Lj1gvBRI02909	303	1.58112	23.943	3.92058	3.53265e-06	Up	7.29013e-07
Lj1gvBRI21260	1721	327.844	126.558	-1.37321	3.14196e-11	Down	4.55945e-12
Lj1gvBRI12075	1816	1210.91	417.223	-1.5372	3.03477e-46	Down	1.63918e-47
Lj1gvBRI19369	3217	97.7011	45.8731	-1.09073	0.00332958	Down	0.000997292
Lj1gvBRI23322	2121	516.654	232.943	-1.14922	5.31828e-13	Down	7.02362e-14
Lj1gvBRI01964	2590	633.158	288.767	-1.13266	3.60788e-15	Down	4.26886e-16
Lj1gvBRI12770	1740	3.48769	18.406	2.39983	0.00383213	Up	0.00116023
Lj1gvBRI37314	3693	87.7167	42.9616	-1.0298	0.00961381	Down	0.0031296
Lj1gvBRI03582	351	4.39754	18.5906	2.0798	0.0105727	Up	0.00346929
Lj1gvBRI36727	2082	109.149	249.469	1.19257	4.9391e-07	Up	9.46577e-08
Lj1gvBRI19949	3570	423.557	188.231	-1.17005	1.35017e-11	Down	1.92741e-12
Lj1gvBRI09894	1920	1110.95	4300.69	1.95278	8.75804e-226	Up	1.23566e-227
Lj1gvBRI24979	1721	480.785	996.218	1.05107	1.444e-21	Up	1.37278e-22
Lj1gvBRI22086	1431	10.1255	105.268	3.37801	1.79544e-13	Up	2.31137e-14
Lj1gvBRI24297	1119	2184.67	898.804	-1.28133	4.60974e-62	Down	1.9958e-63
Lj1gvBRI28470	1412	2049.75	5279.13	1.36485	1.23066e-148	Up	2.54113e-150
Lj1gvBRI31336	2094	3065.17	6974.29	1.18608	2.08813e-168	Up	3.80591e-170
Lj1gvBRI13781	380	2274.65	5990.33	1.39699	3.41508e-172	Up	6.12106e-174
Lj1gvBRI27850	1147	80.2278	180.971	1.17358	1.51346e-05	Up	3.31477e-06
Lj1gvBRI38366	1562	51.1595	3712.51	6.18125	0	Up	0
Lj1gvBRI05948	1800	111.618	253.764	1.18491	2.06717e-07	Up	3.85094e-08
Lj1gvBRI00704	3087	145.509	331.062	1.18599	2.41708e-09	Up	3.92174e-10
Lj1gvBRI24770	1489	6.26756	392.55	5.96883	4.33027e-44	Up	2.42676e-45
Lj1gvBRI04167	1068	16.4591	78.3761	2.25153	6.37179e-07	Up	1.23485e-07
Lj1gvBRI00350	1471	108.511	23.7939	-2.18917	9.42555e-08	Down	1.71023e-08
Lj1gvBRI27786	1599	2.70542	37.5156	3.79357	4.77111e-07	Up	9.12794e-08
Lj1gvBRI19487	2463	1474.1	612.864	-1.2662	7.75491e-42	Down	4.53146e-43
Lj1gvBRI00347	1296	1396.12	356.508	-1.96942	1.24349e-76	Down	4.54416e-78
Lj1gvBRI08171	1305	349.837	62.6763	-2.48069	9.93501e-27	Down	8.08842e-28
Lj1gvBRI01727	2910	100.364	286.771	1.51466	6.02892e-12	Up	8.43672e-13
Lj1gvBRI27027	2607	107.743	25.5947	-2.07368	2.13457e-07	Down	3.97909e-08
Lj1gvBRI26812	2132	1017.68	2510.4	1.30264	3.8314e-74	Up	1.44189e-75
Lj1gvBRI19892	582	130.093	64.5318	-1.01146	0.00203377	Down	0.000586688
Lj1gvBRI16646	1543	2839.02	660.76	-2.1032	2.04848e-170	Down	3.70263e-172
Lj1gvBRI05471	607	40.2362	17.4978	-1.20132	0.0421953	Down	0.0158668
Lj1gvBRI09309	2127	1257.18	2855.05	1.18333	3.72222e-71	Up	1.44926e-72
Lj1gvBRI23818	2125	1319.55	3569.36	1.43561	6.45914e-120	Up	1.65248e-121
Lj1gvBRI13979	2512	1172.44	123.526	-3.24663	7.73485e-121	Down	1.96012e-122
Lj1gvBRI23298	1778	1820.72	3768.96	1.04966	2.35825e-76	Up	8.65359e-78
Lj1gvBRI36679	3019	234.359	109.368	-1.09954	3.83346e-06	Down	7.93293e-07
Lj1gvBRI21899	1086	2.96557	15.0795	2.3462	0.00733832	Up	0.0023362
Lj1gvBRI03455	210	25.5387	119.638	2.22792	3.44497e-09	Up	5.64374e-10
Lj1gvBRI01495	2308	63.2854	127.619	1.0119	0.00213555	Up	0.000618044
Lj1gvBRI24705	7964	15493.1	5984.39	-1.37235	0	Down	0
Lj1gvBRI09735	1173	1.87927	8.55851	2.18719	0.0247707	Up	0.00880537
Lj1gvBRI38480	1567	31.5365	9.8057	-1.68533	0.0106297	Down	0.00348916
Lj1gvBRI15333	1323	1221.46	376.106	-1.69939	5.90028e-55	Down	2.76534e-56
Lj1gvBRI15466	1975	797.313	364.341	-1.12986	1.57308e-19	Down	1.59885e-20
Lj1gvBRI36052	1203	13.572	95.8066	2.81949	1.62653e-10	Up	2.44701e-11
Lj1gvBRI26776	3642	3091.96	7335.35	1.24635	1.20577e-159	Up	2.3364e-161
Lj1gvBRI05502	1416	23.9553	55.3337	1.20781	0.0160912	Up	0.00548099
Lj1gvBRI19449	2042	112.139	47.571	-1.23713	0.000667746	Down	0.000179466
Lj1gvBRI26669	510	1.54805	18.9174	3.61119	3.31886e-05	Up	7.54831e-06
Lj1gvBRI14988	1849	675.277	1472.91	1.12512	9.34838e-35	Up	6.19848e-36
Lj1gvBRI38448	1208	619.794	1915.64	1.62797	3.70455e-78	Up	1.33471e-79
Lj1gvBRI11742	1254	22.2074	66.6334	1.5852	0.00059014	Up	0.000157572
Lj1gvBRI29615	2532	2025.14	6392.3	1.65831	2.33131e-266	Up	2.80218e-268
Lj1gvBRI00306	1352	30.8348	120.199	1.96279	5.63868e-08	Up	1.00332e-08
Lj1gvBRI26931	1188	833.283	1797.56	1.10916	1.00035e-40	Up	5.96351e-42
Lj1gvBRI33700	2046	1048.97	521.276	-1.00886	4.16426e-21	Down	4.02318e-22
Lj1gvBRI17419	1416	40.4522	244.412	2.59503	1.84271e-21	Up	1.76076e-22
Lj1gvBRI12102	2299	2519.96	18246.8	2.85617	0	Up	0
Lj1gvBRI37041	4615	778.149	366.353	-1.08681	5.50555e-17	Down	6.08579e-18
Lj1gvBRI11735	2133	6315.17	18775.6	1.57196	0	Up	0
Lj1gvBRI00509	1591	508.9	219.563	-1.21275	3.70258e-14	Down	4.6107e-15
Lj1gvBRI30051	1659	8.13763	79.6838	3.29161	1.91e-10	Up	2.88215e-11
Lj1gvBRI16147	1113	4813.86	603.665	-2.99537	0	Down	0
Lj1gvBRI32196	1686	201.594	590.306	1.55001	2.84034e-24	Up	2.48613e-25
Lj1gvBRI15299	1396	214.174	2.35641	-6.50605	4.22809e-25	Down	3.60608e-26
Lj1gvBRI26230	2880	121.966	54.4347	-1.16388	0.000449956	Down	0.000118207
Lj1gvBRI16277	1962	288.377	730.353	1.34064	2.45478e-22	Up	2.27499e-23
Lj1gvBRI33336	1264	153.94	76.2517	-1.01352	0.000518527	Down	0.000137226
Lj1gvBRI01034	1546	66.2517	255.882	1.94945	2.26364e-15	Up	2.66121e-16
Lj1gvBRI24448	366	5.82585	20.041	1.78241	0.0254156	Up	0.00905541
Lj1gvBRI02547	690	5406.8	951.633	-2.5063	0	Down	0
Lj1gvBRI14493	528	43.0295	397.384	3.20713	2.75021e-42	Up	1.59455e-43
Lj1gvBRI18601	1640	2187.74	5814.46	1.4102	5.36054e-186	Up	8.97508e-188
Lj1gvBRI17437	1637	29.6146	397.19	3.74545	5.0722e-46	Up	2.74272e-47
Lj1gvBRI24055	758	13.7841	45.0292	1.70786	0.00236489	Up	0.000688939
Lj1gvBRI09856	1206	1473.45	203.845	-2.85366	2.2858e-133	Down	5.28041e-135
Lj1gvBRI36844	2276	1958.32	5629.72	1.52345	3.06859e-164	Up	5.74158e-166
Lj1gvBRI28674	444	238.587	114.344	-1.06114	5.19139e-06	Down	1.08735e-06
Lj1gvBRI27994	663	40.4184	178.011	2.13888	2.07766e-12	Up	2.82755e-13
Lj1gvBRI27634	771	127.58	620.56	2.28217	1.63511e-43	Up	9.25254e-45
Lj1gvBRI32416	330	20.6574	6.8755	-1.58712	0.0492038	Down	0.0188225
Lj1gvBRI02201	1635	12.2343	35.4804	1.53609	0.0154044	Up	0.00521776
Lj1gvBRI01259	3314	2310.15	5135.43	1.1525	5.47308e-113	Up	1.49632e-114
Lj1gvBRI21067	1334	57.2023	115.389	1.01236	0.00427665	Up	0.00130517
Lj1gvBRI09359	1920	222.615	59.3086	-1.90823	3.94038e-13	Down	5.16571e-14
Lj1gvBRI10935	366	33.7556	13.6204	-1.30936	0.0464534	Down	0.0176551
Lj1gvBRI38492	1221	64.5912	12.0919	-2.41729	2.26806e-06	Down	4.60149e-07
Lj1gvBRI08632	3112	456.094	196.062	-1.21802	1.98413e-12	Down	2.69725e-13
Lj1gvBRI31178	2621	1631.65	726.945	-1.16641	4.58522e-40	Down	2.76537e-41
Lj1gvBRI20098	9073	771.349	1633.11	1.08217	2.93492e-36	Up	1.88203e-37
Lj1gvBRI08051	708	220.02	85.9676	-1.35577	4.23542e-08	Down	7.47729e-09
Lj1gvBRI25994	1038	3.31788	229.65	6.11303	2.04647e-27	Up	1.62954e-28
Lj1gvBRI00470	2120	11610.3	28968	1.31905	0	Up	0
Lj1gvBRI02340	2600	3315.67	649.569	-2.35174	3.46167e-231	Down	4.80016e-233
Lj1gvBRI06164	1274	481.437	165.356	-1.54177	2.78901e-19	Down	2.85243e-20
Lj1gvBRI37526	821	35.8011	72.3658	1.0153	0.0269694	Up	0.0096678
Lj1gvBRI30232	1050	144.767	6907.26	5.57631	0	Up	0
Lj1gvBRI09495	4492	451.306	1498.51	1.73135	4.26856e-68	Up	1.71368e-69
Lj1gvBRI21865	1287	35.2366	110.72	1.65176	7.32227e-06	Up	1.55295e-06
Lj1gvBRI13844	1119	671.342	251.905	-1.41417	1.07218e-20	Down	1.04851e-21
Lj1gvBRI28169	1241	20839.1	6424.04	-1.69774	0	Down	0
Lj1gvBRI09836	2172	26.4056	54.0509	1.03347	0.0447684	Up	0.0169523
Lj1gvBRI29996	930	18.5263	107.259	2.53345	3.31501e-10	Up	5.08558e-11
Lj1gvBRI13072	3450	5674.23	27170.3	2.25954	0	Up	0
Lj1gvBRI11974	7099	431.744	1211.29	1.48829	1.88837e-45	Up	1.0314e-46
Lj1gvBRI22238	1189	796.411	1768.37	1.15083	3.03811e-39	Up	1.86266e-40
Lj1gvBRI37018	928	239.881	722.081	1.58984	1.5713e-29	Up	1.186e-30
Lj1gvBRI01197	1103	286.329	824.874	1.5265	1.57671e-08	Up	2.69476e-09
Lj1gvBRI28560	2012	104.679	425.763	2.02408	1.28344e-25	Up	1.07987e-26
Lj1gvBRI32858	720	3.43209	14.65	2.09374	0.0176912	Up	0.00608793
Lj1gvBRI02356	1460	691.217	242.783	-1.50947	5.28168e-27	Down	4.25841e-28
Lj1gvBRI23485	1751	307.273	650.262	1.0815	9.02117e-15	Up	1.08815e-15
Lj1gvBRI22591	324	57.2007	22.1867	-1.36634	0.00613651	Down	0.00192239
Lj1gvBRI12452	1596	83.8799	417.923	2.31684	7.07307e-30	Up	5.29372e-31
Lj1gvBRI20042	2174	67.2723	272.159	2.01636	4.13876e-17	Up	4.5549e-18
Lj1gvBRI26350	2100	950.101	4592.98	2.27328	2.06761e-298	Up	2.25359e-300
Lj1gvBRI09381	902	5.07085	31.7233	2.64524	0.00016483	Up	4.08769e-05
Lj1gvBRI21858	2010	426.718	157.403	-1.43882	5.37669e-16	Down	6.17125e-17
Lj1gvBRI21919	960	15.6257	114.864	2.87794	5.64288e-12	Up	7.88796e-13
Lj1gvBRI02143	2016	2.52996	19.9095	2.97627	0.000331833	Up	8.56583e-05
Lj1gvBRI15241	846	782.159	2315.32	1.56568	2.67069e-91	Up	8.54679e-93
Lj1gvBRI08556	654	310.545	99.203	-1.64635	1.50419e-14	Down	1.83623e-15
Lj1gvBRI04794	279	111.786	657.894	2.55712	1.25637e-52	Up	6.14702e-54
Lj1gvBRI37262	2795	406.162	869.533	1.09818	5.21391e-19	Up	5.37509e-20
Lj1gvBRI15387	1116	15.4918	4.44283	-1.80195	0.0416922	Down	0.0156436
Lj1gvBRI14007	4071	1377.5	687.554	-1.00251	1.42349e-25	Down	1.19899e-26
Lj1gvBRI31683	2154	1.65372	38.5737	4.54383	1.33891e-08	Up	2.27901e-09
Lj1gvBRI27790	954	210.639	10701.2	5.66686	0	Up	0
Lj1gvBRI36319	963	13.4119	55.9917	2.0617	7.25034e-05	Up	1.71331e-05
Lj1gvBRI26886	1410	2176.28	709.783	-1.61641	3.53332e-90	Down	1.1393e-91
Lj1gvBRI19898	1401	3760.43	1222.43	-1.62115	3.08167e-149	Down	6.35387e-151
Lj1gvBRI01938	1233	16.0289	94.6313	2.56164	2.74009e-09	Up	4.46076e-10
Lj1gvBRI27351	2349	15.6574	136.695	3.12604	3.31511e-15	Up	3.91943e-16
Lj1gvBRI01743	2052	247.642	555.255	1.1649	1.17222e-14	Up	1.42353e-15
Lj1gvBRI24671	1576	108.014	331.511	1.61783	1.00276e-14	Up	1.21318e-15
Lj1gvBRI31075	1149	588.94	2106.97	1.83897	2.23396e-106	Up	6.35782e-108
Lj1gvBRI06078	1548	19.2192	1145.66	5.89749	2.42405e-119	Up	6.23827e-121
Lj1gvBRI02831	3388	37.4353	189.808	2.34207	9.33893e-15	Up	1.12732e-15
Lj1gvBRI19198	1521	1027.69	2282.21	1.15103	1.64983e-51	Up	8.15197e-53
Lj1gvBRI15420	1522	175.239	618.517	1.81949	1.25371e-30	Up	9.23511e-32
Lj1gvBRI30922	6683	345.934	1502.8	2.11909	9.47216e-75	Up	3.53317e-76
Lj1gvBRI29467	1504	2007.88	7711.91	1.94142	0	Up	0
Lj1gvBRI31917	3073	2825.17	1285.12	-1.13643	1.73009e-65	Down	7.13952e-67
Lj1gvBRI34480	765	73.641	11.6186	-2.66408	6.03904e-08	Down	1.07858e-08
Lj1gvBRI35047	1596	22.2251	66.3413	1.57772	0.000896314	Up	0.000245591
Lj1gvBRI30563	1752	459.824	1000.45	1.1215	6.71344e-24	Up	5.925e-25
Lj1gvBRI33483	2706	39.3746	81.6005	1.05131	0.0114393	Up	0.003781
Lj1gvBRI35176	2200	117.885	325.358	1.46465	1.10061e-12	Up	1.47519e-13
Lj1gvBRI29447	531	2.33474	1278.13	9.09656	2.99118e-53	Up	1.44537e-54
Lj1gvBRI34455	1021	595.015	1450.64	1.28569	6.31268e-43	Up	3.61418e-44
Lj1gvBRI27310	5469	716.929	2137.98	1.57634	4.68967e-85	Up	1.57889e-86
Lj1gvBRI24972	1322	21.253	1617.1	6.24959	6.15724e-153	Up	1.24155e-154
Lj1gvBRI29062	6032	1021	2404.07	1.2355	2.67763e-65	Up	1.10741e-66
Lj1gvBRI17488	414	1.53449	15.9989	3.38214	0.00014212	Up	3.48834e-05
Lj1gvBRI01470	3239	328.699	114.445	-1.52211	1.35166e-12	Down	1.81987e-13
Lj1gvBRI35733	1913	6812.91	1127.58	-2.59503	0	Down	0
Lj1gvBRI09403	1333	623.772	1340.65	1.10384	4.28394e-31	Up	3.11545e-32
Lj1gvBRI37735	6541	1820.06	5903.01	1.69746	2.49261e-256	Up	3.13189e-258
Lj1gvBRI31220	906	330.335	1123.17	1.76557	9.1381e-54	Up	4.36583e-55
Lj1gvBRI28656	1395	358.096	126.463	-1.50163	9.23131e-14	Down	1.17107e-14
Lj1gvBRI24758	513	28.4083	59.3525	1.06299	0.0297723	Up	0.0107825
Lj1gvBRI32795	6802	838.092	342.476	-1.29111	4.01785e-25	Down	3.41947e-26
Lj1gvBRI37292	1318	28.0762	8.79202	-1.67508	0.0168451	Down	0.00576668
Lj1gvBRI26084	2928	237.076	909.601	1.93988	8.9368e-51	Up	4.48883e-52
Lj1gvBRI12558	1962	213.689	101.281	-1.07716	1.15376e-05	Down	2.50145e-06
Lj1gvBRI12197	1059	136.59	66.8459	-1.03094	0.000867976	Down	0.000237406
Lj1gvBRI05349	2907	1280.42	2888.65	1.17378	2.31018e-68	Up	9.2466e-70
Lj1gvBRI29632	2112	694.637	1766.23	1.34634	3.81356e-55	Up	1.78503e-56
Lj1gvBRI08017	1253	170.469	52.2475	-1.70607	3.06354e-08	Down	5.35186e-09
Lj1gvBRI25168	636	586.975	132.264	-2.14988	1.71633e-38	Down	1.06215e-39
Lj1gvBRI17768	546	339.471	129.08	-1.39503	3.65976e-12	Down	5.04161e-13
Lj1gvBRI02188	3305	2.542	2597.99	9.99722	5.67542e-69	Up	2.25958e-70
Lj1gvBRI35829	2442	94.5621	36.5939	-1.36966	0.000405353	Down	0.000105827
Lj1gvBRI35636	1053	165.749	75.8331	-1.1281	0.000213479	Down	5.36848e-05
Lj1gvBRI35545	1080	288.62	743.767	1.36568	1.0667e-24	Up	9.22691e-26
Lj1gvBRI13935	1727	371.902	1045.91	1.49177	1.5857e-39	Up	9.67386e-41
Lj1gvBRI29417	2363	1372.43	25295.9	4.20409	0	Up	0
Lj1gvBRI15327	1689	63.398	139.36	1.1363	0.000294079	Up	7.52983e-05
Lj1gvBRI23208	1339	881.698	1777.45	1.01145	1.87045e-33	Up	1.27702e-34
Lj1gvBRI00432	4406	318.422	1332.93	2.06559	4.00766e-80	Up	1.41722e-81
Lj1gvBRI37894	4467	326.875	1058.41	1.69509	4.34539e-47	Up	2.29972e-48
Lj1gvBRI31989	603	2.64495	50.2817	4.24872	1.99769e-09	Up	3.21889e-10
Lj1gvBRI00458	792	432.494	56.8785	-2.92672	8.66805e-38	Down	5.42196e-39
Lj1gvBRI36812	7088	938.767	2460.48	1.3901	1.23406e-77	Up	4.46859e-79
Lj1gvBRI19081	4260	154.501	622.526	2.01051	2.55928e-36	Up	1.6396e-37
Lj1gvBRI19842	2212	586.176	1238.68	1.0794	6.69345e-27	Up	5.4068e-28
Lj1gvBRI04338	2927	9321.69	3771.94	-1.30528	1.37298e-237	Down	1.84982e-239
Lj1gvBRI05177	2061	169.427	535.923	1.66136	1.89114e-23	Up	1.68851e-24
Lj1gvBRI14935	2023	187.599	1181.72	2.65516	1.89598e-96	Up	5.86091e-98
Lj1gvBRI03122	4068	507.436	2441.71	2.26659	4.83011e-162	Up	9.12527e-164
Lj1gvBRI30614	2842	336.297	84.8362	-1.98698	1.74621e-20	Down	1.72511e-21
Lj1gvBRI29621	306	355.008	79.7289	-2.15468	7.59689e-22	Down	7.16241e-23
Lj1gvBRI36579	2519	72.5285	28.039	-1.37111	0.00458538	Down	0.00140814
Lj1gvBRI03208	2762	239.488	7201.65	4.9103	0	Up	0
Lj1gvBRI24249	1800	4.08508	975.688	7.89991	3.18607e-60	Up	1.4016e-61
Lj1gvBRI26897	1839	921.219	1892.69	1.03882	3.9635e-39	Up	2.43481e-40
Lj1gvBRI15212	1240	556.541	115.878	-2.26388	3.20421e-34	Down	2.14979e-35
Lj1gvBRI08524	279	16.7924	55.6693	1.72908	0.000699157	Up	0.000188459
Lj1gvBRI31657	1771	14.9364	42.7041	1.51554	0.0177336	Up	0.00610573
Lj1gvBRI25752	309	9.85507	36.5543	1.8911	0.00243152	Up	0.000709895
Lj1gvBRI27473	2325	125.509	272.638	1.11919	5.41355e-07	Up	1.04242e-07
Lj1gvBRI31027	1521	628.795	1476.83	1.23185	5.16407e-40	Up	3.12074e-41
Lj1gvBRI16436	1231	3.63013	57.3376	3.98139	8.22132e-10	Up	1.29235e-10
Lj1gvBRI26941	1889	69.7282	152.277	1.12688	0.000158419	Up	3.91767e-05
Lj1gvBRI15040	1641	25.0882	168.316	2.74609	3.8757e-16	Up	4.4109e-17
Lj1gvBRI34826	2051	508.353	3548.4	2.80327	6.88539e-301	Up	7.40051e-303
Lj1gvBRI06032	1704	392.227	1774	2.17725	3.49823e-114	Up	9.34159e-116
Lj1gvBRI38129	973	1.65016	46.8257	4.82662	5.762e-10	Up	8.98431e-11
Lj1gvBRI36059	273	10.4862	52.8665	2.33387	1.95999e-05	Up	4.34973e-06
Lj1gvBRI26310	3922	123.318	278.658	1.17611	1.24944e-07	Up	2.28605e-08
Lj1gvBRI19752	1105	8.61989	63.7506	2.8867	8.7227e-08	Up	1.57761e-08
Lj1gvBRI29114	2172	4.15499	59.7508	3.84604	9.90316e-10	Up	1.56602e-10
Lj1gvBRI18513	1478	60.9806	634.914	3.38014	2.81057e-69	Up	1.11473e-70
Lj1gvBRI25777	453	215.676	728.374	1.75582	8.6956e-35	Up	5.76302e-36
Lj1gvBRI36634	3890	1191.5	2889.44	1.27801	2.38756e-71	Up	9.26718e-73
Lj1gvBRI08139	6576	2483.45	5797.82	1.22317	2.06822e-145	Up	4.36451e-147
Lj1gvBRI13881	2566	587.461	263.301	-1.15778	4.04126e-14	Down	5.04469e-15
Lj1gvBRI10980	2970	1436.75	12468.4	3.1174	0	Up	0
Lj1gvBRI29690	246	28.5222	171.038	2.58416	1.83749e-15	Up	2.15632e-16
Lj1gvBRI27801	2251	774.979	4695.27	2.59898	0	Up	0
Lj1gvBRI10618	1329	6.12493	59.9007	3.28981	1.50929e-08	Up	2.57771e-09
Lj1gvBRI14123	3213	392.044	830.132	1.08233	9.4718e-19	Up	9.85349e-20
Lj1gvBRI10561	399	1256.61	4610.59	1.87542	1.04023e-206	Up	1.57472e-208
Lj1gvBRI37577	1941	11.0919	28.2865	1.3506	0.0499665	Up	0.0191431
Lj1gvBRI15998	5949	365.171	3679.21	3.33275	0	Up	0
Lj1gvBRI19957	2012	8321.83	19217.2	1.20743	0	Up	0
Lj1gvBRI11589	894	143.113	959.841	2.74564	5.13672e-82	Up	1.7745e-83
Lj1gvBRI20444	2334	1160.07	4002.65	1.78675	1.85144e-187	Up	3.07742e-189
Lj1gvBRI08157	1938	16.3804	58.025	1.8247	0.000323212	Up	8.32666e-05
Lj1gvBRI36855	824	26.3644	91.141	1.78951	1.24241e-05	Up	2.70044e-06
Lj1gvBRI17987	3487	145.266	324.731	1.16055	1.19292e-07	Up	2.18005e-08
Lj1gvBRI20976	563	5.45591	25.0416	2.19844	0.00299028	Up	0.000886792
Lj1gvBRI24069	5860	5915.67	23834.3	2.01043	0	Up	0
Lj1gvBRI36238	2058	5291.18	1965.47	-1.42871	3.0947e-168	Down	5.64989e-170
Lj1gvBRI30511	402	4.86028	17.1351	1.81784	0.0308251	Up	0.0112114
Lj1gvBRI34727	2121	345.387	1691.43	2.29196	3.83665e-113	Up	1.04312e-114
Lj1gvBRI14889	4085	130.578	64.2722	-1.02264	0.00129966	Down	0.000364019
Lj1gvBRI38086	1951	123.245	323.498	1.39222	9.5912e-12	Up	1.35814e-12
Lj1gvBRI33856	2663	204.334	437.324	1.09777	8.81074e-11	Up	1.30631e-11
Lj1gvBRI17490	195	11.4697	47.1134	2.03831	0.00034879	Up	9.03312e-05
Lj1gvBRI36548	2639	195.492	61.6826	-1.66418	8.92441e-10	Down	1.40612e-10
Lj1gvBRI24916	363	129.403	19.1133	-2.75922	4.2303e-13	Down	5.5586e-14
Lj1gvBRI15793	3056	153.955	320.756	1.05897	9.80124e-08	Up	1.78018e-08
Lj1gvBRI14181	882	705.969	1554.21	1.13851	1.45474e-37	Up	9.13919e-39
Lj1gvBRI35565	2229	1227.47	2896.53	1.23865	5.09602e-78	Up	1.83913e-79
Lj1gvBRI02281	3232	2217.02	904.036	-1.29417	6.51547e-64	Down	2.74199e-65
Lj1gvBRI02388	4020	169.468	863.999	2.35002	3.55804e-63	Up	1.51569e-64
Lj1gvBRI18926	630	10.3431	1.53312	-2.75412	0.0034887	Down	0.00104791
Lj1gvBRI38242	1009	223.076	812.51	1.86485	1.50357e-42	Up	8.67664e-44
Lj1gvBRI21018	921	1419.45	454.274	-1.6437	3.48199e-55	Down	1.62667e-56
Lj1gvBRI07589	1132	1.3688	7.0891	2.37269	0.0149273	Up	0.00504379
Lj1gvBRI23712	1290	1209.37	588.796	-1.03842	4.43136e-25	Down	3.78482e-26
Lj1gvBRI16838	2643	22.857	86.9036	1.92678	5.32733e-06	Up	1.11792e-06
Lj1gvBRI29479	1005	2426.47	13962.6	2.52464	0	Up	0
Lj1gvBRI04955	1321	14.5354	76.1966	2.39015	4.87854e-07	Up	9.34091e-08
Lj1gvBRI11523	1468	812.645	325.688	-1.31913	5.8119e-25	Down	4.99209e-26
Lj1gvBRI10042	1098	227.856	63.2959	-1.84794	3.12296e-12	Down	4.28983e-13
Lj1gvBRI01691	652	90.4614	259.066	1.51794	6.94874e-11	Up	1.02456e-11
Lj1gvBRI07595	606	76.4695	27.1544	-1.4937	0.000597005	Down	0.000159459
Lj1gvBRI03707	1276	1856.88	4374.88	1.23637	1.0504e-114	Up	2.79226e-116
Lj1gvBRI27777	3297	542.939	1556.39	1.51934	1.01679e-58	Up	4.55307e-60
Lj1gvBRI11043	1168	1649.35	757.324	-1.12292	1.87321e-36	Down	1.19667e-37
Lj1gvBRI08058	2779	2252.45	6166.28	1.4529	1.66449e-207	Up	2.49455e-209
Lj1gvBRI00784	885	47.5511	1055.52	4.47233	1.90119e-128	Up	4.55309e-130
Lj1gvBRI32637	1986	17.7663	42.2708	1.25052	0.0422668	Up	0.0159014
Lj1gvBRI26358	603	100.633	42.7558	-1.23492	0.00136438	Down	0.000383055
Lj1gvBRI33405	2624	48.3144	96.9871	1.00534	0.00753202	Up	0.00240311
Lj1gvBRI07299	2841	29.4636	131.431	2.1573	9.89317e-10	Up	1.56415e-10
Lj1gvBRI26747	1650	12.2179	124.438	3.34836	1.877e-14	Up	2.29986e-15
Lj1gvBRI09221	1273	65.4025	164.987	1.33493	3.10458e-06	Up	6.37949e-07
Lj1gvBRI23939	1895	174.473	423.467	1.27925	6.17327e-13	Up	8.18267e-14
Lj1gvBRI24882	2560	134.02	609.771	2.18582	5.43087e-40	Up	3.28361e-41
Lj1gvBRI25070	2248	4591.86	333.121	-3.78496	0	Down	0
Lj1gvBRI04993	1043	2402.66	5600.78	1.221	3.52876e-141	Up	7.72441e-143
Lj1gvBRI17691	1707	277.103	79.1955	-1.80693	2.19741e-14	Down	2.70111e-15
Lj1gvBRI12713	1039	38.6083	189.102	2.29218	1.82569e-13	Up	2.35252e-14
Lj1gvBRI33915	663	2.53552	2560.63	9.98	1.13682e-68	Up	4.52953e-70
Lj1gvBRI18103	375	84.2693	170.065	1.01301	0.000360832	Up	9.3592e-05
Lj1gvBRI17955	816	140.1	50.9263	-1.45997	1.08439e-05	Down	2.34614e-06
Lj1gvBRI02343	2442	5.0277	28.3648	2.49613	0.000549842	Up	0.000146046
Lj1gvBRI30525	1223	3.9263	15.5205	1.98293	0.0228185	Up	0.00805339
Lj1gvBRI05666	3057	165.231	1639.16	3.3104	6.08205e-160	Up	1.17667e-161
Lj1gvBRI26034	1020	39.9472	96.7196	1.27572	0.000676504	Up	0.000181963
Lj1gvBRI25622	321	199.992	407.091	1.02541	1.39068e-08	Up	2.36924e-09
Lj1gvBRI19722	3942	217.606	594.227	1.4493	2.11392e-21	Up	2.02246e-22
Lj1gvBRI05330	705	63.0223	156.921	1.31611	1.16394e-05	Up	2.52459e-06
Lj1gvBRI35477	3073	272.559	573.627	1.07355	2.23216e-13	Up	2.89115e-14
Lj1gvBRI21396	1466	301.247	121.385	-1.31135	3.73392e-10	Down	5.74518e-11
Lj1gvBRI15551	3435	31.8759	107.206	1.74984	4.48783e-06	Up	9.34688e-07
Lj1gvBRI15677	465	115.987	2.73146	-5.40815	1.2962e-17	Down	1.40417e-18
Lj1gvBRI07813	276	108.019	17.1273	-2.65692	2.67478e-10	Down	4.07587e-11
Lj1gvBRI09771	2094	95.827	230.734	1.26772	1.73288e-07	Up	3.20878e-08
Lj1gvBRI27979	680	1415.5	4148.1	1.55114	3.29723e-126	Up	8.01622e-128
Lj1gvBRI27862	1875	1950.26	856.425	-1.18727	4.1732e-49	Down	2.15047e-50
Lj1gvBRI01122	4437	82.1237	272.5	1.73038	1.03643e-13	Up	1.31887e-14
Lj1gvBRI03087	2257	7281.75	16125.6	1.147	0	Up	0
Lj1gvBRI07727	2305	8.49885	28.7859	1.76002	0.0166248	Up	0.00568219
Lj1gvBRI06157	1222	627.691	295.68	-1.08602	1.52493e-14	Down	1.86247e-15
Lj1gvBRI21110	2162	457.213	949.638	1.05451	4.33998e-20	Up	4.34537e-21
Lj1gvBRI06460	3271	3177.52	856.468	-1.89143	1.73548e-161	Down	3.32604e-163
Lj1gvBRI07974	4287	140.003	281.617	1.00827	4.44747e-06	Up	9.25848e-07
Lj1gvBRI37016	1109	95.0388	193.555	1.02616	9.47114e-05	Up	2.27366e-05
Lj1gvBRI17492	4149	2.96273	13.1395	2.14891	0.0183412	Up	0.00632826
Lj1gvBRI34674	564	24.692	1.61758	-3.93214	3.33082e-06	Down	6.86152e-07
Lj1gvBRI14891	2426	10.7861	35.0036	1.69833	0.0073474	Up	0.00233932
Lj1gvBRI03922	1888	171.377	671.515	1.97024	5.68041e-39	Up	3.4964e-40
Lj1gvBRI08553	1323	1.34756	6.64315	2.30152	0.0189226	Up	0.00654779
Lj1gvBRI00626	1080	174.686	469.699	1.42697	4.8548e-17	Up	5.35176e-18
Lj1gvBRI28907	1741	681.753	1543.26	1.17866	2.55584e-39	Up	1.56311e-40
Lj1gvBRI10094	492	49.9812	426.417	3.09281	2.42228e-43	Up	1.37508e-44
Lj1gvBRI11676	396	1.89155	9.07788	2.26279	0.018879	Up	0.00653039
Lj1gvBRI11580	1857	853.984	210.139	-2.02287	5.14332e-51	Down	2.56784e-52
Lj1gvBRI31870	1593	1085.49	2849.66	1.39244	4.85307e-93	Up	1.52811e-94
Lj1gvBRI07599	1813	432.25	212.983	-1.02113	2.62952e-09	Down	4.2744e-10
Lj1gvBRI24927	2360	698.18	2765.79	1.98602	1.43592e-149	Up	2.95193e-151
Lj1gvBRI05232	2058	14.893	55.8516	1.90697	0.000237215	Up	6.00129e-05
Lj1gvBRI26964	3159	101.87	36.6165	-1.47617	8.20341e-05	Down	1.95095e-05
Lj1gvBRI24827	3921	15.5906	39.819	1.35278	0.0212104	Up	0.00742803
Lj1gvBRI16026	666	40.4552	94.8923	1.22997	0.00120588	Up	0.000336292
Lj1gvBRI34323	1194	34.1318	11.2455	-1.60177	0.011627	Down	0.00384966
Lj1gvBRI05103	1719	471.903	1285.91	1.44622	6.98358e-42	Up	4.07652e-43
Lj1gvBRI37759	2766	136.288	40.8164	-1.73944	3.71871e-07	Down	7.04358e-08
Lj1gvBRI06087	2302	1012.23	444.528	-1.18719	7.91779e-26	Down	6.62593e-27
Lj1gvBRI01270	2347	29.2096	90.1842	1.62643	5.14556e-05	Up	1.19459e-05
Lj1gvBRI02427	390	148.573	333.927	1.16836	2.55337e-09	Up	4.14597e-10
Lj1gvBRI32055	3013	20.9417	5.40526	-1.95394	0.0135136	Down	0.00453496
Lj1gvBRI35170	1422	852.473	2686.97	1.65625	3.76174e-113	Up	1.02161e-114
Lj1gvBRI06327	2505	1338.5	448.387	-1.57781	5.67204e-53	Down	2.75282e-54
Lj1gvBRI38075	2481	102.144	423.689	2.05241	4.96381e-26	Up	4.12236e-27
Lj1gvBRI37104	5556	640.077	1313.89	1.03753	1.82777e-25	Up	1.54339e-26
Lj1gvBRI34422	612	6.06895	33.164	2.4501	0.000360073	Up	9.33841e-05
Lj1gvBRI29987	366	47.0419	14.3646	-1.71143	0.00204594	Down	0.000590449
Lj1gvBRI25095	4932	240.057	948.31	1.98198	2.80265e-53	Up	1.35258e-54
Lj1gvBRI03341	774	325.16	93.2555	-1.80189	8.02694e-17	Down	8.92638e-18
Lj1gvBRI38369	7096	214.557	435.117	1.02004	3.43377e-09	Up	5.62436e-10
Lj1gvBRI08657	2287	233.991	476.554	1.02619	1.42891e-09	Up	2.28382e-10
Lj1gvBRI01620	1359	3.02838	20.9667	2.79148	0.000568649	Up	0.000151352
Lj1gvBRI01698	1929	10.9691	45.9558	2.06681	0.000385735	Up	0.000100495
Lj1gvBRI23523	1585	80.924	1397.11	4.10973	8.53895e-166	Up	1.57703e-167
Lj1gvBRI09306	5113	10212.8	4090.93	-1.31988	1.03926e-273	Down	1.21456e-275
Lj1gvBRI00683	1560	419.211	1858.65	2.1485	1.35825e-113	Up	3.6805e-115
Lj1gvBRI02125	972	6.28645	20.247	1.68739	0.0328703	Up	0.012021
Lj1gvBRI10638	354	20.1152	222.843	3.46967	2.23577e-26	Up	1.83985e-27
Lj1gvBRI08085	1566	1847.82	900.028	-1.03778	2.64846e-36	Down	1.69753e-37
Lj1gvBRI25592	1693	40.9105	181.624	2.15041	6.92683e-13	Up	9.2067e-14
Lj1gvBRI35596	2278	408.5	1803.73	2.14257	2.23938e-111	Up	6.19695e-113
Lj1gvBRI13989	2521	31.7243	99.3804	1.64738	1.683e-05	Up	3.70291e-06
Lj1gvBRI05122	2094	1206.07	355.021	-1.76434	1.26691e-56	Down	5.79964e-58
Lj1gvBRI14466	2065	24.6645	991.902	5.32969	3.87907e-114	Up	1.04056e-115
Lj1gvBRI33639	1139	48.7763	22.1147	-1.14117	0.0373188	Down	0.0138557
Lj1gvBRI02793	1872	29.5338	72.9735	1.305	0.00343564	Up	0.00103072
Lj1gvBRI14987	1009	582.076	62.1468	-3.22746	4.90712e-60	Down	2.16318e-61
Lj1gvBRI03722	1277	99.5058	8.63872	-3.52589	1.93338e-13	Down	2.49363e-14
Lj1gvBRI03011	1736	313.086	2349.14	2.9075	3.05348e-213	Up	4.48375e-215
Lj1gvBRI16731	2286	162.644	2921.92	4.16713	0	Up	0
Lj1gvBRI28640	1098	66.5553	181.47	1.44711	1.96612e-07	Up	3.65497e-08
Lj1gvBRI08072	2130	7.6266	77.8576	3.35172	1.41385e-10	Up	2.11934e-11
Lj1gvBRI05834	969	249.324	40.5231	-2.62121	1.19216e-21	Down	1.13084e-22
Lj1gvBRI23406	3263	10.0965	57.1858	2.5018	4.70515e-06	Up	9.81801e-07
Lj1gvBRI37316	1392	720.605	1823.35	1.33931	1.58823e-56	Up	7.28504e-58
Lj1gvBRI37423	3337	102.768	454.237	2.14405	4.65574e-29	Up	3.55358e-30
Lj1gvBRI07695	1802	149.947	16.6651	-3.16955	5.44222e-17	Down	6.01414e-18
Lj1gvBRI05874	510	1.73585	83.3748	5.58589	2.37216e-14	Up	2.91879e-15
Lj1gvBRI28347	1998	441.519	185.37	-1.25206	3.1413e-13	Down	4.09532e-14
Lj1gvBRI36164	2605	30.6591	90.0662	1.55467	8.7425e-05	Up	2.08418e-05
Lj1gvBRI26761	1889	348.676	130.928	-1.41312	9.59262e-13	Down	1.28196e-13
Lj1gvBRI13539	4414	995.149	3192.44	1.68168	9.65421e-136	Up	2.18344e-137
Lj1gvBRI11550	639	2.60844	27.8121	3.41446	1.33315e-05	Up	2.90291e-06
Lj1gvBRI08528	3035	524.576	1082.79	1.04553	1.08606e-22	Up	9.94022e-24
Lj1gvBRI13721	627	82.4308	30.129	-1.45203	0.000445964	Down	0.000117105
Lj1gvBRI36279	2146	93.7922	206.86	1.14112	8.6971e-06	Up	1.85688e-06
Lj1gvBRI11402	2286	86.4231	1440.85	4.05936	2.20847e-167	Up	4.052e-169
Lj1gvBRI00461	468	71.3385	33.4371	-1.09323	0.0136788	Down	0.00459577
Lj1gvBRI38270	4332	140.934	12.1599	-3.53482	1.06017e-17	Down	1.14398e-18
Lj1gvBRI37628	345	157.862	328.166	1.05576	8.64373e-08	Up	1.56236e-08
Lj1gvBRI37539	3638	31.3549	122.03	1.96048	5.88218e-08	Up	1.04896e-08
Lj1gvBRI28787	1212	229.451	724.003	1.65781	1.74593e-31	Up	1.25702e-32
Lj1gvBRI35026	1242	18.5375	118.201	2.67273	8.44459e-12	Up	1.1922e-12
Lj1gvBRI14335	783	1.87091	8.15456	2.12386	0.0306829	Up	0.0111532
Lj1gvBRI09353	3940	3570.83	7291.32	1.02992	1.28372e-115	Up	3.38527e-117
Lj1gvBRI36142	1224	44.0231	261.147	2.56853	4.10358e-22	Up	3.83162e-23
Lj1gvBRI36037	2397	251.05	3042.83	3.59937	1.12243e-299	Up	1.2132e-301
Lj1gvBRI28526	3365	548.049	2412.95	2.13842	7.25414e-151	Up	1.4825e-152
Lj1gvBRI03537	868	5.22776	211.36	5.33736	6.85153e-28	Up	5.39136e-29
Lj1gvBRI36740	2024	38.1618	102.738	1.42877	0.000137836	Up	3.37736e-05
Lj1gvBRI10388	1391	27.4092	59.9678	1.12953	0.018546	Up	0.00640454
Lj1gvBRI38390	1714	27.2113	74.6726	1.45638	0.000978248	Up	0.000269434
Lj1gvBRI32020	828	73.1821	253.32	1.7914	3.29641e-12	Up	4.53307e-13
Lj1gvBRI25951	2148	140.358	60.6608	-1.21028	0.000136537	Down	3.3447e-05
Lj1gvBRI17871	2592	803.063	310.063	-1.37295	9.44876e-27	Down	7.67538e-28
Lj1gvBRI28543	2764	27.43	60.0968	1.13153	0.0233947	Up	0.00827375
Lj1gvBRI05793	1096	4102.8	1307.82	-1.64945	2.54797e-173	Down	4.54374e-175
Lj1gvBRI07775	1665	13713.8	6038.7	-1.18332	0	Down	0
Lj1gvBRI33044	2808	3483.81	8280.66	1.24908	8.34325e-213	Up	1.22765e-214
Lj1gvBRI01046	2255	358.353	125.215	-1.51698	2.51607e-14	Down	3.10043e-15
Lj1gvBRI12404	1026	55.3078	121.61	1.1367	0.00111012	Up	0.000308438
Lj1gvBRI10484	2916	200.999	564.322	1.48933	6.95463e-22	Up	6.54635e-23
Lj1gvBRI09618	2849	92.9996	43.6119	-1.0925	0.00621	Down	0.00194635
Lj1gvBRI35879	1761	571.197	1285.38	1.17013	2.38868e-32	Up	1.68363e-33
Lj1gvBRI18850	2940	890.786	1872.21	1.07159	4.64163e-40	Up	2.8008e-41
Lj1gvBRI22393	2052	8.00021	29.6454	1.8897	0.00792829	Up	0.00253819
Lj1gvBRI10624	1277	66.1332	9.636	-2.77887	1.1502e-07	Down	2.09953e-08
Lj1gvBRI22529	750	39.5811	101.106	1.35298	0.000290887	Up	7.44194e-05
Lj1gvBRI14463	2629	2795.54	8979.87	1.68357	0	Up	0
Lj1gvBRI03881	5739	32260.9	14209.8	-1.1829	0	Down	0
Lj1gvBRI10373	375	10.1629	188.192	4.21082	2.6032e-25	Up	2.20696e-26
Lj1gvBRI32961	476	45.4702	12.3924	-1.87547	0.000895955	Down	0.000245466
Lj1gvBRI12399	6018	83.3648	219.387	1.39597	1.94781e-08	Up	3.35142e-09
Lj1gvBRI31660	2238	497.602	1371.83	1.46304	2.82698e-48	Up	1.47558e-49
Lj1gvBRI01513	1803	807.896	2287.48	1.50152	1.03384e-84	Up	3.49319e-86
Lj1gvBRI36262	1197	18.4879	41.4754	1.16567	0.0448099	Up	0.0169707
Lj1gvBRI11817	1446	992.389	2082.65	1.06944	6.17818e-34	Up	4.1638e-35
Lj1gvBRI35461	1035	35.5206	162.455	2.19332	1.45561e-11	Up	2.0819e-12
Lj1gvBRI14093	1704	305.009	141.246	-1.11064	1.57597e-07	Down	2.90822e-08
Lj1gvBRI03776	1281	1513.84	3533.08	1.22271	1.3391e-92	Up	4.2327e-94
Lj1gvBRI36224	3657	417.482	200.987	-1.05461	1.2106e-09	Down	1.92317e-10
Lj1gvBRI26435	1299	228.226	111.626	-1.0318	1.70678e-05	Down	3.75937e-06
Lj1gvBRI18261	1328	247.14	98.022	-1.33415	1.3743e-08	Down	2.34091e-09
Lj1gvBRI16548	2313	7.58781	1913.98	7.97868	1.6212e-105	Up	4.66301e-107
Lj1gvBRI32603	5085	542.313	13280.5	4.61404	0	Up	0
Lj1gvBRI03556	1927	2654.27	7184.92	1.43666	6.94245e-234	Up	9.47968e-236
Lj1gvBRI00886	519	30.0378	192.325	2.6787	8.9952e-18	Up	9.67088e-19
Lj1gvBRI07970	1770	14.487	56.3421	1.95945	0.000204723	Up	5.13838e-05
Lj1gvBRI24995	1205	27.9175	5.49887	-2.34396	0.00109021	Down	0.000302482
Lj1gvBRI04648	4517	542.037	2527.4	2.22119	1.29216e-161	Up	2.4686e-163
Lj1gvBRI13710	1133	5.62865	60.2119	3.41919	6.38664e-09	Up	1.06737e-09
Lj1gvBRI17330	1519	352.218	1590.94	2.17534	8.98712e-98	Up	2.73186e-99
Lj1gvBRI32658	870	126.86	360.729	1.50768	2.68029e-14	Up	3.30765e-15
Lj1gvBRI16947	2630	238.893	641.331	1.42471	3.75492e-22	Up	3.50265e-23
Lj1gvBRI32554	1890	2.3715	1458.85	9.26482	5.40242e-56	Up	2.49929e-57
Lj1gvBRI26222	1317	140.114	329.3	1.2328	3.49722e-09	Up	5.73252e-10
Lj1gvBRI14722	2437	378.929	148.74	-1.34914	1.8192e-11	Down	2.61239e-12
Lj1gvBRI01455	954	46.2145	20.4647	-1.1752	0.035016	Down	0.0128915
Lj1gvBRI22634	981	1.52333	15.414	3.33894	0.000182606	Up	4.55561e-05
Lj1gvBRI15715	1579	721.439	1625.14	1.17162	3.11413e-38	Up	1.93755e-39
Lj1gvBRI29059	1950	234.636	505.013	1.1059	1.85192e-12	Up	2.5136e-13
Lj1gvBRI25205	1665	72.2812	166.815	1.20656	3.39721e-05	Up	7.73678e-06
Lj1gvBRI05351	2015	7487.33	3155.99	-1.24636	1.20573e-189	Down	1.98224e-191
Lj1gvBRI13658	558	292.536	20.1925	-3.85672	2.16673e-35	Down	1.41567e-36
Lj1gvBRI15331	2000	437.349	1129.78	1.36918	1.31754e-35	Up	8.56049e-37
Lj1gvBRI25233	1074	4463.65	842.359	-2.40572	8.64695e-302	Down	9.24149e-304
Lj1gvBRI23356	2931	211.926	19.1485	-3.46826	4.1332e-25	Down	3.52265e-26
Lj1gvBRI36914	6058	234.909	580.592	1.30542	6.47698e-18	Up	6.93409e-19
Lj1gvBRI29093	1707	23.0742	58.0452	1.3309	0.00736652	Up	0.0023463
Lj1gvBRI05178	1077	137.171	812.154	2.56578	1.9332e-65	Up	7.98354e-67
Lj1gvBRI37227	4829	13.1446	59.2543	2.17245	7.77419e-05	Up	1.84251e-05
Lj1gvBRI18507	1961	36.0895	281.508	2.96353	7.65087e-28	Up	6.03193e-29
Lj1gvBRI20338	837	107.036	44.0265	-1.28165	0.000585537	Down	0.000156237
Lj1gvBRI02952	2440	72.8078	173.184	1.25014	8.85619e-06	Up	1.89276e-06
Lj1gvBRI23339	1953	158.797	30.521	-2.3793	3.86471e-13	Down	5.06417e-14
Lj1gvBRI14272	916	19.798	66.3161	1.744	0.000242773	Up	6.15074e-05
Lj1gvBRI09240	2096	1140.15	539.493	-1.07954	1.8214e-25	Down	1.53745e-26
Lj1gvBRI22711	668	114.874	1191.63	3.37482	1.19668e-121	Up	2.99995e-123
Lj1gvBRI33036	2506	1.6343	33.4754	4.35636	8.40316e-08	Up	1.51684e-08
Lj1gvBRI22844	1198	133.127	32.9	-2.01665	4.22799e-09	Down	6.9803e-10
Lj1gvBRI06135	1930	140.693	354.647	1.33384	5.35617e-12	Up	7.47097e-13
Lj1gvBRI12746	1735	1298.32	446.288	-1.5406	2.03285e-49	Down	1.04261e-50
Lj1gvBRI29451	6510	276.709	3914.9	3.82253	0	Up	0
Lj1gvBRI29839	3726	175.852	77.9532	-1.17368	1.76876e-05	Down	3.905e-06
Lj1gvBRI25852	3933	74.6426	229.607	1.6211	1.497e-10	Up	2.24715e-11
Lj1gvBRI12597	1773	2908.75	96.6053	-4.91215	0	Down	0
Lj1gvBRI35704	1791	378.045	1355.9	1.84262	1.82766e-67	Up	7.38723e-69
Lj1gvBRI23584	1004	199.56	579.066	1.53691	1.81012e-23	Up	1.61508e-24
Lj1gvBRI37097	1131	221.775	511.838	1.20659	2.32407e-14	Up	2.85891e-15
Lj1gvBRI36842	963	5.63989	33.3132	2.56236	0.000261053	Up	6.63599e-05
Lj1gvBRI09672	1050	91.6584	30.2371	-1.59995	8.08139e-05	Down	1.91997e-05
Lj1gvBRI26872	1035	3.97267	20.4993	2.3674	0.00296399	Up	0.000878271
Lj1gvBRI04113	1823	597.458	1249.25	1.06415	3.94929e-27	Up	3.16861e-28
Lj1gvBRI21403	3321	1280.14	591.121	-1.11477	1.23938e-29	Down	9.33224e-31
Lj1gvBRI29542	2295	431.509	1143.8	1.40637	2.07551e-35	Up	1.35481e-36
Lj1gvBRI37610	1049	22.7439	69.2571	1.60648	0.000463697	Up	0.000122084
Lj1gvBRI16448	3611	1012.59	2154.6	1.08936	6.78052e-45	Up	3.74038e-46
Lj1gvBRI29905	2013	592.298	188.705	-1.65019	1.19341e-25	Down	1.00339e-26
Lj1gvBRI22305	5878	113.606	424.451	1.90156	2.71118e-23	Up	2.43546e-24
Lj1gvBRI07898	1082	251.729	74.189	-1.76259	8.48887e-13	Down	1.13291e-13
Lj1gvBRI18679	8511	1670.23	5870.99	1.81355	6.91619e-248	Up	8.94127e-250
Lj1gvBRI26572	2004	217.399	104.244	-1.06039	2.78529e-05	Down	6.28332e-06
Lj1gvBRI05934	2533	1448.19	4197.76	1.53536	8.99491e-159	Up	1.75383e-160
Lj1gvBRI37315	10118	6405.15	14322.3	1.16096	4.86401e-302	Up	5.18373e-304
Lj1gvBRI26173	2338	1704.48	6158.28	1.8532	6.94449e-284	Up	7.86351e-286
Lj1gvBRI02893	2006	3939.8	1913.07	-1.04223	1.0215e-74	Down	3.81645e-76
Lj1gvBRI30350	3795	322.193	1139.26	1.8221	2.75661e-56	Up	1.26776e-57
Lj1gvBRI18488	3117	16113.5	3196.95	-2.3335	0	Down	0
Lj1gvBRI26100	447	5.04054	28.4594	2.49725	0.000558006	Up	0.00014835
Lj1gvBRI01929	571	65.4423	164.84	1.33277	5.5273e-06	Up	1.16122e-06
Lj1gvBRI17341	3520	345.13	1911.51	2.4695	1.62901e-138	Up	3.62505e-140
Lj1gvBRI09204	3036	106.101	226.189	1.09209	7.77344e-06	Up	1.6517e-06
Lj1gvBRI26860	3702	1103.07	2207.3	1.00076	1.50837e-42	Up	8.70891e-44
Lj1gvBRI32500	9463	3131.02	9893.08	1.65979	0	Up	0
Lj1gvBRI14952	3889	649.521	2082.46	1.68084	2.63223e-92	Up	8.33606e-94
Lj1gvBRI26123	2102	2.45581	12.6105	2.36036	0.00967963	Up	0.00315425
Lj1gvBRI11648	3015	158.58	370.966	1.22607	8.26275e-11	Up	1.22206e-11
Lj1gvBRI23977	1420	220.679	957.802	2.11778	6.04274e-59	Up	2.6894e-60
Lj1gvBRI11359	585	276.658	80.3716	-1.78335	1.82586e-14	Down	2.23609e-15
Lj1gvBRI11439	1234	646.706	1549.2	1.26034	9.69174e-42	Up	5.67789e-43
Lj1gvBRI25049	633	57.3853	27.063	-1.08436	0.0322072	Down	0.0117531
Lj1gvBRI37074	1386	4.13208	60.3149	3.86757	6.29211e-10	Up	9.82612e-11
Lj1gvBRI11284	2546	106.098	49.1932	-1.10887	0.00301197	Down	0.000894316
Lj1gvBRI14719	555	40.3971	92.2065	1.19062	0.00264855	Up	0.000778152
Lj1gvBRI24191	3021	141.299	48.7569	-1.53507	5.84703e-06	Down	1.22963e-06
Lj1gvBRI07687	3106	68.3176	158.687	1.21586	2.55905e-05	Up	5.75203e-06
Lj1gvBRI07902	360	7.65959	138.296	4.17435	2.19021e-19	Up	2.23206e-20
Lj1gvBRI01093	1299	696.559	1829.72	1.3933	8.74972e-59	Up	3.91272e-60
Lj1gvBRI33341	2257	688.293	32.6356	-4.3985	4.70146e-84	Down	1.59994e-85
Lj1gvBRI37148	2990	741.487	1515.75	1.03154	5.21162e-31	Up	3.80745e-32
Lj1gvBRI03645	936	237.256	827.961	1.80312	1.36333e-37	Up	8.56078e-39
Lj1gvBRI03638	1997	2144.76	953.45	-1.16959	4.99372e-52	Down	2.45536e-53
Lj1gvBRI33140	3842	449.145	163.42	-1.4586	3.75604e-17	Down	4.13029e-18
Lj1gvBRI21661	1742	1048.99	3750.17	1.83796	1.19968e-180	Up	2.0631e-182
Lj1gvBRI10513	1694	413.528	75.6931	-2.44975	2.45286e-30	Down	1.81798e-31
Lj1gvBRI35235	1650	277.948	37.6309	-2.88483	4.3331e-26	Down	3.59463e-27
Lj1gvBRI10106	2025	320.485	80.2967	-1.99684	3.7365e-19	Down	3.83503e-20
Lj1gvBRI29665	1952	482.825	1112.77	1.20459	7.18404e-30	Up	5.37895e-31
Lj1gvBRI22013	528	238.682	1053.75	2.14237	1.27483e-66	Up	5.19132e-68
Lj1gvBRI30886	1391	425.71	1108.5	1.38067	1.44486e-36	Up	9.20837e-38
Lj1gvBRI08868	4060	1951.65	963.959	-1.01765	1.89347e-37	Down	1.19356e-38
Lj1gvBRI32214	1500	284.752	72.6109	-1.97145	4.84419e-16	Down	5.54246e-17
Lj1gvBRI27594	1700	103.159	216.007	1.06621	1.46355e-05	Up	3.20014e-06
Lj1gvBRI10833	384	138.215	21.5781	-2.67928	3.98057e-13	Down	5.21961e-14
Lj1gvBRI25344	1386	289.922	108.502	-1.41794	1.58151e-10	Down	2.37832e-11
Lj1gvBRI21598	1876	356.576	1269.39	1.83186	7.97987e-64	Up	3.3631e-65
Lj1gvBRI07987	1981	4.61428	33.7354	2.87008	4.70427e-05	Up	1.08872e-05
Lj1gvBRI03966	4601	10229.6	31150.3	1.6065	0	Up	0
Lj1gvBRI28675	1934	2152.72	129.975	-4.04985	1.33198e-253	Down	1.68569e-255
Lj1gvBRI16051	2818	164.869	338.864	1.03938	6.10773e-08	Up	1.09195e-08
Lj1gvBRI03265	939	2.5792	28.8713	3.48464	6.87759e-06	Up	1.45656e-06
Lj1gvBRI27138	1509	992.255	468.706	-1.08203	2.40851e-22	Down	2.23066e-23
Lj1gvBRI14911	1800	613.314	274.874	-1.15785	1.72688e-15	Down	2.02495e-16
Lj1gvBRI05649	1101	10742.7	2984.59	-1.84775	0	Down	0
Lj1gvBRI37694	1719	9.21117	98.7059	3.42168	6.0896e-06	Up	1.28274e-06
Lj1gvBRI37386	5841	100.271	254.731	1.34507	4.92863e-09	Up	8.16838e-10
Lj1gvBRI37632	3055	190.928	456.058	1.25619	5.20801e-12	Up	7.25642e-13
Lj1gvBRI19806	663	64.169	128.934	1.00669	0.00170661	Up	0.000486369
Lj1gvBRI25464	2294	1561.17	617.079	-1.3391	2.62018e-47	Down	1.38351e-48
Lj1gvBRI28383	507	50.5059	285.385	2.49838	1.3184e-21	Up	1.25138e-22
Lj1gvBRI17231	1051	18.6841	153.415	3.03756	3.58029e-16	Up	4.07362e-17
Lj1gvBRI01314	5085	453.018	915.266	1.01462	9.01964e-16	Up	1.04591e-16
Lj1gvBRI34807	2737	2233.1	5181.03	1.21419	9.06909e-125	Up	2.22409e-126
Lj1gvBRI29359	1039	117.329	4307.03	5.19806	0	Up	0
Lj1gvBRI35845	3633	3078.98	6213.07	1.01285	3.2985e-116	Up	8.65846e-118
Lj1gvBRI28274	777	15.5224	85.6965	2.46489	3.97842e-08	Up	7.01033e-09
Lj1gvBRI02066	4689	966.992	473.577	-1.02991	2.76422e-20	Down	2.7484e-21
Lj1gvBRI01591	2409	14.4731	52.785	1.86675	0.000603426	Up	0.000161266
Lj1gvBRI38594	2904	74.6903	35.8655	-1.05832	0.014113	Down	0.00475106
Lj1gvBRI23372	3139	26.46	126.224	2.25409	4.39423e-10	Up	6.79576e-11
Lj1gvBRI30539	993	131.222	1.79961	-6.18817	8.56422e-19	Down	8.89379e-20
Lj1gvBRI03703	1902	3.98433	17.9488	2.17148	0.00937441	Up	0.00304514
Lj1gvBRI11214	2273	71.9035	156.639	1.12331	0.000221801	Up	5.58985e-05
Lj1gvBRI22315	3180	76.1822	303.971	1.99641	8.19102e-19	Up	8.49878e-20
Lj1gvBRI25198	5919	302.171	788.575	1.38388	8.21868e-27	Up	6.66124e-28
Lj1gvBRI17619	333	3.43926	17.0218	2.30721	0.00604676	Up	0.00189207
Lj1gvBRI07249	2074	630.593	2097.18	1.73367	3.17249e-97	Up	9.73965e-99
Lj1gvBRI34581	630	1632.54	730.466	-1.16023	1.79382e-40	Down	1.07535e-41
Lj1gvBRI27986	1644	12.666	258.763	4.3526	1.04881e-33	Up	7.09708e-35
Lj1gvBRI05671	1005	299.892	122.506	-1.29159	2.97005e-09	Down	4.84503e-10
Lj1gvBRI02693	1434	2.48415	15.047	2.59866	0.00305685	Up	0.000909124
Lj1gvBRI38227	2252	33.9868	199.932	2.55646	3.31795e-17	Up	3.64454e-18
Lj1gvBRI04795	2523	3426.48	7195.24	1.07032	3.37406e-126	Up	8.21322e-128
Lj1gvBRI09878	1419	12.4635	1.4894	-3.06491	0.000812302	Down	0.00022085
Lj1gvBRI28819	1975	6.14181	49.9814	3.02465	7.86928e-07	Up	1.53388e-07
Lj1gvBRI36687	1779	82.3353	205.482	1.31943	2.23005e-07	Up	4.16045e-08
Lj1gvBRI14637	1353	1206.89	2694.8	1.15888	1.82193e-63	Up	7.73364e-65
Lj1gvBRI07324	891	17.2975	57.5325	1.73381	0.000653843	Up	0.000175571
Lj1gvBRI32561	774	85.9848	1.73112	-5.63431	1.05723e-14	Down	1.281e-15
Lj1gvBRI28417	3828	69.1493	195.415	1.49875	4.33772e-08	Up	7.65921e-09
Lj1gvBRI19420	417	203.746	444.57	1.12564	7.53378e-11	Up	1.11287e-11
Lj1gvBRI19194	1720	320.795	125.171	-1.35775	5.81513e-11	Down	8.54426e-12
Lj1gvBRI24755	1918	153.739	352.693	1.19794	1.2994e-09	Up	2.07053e-10
Lj1gvBRI19836	984	4.88051	19.0147	1.96201	0.0152907	Up	0.00517574
Lj1gvBRI09638	961	139.805	63.3099	-1.14291	0.000336876	Down	8.70418e-05
Lj1gvBRI19439	630	6.74778	21.1479	1.64803	0.0334031	Up	0.0122473
Lj1gvBRI10387	1150	5.20302	198.016	5.25012	8.59067e-27	Up	6.96794e-28
Lj1gvBRI36778	1537	19.1367	265.808	3.79597	8.27181e-33	Up	5.74511e-34
Lj1gvBRI16630	2612	1421.71	350.033	-2.02207	6.29109e-83	Down	2.16186e-84
Lj1gvBRI24305	2572	940.411	248.293	-1.92125	2.33742e-50	Down	1.18042e-51
Lj1gvBRI11723	1604	60.6545	142.895	1.23626	0.000168558	Up	4.18523e-05
Lj1gvBRI16943	1310	57.9911	527.077	3.18411	1.72012e-54	Up	8.11912e-56
Lj1gvBRI33561	3453	218.076	83.0241	-1.39323	2.1798e-08	Down	3.76973e-09
Lj1gvBRI16907	1641	313.961	1662.57	2.40476	9.77971e-122	Up	2.4487e-123
Lj1gvBRI26548	2363	4594.47	268.241	-4.0983	0	Down	0
Lj1gvBRI23569	279	10.0053	52.4094	2.38907	1.51101e-05	Up	3.30849e-06
Lj1gvBRI14119	426	5.39995	21.5503	1.99669	0.00991766	Up	0.00323813
Lj1gvBRI13664	930	78.8711	190.383	1.27133	5.5914e-06	Up	1.17485e-06
Lj1gvBRI26671	4221	60.809	29.4124	-1.04786	0.028219	Down	0.010161
Lj1gvBRI21702	1113	582.393	234.422	-1.31289	2.32512e-18	Down	2.45261e-19
Lj1gvBRI18690	3716	13192.3	39591.9	1.58551	0	Up	0
Lj1gvBRI00828	507	537.263	2138.54	1.99292	2.87822e-119	Up	7.41581e-121
Lj1gvBRI00739	1273	251.919	67.9652	-1.89009	6.78474e-14	Down	8.55154e-15
Lj1gvBRI34754	4449	8688.87	4172.25	-1.05834	1.6733e-164	Down	3.12582e-166
Lj1gvBRI38296	5478	297.019	607.739	1.0329	4.20167e-13	Up	5.5197e-14
Lj1gvBRI14716	1117	72.923	23.8123	-1.61467	0.000291103	Down	7.44835e-05
Lj1gvBRI09079	771	483.002	239.424	-1.01246	3.40374e-10	Down	5.2248e-11
Lj1gvBRI22444	930	999.8	146.398	-2.77175	2.65512e-86	Down	8.8748e-88
Lj1gvBRI25416	1571	35.1161	554.033	3.97977	4.14546e-66	Up	1.69814e-67
Lj1gvBRI05907	1553	144.911	307.502	1.08543	1.02702e-07	Up	1.86877e-08
Lj1gvBRI03813	2805	3000.84	6959.39	1.21359	2.64196e-174	Up	4.68736e-176
Lj1gvBRI18051	5893	348.107	166.608	-1.06307	2.8198e-08	Down	4.91239e-09
Lj1gvBRI25688	648	52.0758	154.979	1.57339	2.24043e-07	Up	4.18186e-08
Lj1gvBRI09386	1266	1043.72	451.965	-1.20744	4.47675e-27	Down	3.59587e-28
Lj1gvBRI36566	1098	63.6744	24.693	-1.36661	0.00383047	Down	0.00115961
Lj1gvBRI35246	3512	185.699	35.9751	-2.36789	9.61533e-15	Down	1.16127e-15
Lj1gvBRI04153	3192	1106.39	2812.62	1.34606	2.14819e-80	Up	7.56409e-82
Lj1gvBRI20963	1847	2226.63	687.708	-1.69499	6.25475e-93	Down	1.97325e-94
Lj1gvBRI35495	1181	1.92424	250.293	7.02319	2.35769e-26	Up	1.94089e-27
Lj1gvBRI00020	2346	551.027	1467.79	1.41345	1.4482e-48	Up	7.5372e-50
Lj1gvBRI23780	1338	163.732	20.6477	-2.98728	2.11981e-17	Down	2.31499e-18
Lj1gvBRI28884	1372	2419.3	1109.11	-1.12519	1.09971e-55	Down	5.11748e-57
Lj1gvBRI13038	2658	409.882	866.399	1.07982	3.52898e-19	Up	3.61884e-20
Lj1gvBRI37002	2037	158.086	77.937	-1.02033	0.000440159	Down	0.00011546
Lj1gvBRI00650	579	19.6877	200.943	3.35141	2.90312e-22	Up	2.69929e-23
Lj1gvBRI22776	3342	2394.13	1065.82	-1.16754	8.34824e-59	Down	3.73066e-60
Lj1gvBRI02484	2451	30.8701	65.515	1.08561	0.0181964	Up	0.00627555
Lj1gvBRI00341	1101	838.478	1962.34	1.22673	5.03957e-51	Up	2.51452e-52
Lj1gvBRI16153	1375	691.523	308.756	-1.16331	9.40412e-18	Down	1.01248e-18
Lj1gvBRI35755	1163	66.1364	26.0729	-1.3429	0.0035006	Down	0.0010518
Lj1gvBRI28967	1335	10.0701	57.9755	2.52537	3.27525e-06	Up	6.74606e-07
Lj1gvBRI16347	2172	2195.65	15726.4	2.84047	0	Up	0
Lj1gvBRI05403	1446	579.523	2323.02	2.00306	4.99211e-128	Up	1.19705e-129
Lj1gvBRI12085	1075	9569.22	41003.4	2.09927	0	Up	0
Lj1gvBRI17767	1287	786.56	3049.08	1.95474	7.91042e-162	Up	1.50406e-163
Lj1gvBRI09788	906	2458.11	5722.48	1.21909	3.25405e-141	Up	7.11321e-143
Lj1gvBRI05752	786	177.284	657.235	1.89035	3.84741e-34	Up	2.58366e-35
Lj1gvBRI20722	864	279.482	574.908	1.04058	1.12836e-12	Up	1.51341e-13
Lj1gvBRI05233	1925	377.499	1324.08	1.81045	5.73131e-65	Up	2.38248e-66
Lj1gvBRI27533	1755	188.865	431.095	1.19065	1.63316e-11	Up	2.3398e-12
Lj1gvBRI31133	900	47.0148	111.013	1.23954	0.000575929	Up	0.000153481
Lj1gvBRI01146	2668	33.7951	68.4691	1.01864	0.0227759	Up	0.00803767
Lj1gvBRI34322	1862	595.851	1456.99	1.28997	2.43819e-35	Up	1.59451e-36
Lj1gvBRI28141	1180	176.815	75.5221	-1.22727	7.80763e-06	Down	1.65944e-06
Lj1gvBRI11462	2393	1367.78	615.679	-1.15159	4.26494e-33	Down	2.94023e-34
Lj1gvBRI17491	195	12.1002	100.612	3.0557	6.93599e-12	Up	9.73965e-13
Lj1gvBRI32604	1404	111.425	5904.76	5.72774	0	Up	0
Lj1gvBRI28908	3038	1213.06	559.097	-1.11748	2.4397e-27	Down	1.94635e-28
Lj1gvBRI19704	433	52.3355	25.4347	-1.04099	0.0448578	Down	0.0169916
Lj1gvBRI35929	719	1.95012	10.4758	2.42542	0.0100769	Up	0.00329531
Lj1gvBRI19681	669	1.40721	8.02805	2.51221	0.00905976	Up	0.00293553
Lj1gvBRI29165	2384	144.322	26.0163	-2.4718	1.39046e-12	Down	1.87589e-13
Lj1gvBRI29183	597	1.93071	257.789	7.06091	9.78018e-27	Up	7.95645e-28
Lj1gvBRI24161	2382	2.45378	1942.68	9.62883	3.03812e-62	Up	1.31076e-63
Lj1gvBRI24843	1372	1291.22	636.028	-1.02157	6.01819e-26	Down	5.00893e-27
Lj1gvBRI09319	1489	393.458	191.445	-1.03928	9.22743e-09	Down	1.55499e-09
Lj1gvBRI26191	1739	7.22374	21.2526	1.55682	0.0446458	Up	0.0169025
Lj1gvBRI15537	279	54.8711	124.207	1.17863	0.000333885	Up	8.62284e-05
Lj1gvBRI37172	414	105.145	35.2143	-1.57816	2.60017e-05	Down	5.84681e-06
Lj1gvBRI08899	1642	8.15294	170.63	4.3874	1.05642e-23	Up	9.37151e-25
Lj1gvBRI09796	2843	871.33	1946.65	1.1597	5.99208e-46	Up	3.24377e-47
Lj1gvBRI00464	2583	2038.1	923.436	-1.14214	2.04969e-48	Down	1.06801e-49
Lj1gvBRI36580	4182	490.13	1173.38	1.25944	6.153e-32	Up	4.38715e-33
Lj1gvBRI31822	2381	695.738	343.283	-1.01915	1.4222e-14	Down	1.73313e-15
Lj1gvBRI16496	483	2.60514	30.8311	3.56495	3.58421e-06	Up	7.4052e-07
Lj1gvBRI00772	1188	118.126	424.315	1.84481	4.13291e-22	Up	3.86025e-23
Lj1gvBRI08890	1301	26.2542	72.8878	1.47313	0.00120024	Up	0.000334573
Lj1gvBRI15247	1812	216.451	2617.01	3.59581	3.53913e-283	Up	4.0182e-285
Lj1gvBRI12465	2222	59.4791	624.266	3.39171	1.94882e-68	Up	7.78844e-70
Lj1gvBRI17787	648	167.427	1.87877	-6.4776	4.17025e-21	Down	4.03023e-22
Lj1gvBRI01556	513	1.91089	9.52572	2.31758	0.0154364	Up	0.00523113
Lj1gvBRI21981	1156	27.2982	91.8686	1.75076	2.21023e-05	Up	4.93253e-06
Lj1gvBRI38503	3135	336.331	165.07	-1.02681	1.01934e-07	Down	1.85346e-08
Lj1gvBRI25297	795	75.9687	595.363	2.97029	1.15553e-56	Up	5.28278e-58
Lj1gvBRI12389	3252	2101.51	4276.54	1.02502	1.49843e-83	Up	5.12194e-85
Lj1gvBRI28699	806	38.1156	100.38	1.39701	0.000223361	Up	5.63254e-05
Lj1gvBRI28092	1467	43.2758	1.65629	-4.70753	2.27333e-09	Down	3.68026e-10
Lj1gvBRI23816	5550	4733.82	13999	1.56425	0	Up	0
Lj1gvBRI27951	3750	30.5105	75.7305	1.31157	0.00207395	Up	0.000599286
Lj1gvBRI11302	513	20.1038	6.34317	-1.66419	0.0375957	Down	0.0139699
Lj1gvBRI27778	1830	1039.72	418.304	-1.31357	4.19068e-31	Down	3.04636e-32
Lj1gvBRI19236	798	6179.01	19613.3	1.66638	0	Up	0
Lj1gvBRI12044	2047	247.571	86.1802	-1.52242	3.28671e-10	Down	5.03918e-11
Lj1gvBRI25094	1293	688.603	3020.19	2.13289	1.67132e-156	Up	3.29417e-158
Lj1gvBRI34888	1326	250.415	3271.78	3.70768	0	Up	0
Lj1gvBRI28176	1658	1600.08	461.159	-1.79481	6.10583e-79	Down	2.18138e-80
Lj1gvBRI22021	1440	26.0492	177.157	2.76572	2.68974e-17	Up	2.94472e-18
Lj1gvBRI27914	2101	1360.81	2787.61	1.03456	1.80318e-53	Up	8.65861e-55
Lj1gvBRI03180	1483	1679.06	270.687	-2.63295	4.04388e-130	Down	9.61109e-132
Lj1gvBRI10272	4210	438.371	999.513	1.18907	1.02764e-24	Up	8.88287e-26
Lj1gvBRI01161	2112	2100.88	4379.19	1.05967	3.37783e-85	Up	1.1362e-86
Lj1gvBRI01342	2304	29.2318	94.1264	1.68706	1.78195e-05	Up	3.93736e-06
Lj1gvBRI21025	1703	174.096	2067.4	3.56986	5.38183e-228	Up	7.51166e-230
Lj1gvBRI04634	2213	36.0081	220.274	2.61291	1.42169e-19	Up	1.44326e-20
Lj1gvBRI30216	2757	11.1399	168.158	3.91601	2.4078e-22	Up	2.22927e-23
Lj1gvBRI18091	2498	3605.99	8122.77	1.17158	9.65924e-190	Up	1.58506e-191
Lj1gvBRI30625	1722	11.4436	51.3968	2.16714	7.06263e-05	Up	1.66703e-05
Lj1gvBRI30090	279	6.54254	34.0295	2.37886	0.000381008	Up	9.91713e-05
Lj1gvBRI26170	2034	1132.78	3312.94	1.54824	1.19578e-119	Up	3.06648e-121
Lj1gvBRI06889	683	663.645	330.21	-1.00703	1.12444e-13	Down	1.43359e-14
Lj1gvBRI15430	5088	593.022	2898.71	2.28926	2.51016e-195	Up	4.02033e-197
Lj1gvBRI02564	1331	374.787	107.202	-1.80574	7.26252e-20	Down	7.3265e-21
Lj1gvBRI13694	2591	175.17	508.898	1.53862	6.82312e-21	Up	6.63534e-22
Lj1gvBRI03518	2866	200.646	73.2815	-1.45313	5.37715e-08	Down	9.55967e-09
Lj1gvBRI28131	1773	614.961	304.527	-1.01393	5.15543e-13	Down	6.80699e-14
Lj1gvBRI25152	1317	24.1133	65.741	1.44696	0.00169156	Up	0.000481775
Lj1gvBRI00562	1449	112.205	473.776	2.07807	3.98325e-05	Up	9.14982e-06
Lj1gvBRI23949	2188	111.27	538.229	2.27415	1.03259e-36	Up	6.56524e-38
Lj1gvBRI09840	1873	241.129	81.0998	-1.57204	1.41438e-10	Down	2.12056e-11
Lj1gvBRI08919	4233	2333.92	853.14	-1.4519	6.25562e-81	Down	2.19701e-82
Lj1gvBRI33469	726	527.328	48.1939	-3.45178	6.66075e-56	Down	3.0915e-57
Lj1gvBRI34737	1531	17.652	46.3925	1.39406	0.012068	Up	0.00401257
Lj1gvBRI32485	845	3899.78	1859.37	-1.06858	1.32324e-80	Down	4.65131e-82
Lj1gvBRI35941	2605	187.785	700.473	1.89925	4.95951e-38	Up	3.09472e-39
Lj1gvBRI31680	1402	113.445	323.968	1.51386	4.56644e-13	Up	6.00996e-14
Lj1gvBRI02986	927	120.688	38.2676	-1.65709	1.7048e-06	Down	3.41899e-07
Lj1gvBRI37376	2727	31.7074	92.644	1.54688	8.82918e-05	Up	2.10672e-05
Lj1gvBRI25309	1679	802.967	37.6586	-4.41429	5.55817e-97	Down	1.71311e-98
Lj1gvBRI14748	3369	36.8649	154.223	2.0647	1.03727e-10	Up	1.54324e-11
Lj1gvBRI23405	1536	459.78	216.538	-1.08632	4.37072e-11	Down	6.38756e-12
Lj1gvBRI13056	372	12.9645	43.1169	1.73369	0.00377992	Up	0.00114271
Lj1gvBRI28680	2432	1208.86	411.026	-1.55635	1.33992e-46	Down	7.17647e-48
Lj1gvBRI18498	7199	1012.18	5119.63	2.33858	0	Up	0
Lj1gvBRI15356	1758	594.651	4420.41	2.89407	0	Up	0
Lj1gvBRI20511	513	2.92144	11.5405	1.98196	0.0360417	Up	0.0133139
Lj1gvBRI37959	1569	8.40199	34.4993	2.03776	0.0015419	Up	0.000436347
Lj1gvBRI24043	2654	1387.64	3638.56	1.39074	3.65437e-114	Up	9.78068e-116
Lj1gvBRI32877	1388	1143.48	13970.4	3.61088	0	Up	0
Lj1gvBRI06412	2515	286.657	68.859	-2.05761	8.49124e-18	Down	9.12393e-19
Lj1gvBRI37228	2711	3362.25	1328.08	-1.34008	9.92819e-91	Down	3.18626e-92
Lj1gvBRI26457	1523	54.5225	141.534	1.37623	3.07185e-05	Up	6.95581e-06
Lj1gvBRI04199	1236	28.1677	9.74951	-1.53064	0.0269491	Down	0.00965972
Lj1gvBRI11818	1647	1806.45	4547.46	1.3319	1.882e-129	Up	4.48435e-131
Lj1gvBRI35817	1325	353.326	173.914	-1.02263	3.34159e-07	Down	6.30095e-08
Lj1gvBRI22350	1308	1462.04	265.019	-2.46381	2.12268e-107	Down	6.01541e-109
Lj1gvBRI07273	1782	1.40081	8.09889	2.53146	0.00843273	Up	0.00271347
Lj1gvBRI00522	1747	658.456	325.491	-1.01647	8.8961e-14	Down	1.12774e-14
Lj1gvBRI09812	3623	822.201	2965.16	1.85055	2.74733e-147	Up	5.75601e-149
Lj1gvBRI38137	884	1.67571	56.3429	5.07139	2.98263e-11	Up	4.32192e-12
Lj1gvBRI35473	1395	14.4527	50.1836	1.79587	0.00122292	Up	0.000341375
Lj1gvBRI32016	1378	1855.89	585.663	-1.66397	1.46071e-77	Down	5.29818e-79
Lj1gvBRI06063	1721	50.5368	195.346	1.95062	5.59378e-11	Up	8.21225e-12
Lj1gvBRI33897	819	22.5144	54.6991	1.28067	0.0117509	Up	0.00389681
Lj1gvBRI29226	2290	1142.46	3437.25	1.58911	1.32916e-132	Up	3.10267e-134
Lj1gvBRI01723	1253	20.5848	106.402	2.36988	5.0811e-09	Up	8.43492e-10
Lj1gvBRI37734	2330	15.1658	41.6894	1.45886	0.0129285	Up	0.0043241
Lj1gvBRI19002	2919	260.206	70.8139	-1.87755	5.40789e-15	Down	6.45266e-16
Lj1gvBRI17539	873	39.1699	90.6319	1.21027	0.00472187	Up	0.00145206
Lj1gvBRI24530	1860	193.712	94.6147	-1.03378	0.000127965	Down	3.11998e-05
Lj1gvBRI05362	1181	138.849	460.789	1.73059	1.2434e-21	Up	1.17982e-22
Lj1gvBRI20092	441	1.61912	21.0374	3.69967	1.88632e-05	Up	4.17939e-06
Lj1gvBRI05669	1974	74.5498	496.221	2.73471	3.98148e-41	Up	2.35424e-42
Lj1gvBRI23657	327	3.1779	58.992	4.21437	3.58385e-10	Up	5.50994e-11
Lj1gvBRI29061	1170	37.229	14.1443	-1.3962	0.0213416	Down	0.00748044
Lj1gvBRI34069	5841	90.2994	542.315	2.58634	1.49059e-44	Up	8.27678e-46
Lj1gvBRI38456	4917	93.2083	20.9816	-2.15133	3.08381e-07	Down	5.79995e-08
Lj1gvBRI02463	1049	37.3776	80.9533	1.11491	0.00658378	Up	0.00207482
Lj1gvBRI31580	906	155.145	480.568	1.63112	3.79478e-19	Up	3.896e-20
Lj1gvBRI33093	1555	348.958	2637.58	2.91809	6.55268e-242	Up	8.63004e-244
Lj1gvBRI01187	3914	1004.24	2710.25	1.43233	3.25594e-93	Up	1.02423e-94
Lj1gvBRI28992	717	2.55329	17.4738	2.77476	0.0012277	Up	0.000342786
Lj1gvBRI29403	672	362.168	143.948	-1.33111	3.06185e-12	Down	4.20218e-13
Lj1gvBRI13429	1584	73.2493	158.038	1.10938	0.000131941	Up	3.22373e-05
Lj1gvBRI00804	921	2.04964	15.2941	2.89953	0.00109686	Up	0.000304525
Lj1gvBRI02475	1978	830.284	2067.49	1.31621	3.74394e-62	Up	1.61868e-63
Lj1gvBRI38295	2408	69.846	34.356	-1.02361	0.0208577	Down	0.00729341
Lj1gvBRI37693	6163	304.448	838.639	1.46185	9.203e-29	Up	7.0773e-30
Lj1gvBRI01949	2694	12.1061	104.58	3.1108	1.80457e-12	Up	2.44715e-13
Lj1gvBRI29800	1832	3662.67	15854	2.11387	0	Up	0
Lj1gvBRI18582	2173	395.196	991.899	1.32763	4.91725e-31	Up	3.58793e-32
Lj1gvBRI13014	654	17.9153	71.667	2.00012	2.02775e-05	Up	4.50809e-06
Lj1gvBRI32054	321	228.797	1000.28	2.12827	7.75481e-61	Up	3.39034e-62
Lj1gvBRI27543	798	2.02862	16.9315	3.06114	0.000424304	Up	0.000111031
Lj1gvBRI01098	297	17.7997	53.4507	1.58635	0.00258648	Up	0.000758427
Lj1gvBRI29049	4722	961.251	10059.2	3.38745	0	Up	0
Lj1gvBRI02792	1257	11.9699	56.8791	2.24849	1.84131e-05	Up	4.07354e-06
Lj1gvBRI19326	864	48.8417	109.773	1.16833	0.00109299	Up	0.000303354
Lj1gvBRI27639	4804	457.607	2707.53	2.5648	6.23943e-206	Up	9.52094e-208
Lj1gvBRI35360	711	1533.55	19099.3	3.63857	0	Up	0
Lj1gvBRI15557	1463	600.191	283.584	-1.08165	1.00734e-13	Down	1.28095e-14
Lj1gvBRI34521	1123	512.984	243.426	-1.07543	7.40363e-12	Down	1.04165e-12
Lj1gvBRI32606	2115	792.072	1652.84	1.06124	1.39912e-34	Up	9.30659e-36
Lj1gvBRI31159	735	34.7721	4.57419	-2.92634	2.30043e-05	Down	5.14426e-06
Lj1gvBRI12784	3278	122.49	263.908	1.10737	1.00846e-06	Up	1.98706e-07
Lj1gvBRI38098	1253	43.3956	13.7942	-1.65349	0.00476279	Down	0.00146565
Lj1gvBRI03093	4376	216.493	1372.28	2.66419	4.48541e-111	Up	1.24395e-112
Lj1gvBRI08071	480	1.79734	131.451	6.19252	7.94548e-19	Up	8.23439e-20
Lj1gvBRI37990	1730	22.1048	7.36765	-1.58508	0.0429303	Down	0.0161822
Lj1gvBRI04156	1999	48.3301	208.735	2.11068	2.03124e-14	Up	2.49255e-15
Lj1gvBRI29521	1804	2.79569	199.826	6.15939	6.11826e-25	Up	5.25708e-26
Lj1gvBRI29277	816	4.06998	17.794	2.12829	0.0133411	Up	0.00447343
Lj1gvBRI19560	2098	17.1503	158.134	3.20484	1.04152e-17	Up	1.12353e-18
Lj1gvBRI22224	2124	645.064	177.181	-1.86422	4.00604e-34	Down	2.69261e-35
Lj1gvBRI32320	2742	3307.71	16758	2.34094	0	Up	0
Lj1gvBRI01714	2208	79.7129	23.8008	-1.74381	6.33068e-05	Down	1.48525e-05
Lj1gvBRI27326	989	586.291	1287.52	1.1349	1.39944e-29	Up	1.05501e-30
Lj1gvBRI08132	537	785.797	90.5538	-3.11731	1.66748e-78	Down	5.99765e-80
Lj1gvBRI01640	354	67.4587	208.737	1.62961	1.3245e-08	Up	2.25328e-09
Lj1gvBRI23565	6892	876.055	4131.97	2.23774	2.7801e-271	Up	3.28268e-273
Lj1gvBRI10433	4526	29112.8	105098	1.852	0	Up	0
Lj1gvBRI35458	621	35.9959	221.061	2.61854	7.55038e-20	Up	7.61919e-21
Lj1gvBRI30238	774	6.85564	4171	9.24889	2.33388e-133	Up	5.39855e-135
Lj1gvBRI35108	5558	3397.46	12062.8	1.82804	0	Up	0
Lj1gvBRI30108	1506	10699.3	1164.59	-3.19963	0	Down	0
Lj1gvBRI24173	1113	254.681	92.5176	-1.46089	4.51347e-10	Down	6.98836e-11
Lj1gvBRI38583	1342	37.6894	15.1799	-1.312	0.0327307	Down	0.011963
Lj1gvBRI21990	468	6.19032	56.1066	3.18008	1.08543e-07	Up	1.97803e-08
Lj1gvBRI06699	930	408.591	1014.53	1.31209	6.81345e-31	Up	4.99421e-32
Lj1gvBRI15915	462	15.0308	4.34469	-1.79059	0.0418154	Down	0.0156961
Lj1gvBRI09982	642	118.838	524.232	2.1412	8.61987e-32	Up	6.16693e-33
Lj1gvBRI33904	1777	309.009	147.743	-1.06456	1.29155e-07	Down	2.36577e-08
Lj1gvBRI33021	1632	100.419	307.853	1.61621	1.48501e-13	Up	1.90634e-14
Lj1gvBRI19530	727	4.62209	36.3213	2.9742	1.72361e-05	Up	3.79957e-06
Lj1gvBRI16399	2331	102.43	42.6281	-1.26476	0.000648673	Down	0.000174065
Lj1gvBRI38620	1061	115.389	464.166	2.00814	3.1819e-25	Up	2.70513e-26
Lj1gvBRI28541	1134	18.9863	69.4118	1.87022	0.000155827	Up	3.85122e-05
Lj1gvBRI02375	930	90.8211	43.4501	-1.06367	0.0067541	Down	0.00213404
Lj1gvBRI11522	1596	3417.02	689.077	-2.31	3.90575e-233	Down	5.36864e-235
Lj1gvBRI05408	1242	116.745	300.361	1.36333	9.05698e-11	Up	1.34337e-11
Lj1gvBRI24302	1366	1693	11707.8	2.78982	0	Up	0
Lj1gvBRI32540	2534	43.1279	336.246	2.96282	4.96814e-32	Up	3.53481e-33
Lj1gvBRI32294	2323	46.9782	210.278	2.16224	3.83399e-13	Up	5.02277e-14
Lj1gvBRI32179	768	4.10209	1046.64	7.9952	3.64814e-62	Up	1.57505e-63
Lj1gvBRI03816	598	32.5922	11.2771	-1.53112	0.0191415	Down	0.0066299
Lj1gvBRI15872	2326	1463.3	345.001	-2.08455	1.61221e-87	Down	5.32537e-89
Lj1gvBRI37105	1574	20.5699	157.41	2.93592	1.61323e-16	Up	1.8067e-17
Lj1gvBRI38656	1301	120.515	54.5163	-1.14445	0.000651744	Down	0.000174928
Lj1gvBRI03706	1672	23.5258	55.6234	1.24145	0.0142391	Up	0.00479739
Lj1gvBRI07240	483	46.4072	93.8878	1.01659	0.00957383	Up	0.00311485
Lj1gvBRI02089	8683	733.484	2083.63	1.50626	3.61997e-75	Up	1.34588e-76
Lj1gvBRI30164	996	123.994	51.9778	-1.25431	0.000144413	Down	3.54813e-05
Lj1gvBRI13895	1681	37.933	10.9685	-1.79009	0.00419477	Down	0.00127828
Lj1gvBRI07873	462	1.55476	19.888	3.67714	2.11733e-05	Up	4.71429e-06
Lj1gvBRI09389	2631	158.685	55.6594	-1.51147	3.35748e-07	Down	6.3338e-08
Lj1gvBRI05970	1726	33.1192	90.5397	1.45088	0.000236388	Up	5.97752e-05
Lj1gvBRI27007	1798	161.525	403.789	1.32184	3.34418e-13	Up	4.36488e-14
Lj1gvBRI24847	1946	63.2198	242.052	1.93687	1.22568e-14	Up	1.4892e-15
Lj1gvBRI11538	2915	15.563	62.0466	1.99523	0.000146306	Up	3.59862e-05
Lj1gvBRI33312	1749	101.418	33.8208	-1.58433	2.96568e-05	Down	6.70553e-06
Lj1gvBRI29629	2458	19.5893	154.057	2.97532	2.99674e-16	Up	3.39967e-17
Lj1gvBRI13772	2091	544.765	1286.16	1.23936	8.67749e-36	Up	5.62228e-37
Lj1gvBRI33809	5440	7190.28	3265.46	-1.13876	6.35458e-162	Down	1.20439e-163
Lj1gvBRI16507	1745	13.6064	115.739	3.08852	1.81279e-13	Up	2.33535e-14
Lj1gvBRI29490	2461	644.599	1447.42	1.16701	1.65145e-33	Up	1.125e-34
Lj1gvBRI38208	3551	1068.82	483.054	-1.14577	4.92119e-24	Down	4.32685e-25
Lj1gvBRI05458	1474	32.9106	130.46	1.98698	3.54817e-08	Up	6.22856e-09
Lj1gvBRI16521	1338	1734.36	651.274	-1.41306	8.7098e-57	Down	3.96871e-58
Lj1gvBRI36004	1497	9.04298	53.7766	2.57211	3.86925e-06	Up	8.01052e-07
Lj1gvBRI04710	1477	1305.95	3795.6	1.53922	8.2205e-139	Up	1.82434e-140
Lj1gvBRI10567	1314	9.02587	30.5298	1.75808	0.0128287	Up	0.00428912
Lj1gvBRI16753	1011	111.699	274.578	1.2976	2.80935e-08	Up	4.89333e-09
Lj1gvBRI21395	1406	46.1409	143.866	1.64061	2.01331e-07	Up	3.74756e-08
Lj1gvBRI29087	2124	639.847	3296.03	2.36493	4.91809e-235	Up	6.68571e-237
Lj1gvBRI34502	1317	20.6674	369.503	4.16016	8.30459e-46	Up	4.5082e-47
Lj1gvBRI25215	1278	26.1769	72.7103	1.47387	0.000866371	Up	0.000236941
Lj1gvBRI15821	261	9.84373	34.1104	1.79293	0.00556534	Up	0.00173284
Lj1gvBRI09731	1999	1941.06	3899.38	1.0064	1.93486e-70	Up	7.59204e-72
Lj1gvBRI23284	1140	1907.65	4237.36	1.15137	1.53586e-89	Up	4.99415e-91
Lj1gvBRI14419	960	6.08876	51.3071	3.07494	3.03838e-07	Up	5.70989e-08
Lj1gvBRI01460	1864	1637.23	326.613	-2.3256	1.05493e-115	Down	2.77874e-117
Lj1gvBRI38511	5060	564.874	1196.65	1.083	2.043e-21	Up	1.95399e-22
Lj1gvBRI30411	1688	415.625	1317.73	1.6647	5.56963e-56	Up	2.57833e-57
Lj1gvBRI16538	2756	224.849	1855.58	3.04484	4.63662e-177	Up	8.07186e-179
Lj1gvBRI28351	4994	131.307	264.54	1.01054	1.78346e-05	Up	3.94123e-06
Lj1gvBRI00566	1417	52.2583	22.6847	-1.20394	0.0236647	Down	0.00837927
Lj1gvBRI22080	810	88.3911	26.8017	-1.72158	2.2435e-05	Down	5.01084e-06
Lj1gvBRI02258	372	29.3689	1.658	-4.14678	5.85836e-07	Down	1.13073e-07
Lj1gvBRI29635	1841	58.3158	128.886	1.14414	0.000376681	Up	9.79994e-05
Lj1gvBRI31129	1827	431.083	161.944	-1.41247	1.62069e-15	Down	1.89798e-16
Lj1gvBRI30983	1920	414.963	1456.4	1.81135	1.34459e-71	Up	5.19451e-73
Lj1gvBRI11372	2021	1451.16	718.171	-1.01481	2.22761e-26	Down	1.83246e-27
Lj1gvBRI33683	2148	11.9868	2.80995	-2.09283	0.0318526	Down	0.0116141
Lj1gvBRI20426	3495	105.733	545.836	2.36805	1.28458e-39	Up	7.81351e-41
Lj1gvBRI25998	2253	1079.99	2190.59	1.02031	3.62336e-42	Up	2.103e-43
Lj1gvBRI02294	1680	197.175	35.0698	-2.49117	1.14747e-15	Down	1.3365e-16
Lj1gvBRI25578	1923	6.66948	75.5864	3.50248	1.37007e-10	Up	2.05247e-11
Lj1gvBRI31675	2718	103.314	549.321	2.41061	9.84463e-39	Up	6.08043e-40
Lj1gvBRI10384	1275	1.87727	200.205	6.7367	1.45826e-23	Up	1.29759e-24
Lj1gvBRI35141	1820	693.765	4173.92	2.58888	0	Up	0
Lj1gvBRI36107	1646	380.685	915.178	1.26546	1.16975e-26	Up	9.53748e-28
Lj1gvBRI01155	1805	345.211	159.133	-1.11725	6.16267e-09	Down	1.02901e-09
Lj1gvBRI35500	2948	96.2504	34.6342	-1.47459	0.000165223	Down	4.09894e-05
Lj1gvBRI06182	636	1.65243	48.2895	4.86905	3.50757e-10	Up	5.38948e-11
Lj1gvBRI23491	4467	515.214	5653.86	3.45599	4.49365e-63	Up	1.91969e-64
Lj1gvBRI23932	582	36.5427	96.6847	1.4037	0.000204979	Up	5.14604e-05
Lj1gvBRI23221	643	226.221	10.1972	-4.47149	1.28372e-29	Down	9.67383e-31
Lj1gvBRI26094	705	6.30405	3259.84	9.01431	3.14271e-117	Up	8.20193e-119
Lj1gvBRI02208	2644	4114.54	1938.84	-1.08554	2.62549e-87	Down	8.68037e-89
Lj1gvBRI00706	1350	59.5043	21.7704	-1.45063	0.00330155	Down	0.000987995
Lj1gvBRI00148	1877	18.399	73.409	1.99633	1.57461e-05	Up	3.45444e-06
Lj1gvBRI05961	2256	1183.09	2552.4	1.1093	6.35517e-56	Up	2.94775e-57
Lj1gvBRI36481	1611	6.37007	21.6532	1.7652	0.0234542	Up	0.00829692
Lj1gvBRI13131	1773	15973.6	3331.87	-2.26129	0	Down	0
Lj1gvBRI30023	2845	70.5127	27.153	-1.37677	0.00205373	Down	0.000593007
Lj1gvBRI20431	1869	3.63087	21.8482	2.58913	0.00138631	Up	0.000389631
Lj1gvBRI05509	1282	219.641	444.888	1.0183	8.27404e-10	Up	1.30089e-10
Lj1gvBRI15791	1350	6.63435	53.8787	3.02169	3.55148e-07	Up	6.71823e-08
Lj1gvBRI29462	678	46.3609	102.785	1.14865	0.00148536	Up	0.000419269
Lj1gvBRI13636	2415	324.75	107.225	-1.59868	3.1101e-14	Down	3.84937e-15
Lj1gvBRI32174	303	59.9309	326.426	2.44539	7.84787e-26	Up	6.56266e-27
Lj1gvBRI26905	2107	238.364	111.86	-1.09148	3.99972e-06	Down	8.29153e-07
Lj1gvBRI03515	3230	42.7918	166.684	1.96171	1.02011e-10	Up	1.5174e-11
Lj1gvBRI36110	2203	578.186	103.97	-2.47537	2.22441e-42	Down	1.28701e-43
Lj1gvBRI09927	3778	605.812	159.147	-1.92851	4.95492e-32	Down	3.52391e-33
Lj1gvBRI05480	681	777.983	7577.1	3.28383	1.97255e-200	Up	3.07567e-202
Lj1gvBRI28331	1366	1179.29	2494.5	1.08083	2.29719e-53	Up	1.10794e-54
Lj1gvBRI11028	977	156.179	2828.01	4.17852	0	Up	0
Lj1gvBRI07859	2300	36236.1	13691.4	-1.40416	0	Down	0
Lj1gvBRI37192	4241	140.597	46.3537	-1.60081	8.3407e-07	Down	1.6288e-07
Lj1gvBRI10669	681	2266.13	883.488	-1.35895	3.14485e-68	Down	1.26064e-69
Lj1gvBRI02943	2372	55.3754	14.3844	-1.94475	0.000169838	Down	4.21856e-05
Lj1gvBRI26890	579	106.922	27.9145	-1.93747	5.6283e-07	Down	1.08463e-07
Lj1gvBRI00446	2102	15.5038	83.8391	2.435	5.16717e-08	Up	9.17541e-09
Lj1gvBRI13879	1522	771.917	331.374	-1.21999	1.67074e-20	Down	1.64702e-21
Lj1gvBRI10191	1662	400.513	79.5666	-2.33161	4.07998e-29	Down	3.10794e-30
Lj1gvBRI02289	3324	400.178	966.573	1.27223	1.57628e-28	Up	1.22078e-29
Lj1gvBRI01355	2385	89.8894	1945.33	4.43572	5.22336e-234	Up	7.11651e-236
Lj1gvBRI21685	2871	79.4488	34.9482	-1.18481	0.00621261	Down	0.00194735
Lj1gvBRI27328	762	125.368	380.924	1.60334	2.96116e-16	Up	3.35752e-17
Lj1gvBRI19771	2036	24.7302	1632.94	6.04505	3.20652e-161	Up	6.15499e-163
Lj1gvBRI30523	7608	364.586	857.358	1.23364	2.24049e-22	Up	2.06758e-23
Lj1gvBRI01791	744	125.454	25.9791	-2.27173	3.7294e-10	Down	5.73597e-11
Lj1gvBRI06402	843	31.2609	106.534	1.76889	1.91461e-06	Up	3.85369e-07
Lj1gvBRI28088	1817	69.7499	154.639	1.14864	0.000162067	Up	4.01623e-05
Lj1gvBRI12493	1904	202.349	500.133	1.30547	1.54233e-15	Up	1.80527e-16
Lj1gvBRI07977	1438	1554.21	747.161	-1.05669	3.63661e-33	Down	2.49715e-34
Lj1gvBRI17803	3615	3308.15	1311.11	-1.33523	4.48353e-95	Down	1.39411e-96
Lj1gvBRI05163	2660	2917.66	1456.87	-1.00194	9.4485e-53	Down	4.61712e-54
Lj1gvBRI28140	3006	73.6587	232.863	1.66055	6.25987e-11	Up	9.21288e-12
Lj1gvBRI31799	2521	11885.6	30617	1.36512	0	Up	0
Lj1gvBRI13555	1347	9.71847	68.0922	2.80869	2.04217e-07	Up	3.80252e-08
Lj1gvBRI09799	534	431.342	880.487	1.02947	4.94492e-17	Up	5.4526e-18
Lj1gvBRI28521	1815	60.6965	24.6118	-1.30226	0.00647601	Down	0.00203776
Lj1gvBRI16693	5648	930.418	5671.05	2.60767	0	Up	0
Lj1gvBRI03731	2367	136.205	382.835	1.49094	9.67924e-15	Up	1.16928e-15
Lj1gvBRI26506	1138	5.43224	19.9565	1.87724	0.0202729	Up	0.00706351
Lj1gvBRI24224	2758	591.302	13361.3	4.49802	0	Up	0
Lj1gvBRI14376	1251	42.9765	298.342	2.79535	6.72205e-28	Up	5.28744e-29
Lj1gvBRI24187	930	4.12961	37.8018	3.19437	4.03192e-06	Up	8.35951e-07
Lj1gvBRI21506	1179	9.82263	32.4506	1.72406	0.00926214	Up	0.00300699
Lj1gvBRI11822	1406	235.108	533.041	1.18092	2.07811e-13	Up	2.68533e-14
Lj1gvBRI36002	1311	141.402	59.9294	-1.23847	6.03811e-05	Down	1.4135e-05
Lj1gvBRI10271	2502	137.144	313.36	1.19213	5.01677e-09	Up	8.32053e-10
Lj1gvBRI25248	1821	4.08528	26.8804	2.71805	0.000294011	Up	7.52719e-05
Lj1gvBRI17401	1836	4153.48	14662.3	1.81971	0	Up	0
Lj1gvBRI38530	1822	81.6439	10.628	-2.94148	1.22502e-09	Down	1.94719e-10
Lj1gvBRI28194	2279	404.026	194.315	-1.05605	2.60893e-09	Down	4.23855e-10
Lj1gvBRI38358	4124	188.511	1491.56	2.9841	3.67083e-142	Up	7.94648e-144
Lj1gvBRI35517	843	863.188	2137.16	1.30795	3.25773e-57	Up	1.48146e-58
Lj1gvBRI37367	936	26.3781	103.289	1.96928	3.55297e-07	Up	6.72213e-08
Lj1gvBRI16522	1943	2625.64	5716.08	1.12236	1.37136e-119	Up	3.52088e-121
Lj1gvBRI23134	3988	24.131	403.553	4.0638	2.10946e-49	Up	1.08254e-50
Lj1gvBRI19119	2315	62.8536	296.329	2.23713	1.34668e-20	Up	1.32185e-21
Lj1gvBRI01144	1560	12.2063	508.407	5.38028	3.13743e-60	Up	1.37926e-61
Lj1gvBRI22989	914	493.964	1447.58	1.55117	4.88689e-56	Up	2.25487e-57
Lj1gvBRI11794	1284	1192.96	2793.79	1.22767	2.91454e-74	Up	1.09332e-75
Lj1gvBRI37043	489	1.3754	7.06102	2.36003	0.0155927	Up	0.00528838
Lj1gvBRI09601	2298	824.92	377.968	-1.12599	4.362e-20	Down	4.36873e-21
Lj1gvBRI17603	438	29.3942	59.2343	1.0109	0.0434738	Up	0.0164134
Lj1gvBRI09981	648	10.1386	26.7461	1.39947	0.0479842	Up	0.0183154
Lj1gvBRI17105	1329	733.435	286.649	-1.35539	6.16411e-24	Down	5.43272e-25
Lj1gvBRI16466	1490	41.8553	88.5115	1.08045	0.00599945	Up	0.00187636
Lj1gvBRI26009	2289	318.709	77.6281	-2.03759	9.516e-19	Down	9.90524e-20
Lj1gvBRI01277	4799	854.137	7921.45	3.21323	0	Up	0
Lj1gvBRI22260	1948	1625.5	782.271	-1.05514	1.09392e-32	Down	7.63746e-34
Lj1gvBRI13419	2444	328.456	92.2523	-1.83204	9.29717e-17	Down	1.0353e-17
Lj1gvBRI05151	633	20.607	196.299	3.25184	3.25207e-22	Up	3.02768e-23
Lj1gvBRI07923	4469	1093.99	518.429	-1.07738	4.74453e-23	Down	4.28931e-24
Lj1gvBRI00187	1521	784.375	267.095	-1.55419	2.43887e-29	Down	1.84527e-30
Lj1gvBRI10861	3905	1213.45	402.326	-1.59267	6.51577e-50	Down	3.31815e-51
Lj1gvBRI05019	1271	45.7993	6.61029	-2.79254	5.39347e-06	Down	1.13213e-06
Lj1gvBRI07755	2339	7.35738	43.6571	2.56895	0.00612789	Up	0.00191931
Lj1gvBRI08761	1635	35.93	9.41431	-1.93226	0.0021866	Down	0.000633756
Lj1gvBRI16472	2167	1316.58	4611.13	1.80833	3.39832e-216	Up	4.92838e-218
Lj1gvBRI09911	1899	597.616	129.455	-2.20677	1.11493e-39	Down	6.77482e-41
Lj1gvBRI01106	1989	5164.03	2286.66	-1.17526	1.33938e-124	Down	3.28874e-126
Lj1gvBRI35921	1275	78.6619	30.6766	-1.35853	0.00153046	Down	0.000432832
Lj1gvBRI35564	698	812.777	2330.11	1.51947	3.71576e-87	Up	1.22962e-88
Lj1gvBRI00322	2235	2284.32	14668.1	2.68285	0	Up	0
Lj1gvBRI00356	1200	18.5522	123.052	2.72961	1.95861e-12	Up	2.66196e-13
Lj1gvBRI37745	1008	93.943	209.728	1.15866	0.0339081	Up	0.0124446
Lj1gvBRI37409	2047	114.638	517.805	2.17532	1.33365e-32	Up	9.33139e-34
Lj1gvBRI38460	2013	115.086	248.592	1.11107	9.35233e-07	Up	1.83541e-07
Lj1gvBRI16675	1193	5824.41	1057.75	-2.46111	0	Down	0
Lj1gvBRI33401	1815	22735.7	49005.7	1.10799	0	Up	0
Lj1gvBRI03623	3635	689.301	135.926	-2.34231	1.75692e-49	Down	8.98432e-51
Lj1gvBRI00933	1488	63.7869	14.4598	-2.14121	1.38634e-05	Down	3.02503e-06
Lj1gvBRI27392	1469	270.955	809.573	1.57911	6.84135e-33	Up	4.73088e-34
Lj1gvBRI31813	3339	1836.27	4645.37	1.33901	2.18258e-113	Up	5.92084e-115
Lj1gvBRI09767	3645	7634.2	16693.6	1.12874	0	Up	0
Lj1gvBRI06075	482	1.9432	10.5042	2.43446	0.00968144	Up	0.00315572
Lj1gvBRI25855	870	104.135	355.725	1.77231	1.1458e-17	Up	1.2388e-18
Lj1gvBRI35820	1063	786.176	366.422	-1.10135	1.10281e-18	Down	1.15059e-19
Lj1gvBRI26580	883	391.332	3351.25	3.09823	3.78562e-303	Up	4.02298e-305
Lj1gvBRI37687	1523	4.1495	39.6721	3.25712	2.20546e-06	Up	4.46581e-07
Lj1gvBRI03119	1650	124.993	460.837	1.8824	1.44429e-25	Up	1.21695e-26
Lj1gvBRI13742	1017	120.382	362.859	1.59179	6.54823e-16	Up	7.54567e-17
Lj1gvBRI24034	1054	412.608	3320	3.00834	1.03989e-280	Up	1.1901e-282
Lj1gvBRI09605	1017	82.3065	21.8764	-1.91163	7.58479e-06	Down	1.61024e-06
Lj1gvBRI27313	2858	123.312	462.037	1.90569	1.52982e-23	Up	1.36312e-24
Lj1gvBRI13868	1108	375.444	112.639	-1.73689	3.14819e-18	Down	3.33892e-19
Lj1gvBRI05674	2279	565.001	1156.89	1.03393	2.94999e-24	Up	2.58389e-25
Lj1gvBRI34525	468	1.36649	7.11289	2.37996	0.0145404	Up	0.00490765
Lj1gvBRI32003	2016	78.743	36.9438	-1.09182	0.0086544	Down	0.00279292
Lj1gvBRI19906	1893	3.03048	603.005	7.63648	3.99284e-44	Up	2.23524e-45
Lj1gvBRI22299	579	481.988	1155.54	1.26149	5.41321e-33	Up	3.73839e-34
Lj1gvBRI28425	1586	336.526	1053.99	1.64707	1.33876e-43	Up	7.55937e-45
Lj1gvBRI23181	1662	255.835	586.247	1.19629	5.14007e-13	Up	6.78516e-14
Lj1gvBRI12433	1579	832.601	1823.76	1.13122	1.74989e-42	Up	1.01139e-43
Lj1gvBRI35710	950	30.9001	67.9118	1.13605	0.0135968	Up	0.00456574
Lj1gvBRI08394	1723	83.281	196.119	1.23567	1.83818e-06	Up	3.69538e-07
Lj1gvBRI00057	423	25.2263	6.18129	-2.02895	0.00871045	Down	0.00281232
Lj1gvBRI20085	1637	252.175	622.808	1.30436	2.03902e-19	Up	2.07612e-20
Lj1gvBRI33800	1086	5.32696	19.1131	1.84318	0.0220609	Up	0.00775861
Lj1gvBRI25793	2804	2693.11	7709.47	1.51736	9.97511e-262	Up	1.22918e-263
Lj1gvBRI16841	1025	10227.4	39636.1	1.95438	0	Up	0
Lj1gvBRI01423	1474	1.97362	12.481	2.66082	0.00358111	Up	0.00107816
Lj1gvBRI12049	1806	838.88	369.837	-1.18158	4.96853e-20	Down	4.98974e-21
Lj1gvBRI15630	324	1.39917	7.16614	2.35662	0.0157752	Up	0.00535747
Lj1gvBRI22920	1228	34.6977	2.61281	-3.73117	7.0279e-07	Down	1.36583e-07
Lj1gvBRI36909	5080	178.762	365.429	1.03155	2.27059e-08	Up	3.93086e-09
Lj1gvBRI30747	801	22.4453	48.5491	1.11303	0.0394776	Up	0.0147385
Lj1gvBRI36668	3710	466.461	196.773	-1.24523	1.4027e-13	Down	1.79727e-14
Lj1gvBRI27079	1053	755.539	2023.22	1.42107	1.3904e-64	Up	5.80928e-66
Lj1gvBRI14897	609	43.8019	11.623	-1.91401	0.00156792	Down	0.000444423
Lj1gvBRI05876	441	3.40804	14.9909	2.13707	0.014188	Up	0.00477802
Lj1gvBRI29337	1724	47.0173	378.81	3.01021	6.15374e-38	Up	3.84364e-39
Lj1gvBRI16619	648	77.8733	191.431	1.29763	9.84156e-07	Up	1.93619e-07
Lj1gvBRI22749	1395	11.7085	502.244	5.42276	2.09523e-59	Up	9.27437e-61
Lj1gvBRI28729	732	176.009	402.21	1.1923	6.72905e-11	Up	9.91357e-12
Lj1gvBRI18281	3280	239.194	106.45	-1.168	5.72757e-07	Down	1.10445e-07
Lj1gvBRI00618	1419	468.709	228.829	-1.03442	4.39989e-10	Down	6.80584e-11
Lj1gvBRI26534	693	243.157	1007.08	2.05022	2.91582e-58	Up	1.31185e-59
Lj1gvBRI21083	1852	5.64039	45.0338	2.99714	2.64572e-06	Up	5.40214e-07
Lj1gvBRI16380	819	386.948	188.933	-1.03426	2.33785e-08	Down	4.05013e-09
Lj1gvBRI15316	2355	112.297	252.689	1.17005	4.227e-07	Up	8.04729e-08
Lj1gvBRI15335	2319	147.158	358.63	1.28513	2.15477e-11	Up	3.10993e-12
Lj1gvBRI03443	2364	2631.35	11266.7	2.09819	0	Up	0
Lj1gvBRI15718	780	417.567	912.446	1.12773	2.39991e-22	Up	2.22124e-23
Lj1gvBRI18169	1996	9.9485	32.3534	1.70137	0.0145404	Up	0.0049077
Lj1gvBRI23268	2123	163.025	75.8409	-1.10404	0.000118656	Down	2.88082e-05
Lj1gvBRI01430	3321	361.948	737.749	1.02735	6.94299e-13	Up	9.23028e-14
Lj1gvBRI00718	1904	1406.22	7729.59	2.45856	0	Up	0
Lj1gvBRI26143	2739	1063.98	520.933	-1.0303	6.98468e-22	Down	6.57676e-23
Lj1gvBRI24419	1602	23.4737	6.3768	-1.88014	0.0121987	Down	0.00405859
Lj1gvBRI22354	1200	52.7367	107.48	1.02719	0.00366263	Up	0.00110481
Lj1gvBRI36752	1689	37.3426	6.53467	-2.51464	0.000103628	Down	2.49807e-05
Lj1gvBRI07534	1908	2501.86	15957.5	2.67316	0	Up	0
Lj1gvBRI06502	3128	1501.73	3743.45	1.31775	5.82883e-110	Up	1.62535e-111
Lj1gvBRI31212	1591	37.9243	179.816	2.24533	3.0616e-13	Up	3.98957e-14
Lj1gvBRI36450	14544	503.28	2997.94	2.57454	1.31218e-221	Up	1.87914e-223
Lj1gvBRI24663	1379	420.755	46.5808	-3.17517	2.91343e-44	Down	1.62832e-45
Lj1gvBRI00333	2139	4367.42	9576.56	1.13273	5.70261e-187	Up	9.51327e-189
Lj1gvBRI09536	1644	257.209	645.72	1.32797	2.57251e-20	Up	2.55623e-21
Lj1gvBRI11498	1488	93.7161	20.5253	-2.19089	1.37992e-07	Down	2.53556e-08
Lj1gvBRI17820	1128	221.226	681.915	1.62407	1.50396e-28	Up	1.16432e-29
Lj1gvBRI22395	2102	107.337	45.4547	-1.23965	0.001151	Down	0.000320429
Lj1gvBRI07261	2230	1922.45	881.845	-1.12435	9.26552e-45	Down	5.12803e-46
Lj1gvBRI15443	945	3.19791	102.554	5.00311	4.1384e-16	Up	4.71739e-17
Lj1gvBRI09838	429	116.576	21.6083	-2.43161	3.28761e-10	Down	5.04156e-11
Lj1gvBRI05350	3822	687.39	13832.6	4.3308	0	Up	0
Lj1gvBRI10915	1623	25.6508	1061.18	5.37053	2.88793e-121	Up	7.25719e-123
Lj1gvBRI09673	1298	32.6596	134.729	2.04448	2.107e-08	Up	3.63765e-09
Lj1gvBRI06281	2082	4.93532	22.5406	2.19131	0.00419245	Up	0.00127745
Lj1gvBRI04395	2524	4600.31	9297.73	1.01515	2.98426e-169	Up	5.4302e-171
Lj1gvBRI36991	2851	45.8258	173.094	1.91732	2.07192e-10	Up	3.13212e-11
Lj1gvBRI15928	747	168.646	491.323	1.54267	2.90587e-20	Up	2.89013e-21
Lj1gvBRI38339	4016	1426.12	591.617	-1.26936	4.22331e-41	Down	2.49979e-42
Lj1gvBRI01784	1927	527.28	1268.86	1.26689	1.84021e-36	Up	1.17503e-37
Lj1gvBRI34891	1852	15861.6	38458.6	1.27777	0	Up	0
Lj1gvBRI15588	1053	145.905	47.9778	-1.60459	1.10282e-06	Down	2.17866e-07
Lj1gvBRI18540	1753	60.4712	506.801	3.0671	6.30586e-51	Up	3.15589e-52
Lj1gvBRI35799	2119	319.263	24385.8	6.25515	0	Up	0
Lj1gvBRI15403	2571	69.5407	27.1188	-1.35856	0.00241857	Down	0.000705895
Lj1gvBRI37857	1537	4.22737	182.831	5.4346	9.59612e-25	Up	8.29191e-26
Lj1gvBRI34348	1115	9.65233	107.518	3.47756	7.96679e-14	Up	1.00824e-14
Lj1gvBRI07503	657	23.1412	112.573	2.28233	2.02194e-08	Up	3.48325e-09
Lj1gvBRI20291	642	1671.08	3860.78	1.20812	2.63362e-96	Up	8.14908e-98
Lj1gvBRI32343	267	18.7812	1243.35	6.0488	5.71001e-122	Up	1.42625e-123
Lj1gvBRI15214	5590	203.37	97.2561	-1.06425	8.23481e-05	Down	1.95891e-05
Lj1gvBRI06195	1818	15.1679	521.166	5.10265	1.12497e-63	Up	4.75477e-65
Lj1gvBRI34630	2451	877.414	400.019	-1.13319	1.48544e-21	Down	1.41308e-22
Lj1gvBRI19754	3304	89.9155	2668.1	4.8911	0	Up	0
Lj1gvBRI21200	1311	41.2458	18.026	-1.19417	0.0403888	Down	0.0151154
Lj1gvBRI00594	3499	990.679	5636.68	2.50836	0	Up	0
Lj1gvBRI02525	1916	336.479	1688.03	2.32675	2.34757e-118	Up	6.09122e-120
Lj1gvBRI09883	2883	143.608	21.1562	-2.76298	0.00227958	Down	0.00066243
Lj1gvBRI38634	2899	2306.97	11000.9	2.25355	0	Up	0
Lj1gvBRI25124	1605	7.59998	60.8705	3.00168	6.63516e-08	Up	1.18906e-08
Lj1gvBRI02306	2257	3572.74	8774.16	1.29623	3.31797e-241	Up	4.41003e-243
Lj1gvBRI26351	2741	108.578	237.873	1.13146	1.53522e-06	Up	3.06775e-07
Lj1gvBRI28767	303	159.207	445.575	1.48477	1.79914e-17	Up	1.95771e-18
Lj1gvBRI05517	2118	7362.33	15206.7	1.04648	5.90272e-269	Up	6.98769e-271
Lj1gvBRI09662	4055	228.538	524.564	1.19868	1.36282e-13	Up	1.74494e-14
Lj1gvBRI01196	772	332.754	1244.54	1.90309	5.29517e-66	Up	2.17232e-67
Lj1gvBRI14293	1308	32.0339	200.583	2.64653	1.06292e-17	Up	1.14727e-18
Lj1gvBRI04002	1797	2.10616	33.8557	4.00672	2.72433e-07	Up	5.1024e-08
Lj1gvBRI24050	1809	3.94983	18.9368	2.26133	0.00556376	Up	0.00173218
Lj1gvBRI07471	824	20.8441	1.5623	-3.7379	1.3799e-05	Down	3.00972e-06
Lj1gvBRI16188	1606	67.0648	23.4857	-1.51377	0.00223151	Down	0.000647379
Lj1gvBRI24045	3950	1241.99	3109.82	1.32418	1.39541e-88	Up	4.56278e-90
Lj1gvBRI05483	2787	3463.07	7804.44	1.17224	7.13858e-162	Up	1.35514e-163
Lj1gvBRI14101	1878	22.6372	61.2943	1.43705	0.00306855	Up	0.000913066
Lj1gvBRI20713	1344	201.201	567.385	1.49569	3.44154e-21	Up	3.31765e-22
Lj1gvBRI05838	1379	3863.53	1403.36	-1.46103	5.21916e-133	Down	1.21199e-134
Lj1gvBRI05548	2364	10.1781	26.8474	1.39932	0.0498371	Up	0.0190904
Lj1gvBRI28629	1014	1.48735	9.60728	2.69138	0.00451086	Up	0.00138293
Lj1gvBRI18861	1661	540.198	1131.26	1.06637	8.83238e-25	Up	7.61859e-26
Lj1gvBRI24209	2087	379.4	116.144	-1.70781	1.87717e-18	Down	1.97214e-19
Lj1gvBRI00646	5948	3328.45	7563.51	1.1842	9.1031e-173	Up	1.6261e-174
Lj1gvBRI35185	5929	977.069	2039.52	1.06169	2.92764e-40	Up	1.76302e-41
Lj1gvBRI01843	1793	377.055	806.555	1.097	9.87848e-19	Up	1.02885e-19
Lj1gvBRI12250	4997	700.106	2584.25	1.8841	1.17182e-112	Up	3.20726e-114
Lj1gvBRI23016	2736	3.07363	25.4604	3.05024	9.00661e-05	Up	2.15233e-05
Lj1gvBRI36788	2227	117.412	338.401	1.52715	3.37658e-13	Up	4.40819e-14
Lj1gvBRI09354	561	15.1179	38.0851	1.33297	0.0297465	Up	0.0107705
Lj1gvBRI21613	1709	119.975	427.895	1.83452	4.32442e-21	Up	4.18184e-22
Lj1gvBRI15996	3797	4140.92	9264.32	1.16173	1.21778e-185	Up	2.0426e-187
Lj1gvBRI16612	2326	1224.43	3669.41	1.58343	8.25752e-145	Up	1.75256e-146
Lj1gvBRI25858	3779	1895.06	4193.89	1.14605	3.57072e-97	Up	1.0973e-98
Lj1gvBRI29298	2987	124.689	61.7997	-1.01266	0.00190807	Down	0.000548002
Lj1gvBRI09409	1718	1315.69	2764.89	1.0714	9.82508e-57	Up	4.47987e-58
Lj1gvBRI18818	1533	185.535	2428.24	3.71015	7.56401e-274	Up	8.81693e-276
Lj1gvBRI07846	1085	879.458	416.33	-1.07889	2.76557e-19	Down	2.82762e-20
Lj1gvBRI17984	2191	43.9425	108.139	1.2992	0.000301898	Up	7.74466e-05
Lj1gvBRI19258	615	375.69	949.229	1.33721	1.16067e-28	Up	8.95037e-30
Lj1gvBRI10803	813	1735.57	3591.97	1.04936	5.12348e-71	Up	2.00106e-72
Lj1gvBRI04564	1433	16.1581	43.358	1.42404	0.0124829	Up	0.00415997
Lj1gvBRI15098	289	1.27513	5.22806	2.03563	0.0424027	Up	0.0159577
Lj1gvBRI01214	2527	3034.58	7479.23	1.30139	6.16644e-209	Up	9.2042e-211
Lj1gvBRI01693	2514	11.0083	1.94434	-2.50123	0.00733717	Down	0.00233561
Lj1gvBRI33745	1817	301.671	90.6896	-1.73397	3.48266e-15	Down	4.11964e-16
Lj1gvBRI18259	691	46.3013	20.1326	-1.20152	0.0314492	Down	0.0114546
Lj1gvBRI29152	1440	23.0423	142.481	2.62842	3.57411e-13	Up	4.67257e-14
Lj1gvBRI03781	4811	4092.44	12771	1.64184	0	Up	0
Lj1gvBRI26478	3583	509.356	3247.08	2.6724	2.08097e-268	Up	2.46977e-270
Lj1gvBRI07852	684	11.3206	999.193	6.46374	7.26207e-92	Up	2.30863e-93
Lj1gvBRI33778	624	289.285	1.96262	-7.20357	3.35268e-28	Down	2.62193e-29
Lj1gvBRI24994	2050	4656.38	16023.7	1.78293	0	Up	0
Lj1gvBRI21811	3862	547.794	90.5436	-2.59695	2.95557e-45	Down	1.62056e-46
Lj1gvBRI04728	405	12.1751	32.6863	1.42475	0.0286062	Up	0.0103238
Lj1gvBRI21749	870	180.825	71.5792	-1.33698	1.13176e-06	Down	2.23892e-07
Lj1gvBRI08020	2289	114.082	49.9999	-1.19007	0.000527217	Down	0.00013967
Lj1gvBRI37312	3827	2775.27	11862.9	2.09575	0	Up	0
Lj1gvBRI34537	336	22.9536	4.94323	-2.21519	0.00359081	Down	0.00108162
Lj1gvBRI16135	1053	172.705	508.94	1.55918	1.00418e-19	Up	1.01576e-20
Lj1gvBRI05023	1878	44.0489	13.8552	-1.66868	0.00351138	Down	0.00105568
Lj1gvBRI31770	4379	270.731	2046.08	2.91793	3.81993e-188	Up	6.3147e-190
Lj1gvBRI10135	2765	232.085	708.375	1.60986	4.18233e-30	Up	3.11374e-31
Lj1gvBRI24880	970	72.3741	21.3012	-1.76454	9.36657e-05	Down	2.24685e-05
Lj1gvBRI27008	2075	109.564	402.31	1.87653	2.73567e-21	Up	2.62891e-22
Lj1gvBRI03504	1545	4998.69	18692.9	1.90286	0	Up	0
Lj1gvBRI26552	1452	7640.77	3706.64	-1.04361	7.37114e-146	Down	1.55327e-147
Lj1gvBRI04033	1497	565.713	162.485	-1.79977	3.87532e-27	Down	3.10692e-28
Lj1gvBRI11116	1584	4037.08	21890	2.43889	3.67355e-296	Up	4.02623e-298
Lj1gvBRI38020	2258	111.478	42.2831	-1.3986	0.000108581	Down	2.62469e-05
Lj1gvBRI22812	2253	185.695	82.4843	-1.17074	1.30011e-05	Down	2.82901e-06
Lj1gvBRI33327	1903	58.4602	16.8617	-1.7937	0.000412156	Down	0.00010769
Lj1gvBRI02402	1362	3468.44	1442.25	-1.26596	1.84174e-94	Down	5.74342e-96
Lj1gvBRI03880	1696	559.8	192.055	-1.54339	8.61025e-22	Down	8.13606e-23
Lj1gvBRI32106	2896	1469.72	254.869	-2.52771	9.4379e-114	Down	2.54885e-115
Lj1gvBRI19626	734	5.55649	28.8863	2.37814	0.000904428	Up	0.000247897
Lj1gvBRI16733	1454	1179.63	562.169	-1.06926	7.35274e-26	Down	6.14334e-27
Lj1gvBRI25686	1479	2.56948	20.4327	2.99133	0.000320154	Up	8.24207e-05
Lj1gvBRI05908	2100	5.90936	25.0495	2.08371	0.00443991	Up	0.00135917
Lj1gvBRI32557	4467	515.214	5653.86	3.45599	4.49365e-63	Up	1.91969e-64
Lj1gvBRI29463	345	88.4779	194.793	1.13855	0.000108912	Up	2.63304e-05
Lj1gvBRI38240	356	72.2758	291.975	2.01426	1.00749e-17	Up	1.08592e-18
Lj1gvBRI38522	813	36.9293	81.0573	1.13418	0.00675568	Up	0.00213476
Lj1gvBRI01081	2055	1.58153	14.0616	3.15237	0.000528252	Up	0.000140008
Lj1gvBRI08680	1458	22.5043	53.3553	1.24543	0.0142403	Up	0.00479821
Lj1gvBRI33313	2172	526.058	1236.66	1.23315	1.58628e-31	Up	1.14112e-32
Lj1gvBRI13437	2730	4316.31	9159.39	1.08545	1.07478e-181	Up	1.83203e-183
Lj1gvBRI08794	947	50.8993	119.661	1.23323	0.000432058	Up	0.000113217
Lj1gvBRI35419	285	84.598	243.734	1.52661	4.992e-10	Up	7.75196e-11
Lj1gvBRI16631	2310	257.677	1452.2	2.4946	1.61592e-112	Up	4.43744e-114
Lj1gvBRI35285	1170	117.433	14.6151	-3.00631	4.31886e-13	Down	5.67888e-14
Lj1gvBRI24074	2290	255.741	684.664	1.42071	2.92159e-24	Up	2.55813e-25
Lj1gvBRI33060	2110	1102.37	8301.09	2.91269	0	Up	0
Lj1gvBRI28759	723	219.933	579.506	1.39776	3.42572e-16	Up	3.89463e-17
Lj1gvBRI14626	1809	779.335	3923.24	2.33173	1.57592e-252	Up	1.99919e-254
Lj1gvBRI38573	1041	31.7592	4.12762	-2.94379	4.55186e-05	Down	1.05111e-05
Lj1gvBRI29597	1842	13.643	99.79	2.87073	1.10986e-10	Up	1.65426e-11
Lj1gvBRI05939	675	1320.21	649.272	-1.02387	1.93733e-26	Down	1.58956e-27
Lj1gvBRI00325	2611	2223.63	4817.78	1.11545	1.097e-107	Up	3.0988e-109
Lj1gvBRI35815	2470	561.626	2827.22	2.3317	1.50837e-198	Up	2.38387e-200
Lj1gvBRI05591	1749	532.192	2004.68	1.91335	9.34597e-107	Up	2.65419e-108
Lj1gvBRI33943	2181	2671.06	7383.03	1.4668	4.08841e-242	Up	5.37216e-244
Lj1gvBRI11271	768	37.1644	14.595	-1.34845	0.0277089	Down	0.00995888
Lj1gvBRI38273	848	490.354	79.9924	-2.61589	4.22197e-41	Down	2.49773e-42
Lj1gvBRI22053	630	240.74	825.769	1.77826	4.65971e-38	Up	2.90624e-39
Lj1gvBRI12057	2534	238.709	47.0229	-2.34382	9.68685e-18	Down	1.0435e-18
Lj1gvBRI27820	534	9.50404	39.798	2.06608	0.000997976	Up	0.00027526
Lj1gvBRI29124	1683	558.609	185.528	-1.5902	8.30657e-24	Down	7.34361e-25
Lj1gvBRI36659	2020	261.752	74.7815	-1.80745	2.03802e-13	Down	2.63229e-14
Lj1gvBRI27947	6048	2974.7	6960.08	1.22636	6.11621e-172	Up	1.0981e-173
Lj1gvBRI01107	1580	171.082	389.778	1.18797	9.44794e-11	Up	1.40193e-11
Lj1gvBRI01569	507	147.868	535.748	1.85725	8.49118e-29	Up	6.52476e-30
Lj1gvBRI08196	3606	383.066	845.875	1.14285	2.48832e-20	Up	2.47182e-21
Lj1gvBRI36243	393	51.001	16.2584	-1.64934	0.00192967	Down	0.000554614
Lj1gvBRI37489	1561	56.7579	224.807	1.98579	3.69657e-14	Up	4.6021e-15
Lj1gvBRI25846	653	25.3388	2.0829	-3.60469	9.75378e-06	Down	2.09758e-06
Lj1gvBRI22740	1395	11.7085	502.244	5.42276	2.09523e-59	Up	9.27437e-61
Lj1gvBRI33449	1440	36.6009	102.371	1.48386	7.39656e-05	Up	1.74943e-05
Lj1gvBRI26962	1605	2245.39	9459.6	2.07481	0	Up	0
Lj1gvBRI29650	1972	32.1718	97.3703	1.59769	3.43364e-05	Up	7.82495e-06
Lj1gvBRI37364	2235	418.21	206.075	-1.02105	2.9906e-09	Down	4.88036e-10
Lj1gvBRI30992	627	131.532	269.121	1.03284	1.95025e-06	Up	3.92956e-07
Lj1gvBRI30107	3773	1666.56	4563.03	1.45312	3.50827e-156	Up	6.9254e-158
Lj1gvBRI37063	3029	159.755	5507.27	5.1074	0	Up	0
Lj1gvBRI04017	945	82.8207	179.9	1.11913	5.29542e-05	Up	1.23179e-05
Lj1gvBRI00941	957	3065.36	1307.25	-1.22952	8.81074e-11	Down	1.3062e-11
Lj1gvBRI31993	861	208.723	89.9166	-1.21493	1.22024e-06	Down	2.42061e-07
Lj1gvBRI05734	1323	2718.33	727.424	-1.90185	8.57501e-143	Down	1.8485e-144
Lj1gvBRI12481	1904	234.291	591.666	1.33648	2.48231e-19	Up	2.53424e-20
Lj1gvBRI36968	7649	339.816	848.43	1.32004	2.74051e-25	Up	2.32573e-26
Lj1gvBRI21897	543	65.277	28.0478	-1.21868	0.00896091	Down	0.00290106
Lj1gvBRI20612	1348	35.5741	526.942	3.88874	8.06547e-63	Up	3.45778e-64
Lj1gvBRI13811	960	126.747	565.824	2.1584	1.35341e-35	Up	8.80176e-37
Lj1gvBRI17411	2330	36.2981	138.238	1.92919	6.24889e-09	Up	1.04378e-09
Lj1gvBRI16996	1582	5051.5	46300.1	3.19623	0	Up	0
Lj1gvBRI03544	999	522.307	5085.29	3.28336	0	Up	0
Lj1gvBRI32514	519	52.3402	18.7588	-1.48035	0.00580667	Down	0.00181343
Lj1gvBRI34289	429	572.321	96.8128	-2.56356	6.25331e-43	Down	3.57829e-44
Lj1gvBRI00556	834	362.557	175.978	-1.04281	3.55303e-08	Down	6.23816e-09
Lj1gvBRI21513	2057	1373.11	3552.45	1.37137	9.25626e-109	Up	2.59789e-110
Lj1gvBRI06515	594	36.0467	87.8754	1.28559	0.00129599	Up	0.000362873
Lj1gvBRI38078	604	1.27573	5.1845	2.02288	0.0439145	Up	0.0165976
Lj1gvBRI19985	1632	125.138	33.9033	-1.88402	2.23672e-07	Down	4.17426e-08
Lj1gvBRI36620	1485	9.59064	49.4019	2.36487	4.22644e-05	Up	9.73147e-06
Lj1gvBRI27662	1369	57.2756	11.6027	-2.30346	1.73638e-05	Down	3.82929e-06
Lj1gvBRI35402	1999	343.99	815.674	1.24563	2.65352e-23	Up	2.38285e-24
Lj1gvBRI20686	1431	282.052	96.9364	-1.54085	1.84373e-10	Down	2.77824e-11
Lj1gvBRI08591	1243	615.522	2191.14	1.8318	1.62103e-98	Up	4.89318e-100
Lj1gvBRI38616	4947	204.985	83.927	-1.28831	5.70818e-07	Down	1.10037e-07
Lj1gvBRI29773	531	26.7599	3.07817	-3.11992	5.25569e-05	Down	1.22191e-05
Lj1gvBRI27996	1026	662.619	245.904	-1.43008	8.88615e-24	Down	7.86676e-25
Lj1gvBRI18046	555	32.2073	12.2949	-1.38933	0.0388346	Down	0.0144726
Lj1gvBRI00103	4346	3620.59	1115.47	-1.69857	7.40756e-156	Down	1.47124e-157
Lj1gvBRI13304	2494	713.155	1481.89	1.05515	1.04843e-26	Up	8.53877e-28
Lj1gvBRI28630	2768	340.986	3888.09	3.51128	0	Up	0
Lj1gvBRI31949	2434	51.1392	164.44	1.68506	1.64919e-08	Up	2.82164e-09
Lj1gvBRI06324	1329	233.329	590.128	1.33866	2.5711e-19	Up	2.62722e-20
Lj1gvBRI11824	2306	927.634	2204.66	1.24893	9.3248e-58	Up	4.22635e-59
Lj1gvBRI13067	1517	855.678	2109.12	1.3015	4.35659e-49	Up	2.24629e-50
Lj1gvBRI21078	1861	24.346	90.5247	1.89462	3.4587e-06	Up	7.13227e-07
Lj1gvBRI03343	1125	675.407	1430.53	1.08272	7.67712e-31	Up	5.63424e-32
Lj1gvBRI35429	3831	151.348	319.732	1.07899	1.73794e-07	Up	3.21868e-08
Lj1gvBRI26810	1084	13085	2871.91	-2.18783	0	Down	0
Lj1gvBRI29380	1516	311.099	1208.37	1.95761	5.50682e-65	Up	2.28749e-66
Lj1gvBRI25186	1903	17.1602	155.941	3.18386	2.72581e-17	Up	2.98586e-18
Lj1gvBRI06878	435	154.284	1626.8	3.39838	1.56661e-164	Up	2.92177e-166
Lj1gvBRI15987	744	128.397	16.1062	-2.99493	2.71793e-14	Down	3.35493e-15
Lj1gvBRI05580	624	1.72804	85.5737	5.62996	1.13606e-14	Up	1.37924e-15
Lj1gvBRI11440	1200	47.1889	147.836	1.64748	1.47074e-07	Up	2.70779e-08
Lj1gvBRI07928	1406	45.546	605.044	3.73164	1.48132e-70	Up	5.80346e-72
Lj1gvBRI15080	866	8.17548	22.8161	1.48067	0.0495971	Up	0.0189925
Lj1gvBRI32393	606	32.5614	7.60213	-2.09869	0.00273219	Down	0.000805123
Lj1gvBRI09651	1929	2752.85	7570.11	1.45939	2.16067e-239	Up	2.89799e-241
Lj1gvBRI08850	1800	5.09099	42.8623	3.07369	1.96397e-06	Up	3.95898e-07
Lj1gvBRI14646	948	177.516	443.724	1.32171	2.42399e-14	Up	2.9833e-15
Lj1gvBRI27900	4257	523.837	5396.99	3.36497	0	Up	0
Lj1gvBRI18599	4855	259.363	529.46	1.02955	6.8567e-10	Up	1.07348e-10
Lj1gvBRI03250	1062	227.728	463.878	1.02643	5.93729e-10	Up	9.25943e-11
Lj1gvBRI29681	1041	5374.23	15500.3	1.52816	0	Up	0
Lj1gvBRI35806	1908	539.663	251.116	-1.1037	3.11237e-13	Down	4.05666e-14
Lj1gvBRI12591	2271	381.206	146.149	-1.38313	4.79957e-13	Down	6.32551e-14
Lj1gvBRI15614	2066	266.774	726.646	1.44563	4.25784e-25	Up	3.63404e-26
Lj1gvBRI24673	1779	753.324	2045.83	1.44134	1.41828e-65	Up	5.8485e-67
Lj1gvBRI19286	1587	5.89804	20.6866	1.81039	0.0228219	Up	0.00805526
Lj1gvBRI25830	4321	1427.42	363.084	-1.97504	1.02458e-72	Down	3.92409e-74
Lj1gvBRI35987	372	254.483	681.192	1.42049	4.66122e-22	Up	4.36218e-23
Lj1gvBRI13501	1506	852.397	147.857	-2.52733	2.73854e-68	Down	1.09694e-69
Lj1gvBRI22404	4166	544.375	1808.85	1.7324	1.15238e-83	Up	3.93557e-85
Lj1gvBRI38186	1385	20015.2	5365.16	-1.8994	0	Down	0
Lj1gvBRI18527	1129	62.196	209.437	1.75162	6.51842e-11	Up	9.59933e-12
Lj1gvBRI16976	1116	2.66827	72.0491	4.755	1.46961e-12	Up	1.98491e-13
Lj1gvBRI38427	1922	1008.53	7372.34	2.86986	0	Up	0
Lj1gvBRI24088	621	853.597	12259.9	3.84425	0	Up	0
Lj1gvBRI17367	2107	248.499	94.1211	-1.40065	2.21833e-09	Down	3.58786e-10
Lj1gvBRI20264	1627	952.031	1908.77	1.00356	4.8476e-36	Up	3.12469e-37
Lj1gvBRI18431	942	4.13187	23.2579	2.49286	0.00175274	Up	0.000500472
Lj1gvBRI15563	594	345.558	962.937	1.47851	6.47512e-35	Up	4.28159e-36
Lj1gvBRI23381	2594	1358.21	677.672	-1.00305	2.87637e-26	Down	2.37571e-27
Lj1gvBRI37180	1692	6990.62	16154.7	1.20846	0	Up	0
Lj1gvBRI32828	1888	6475.31	636.783	-3.34607	0	Down	0
Lj1gvBRI00862	2412	3569.94	8779.36	1.29822	4.0512e-225	Up	5.72803e-227
Lj1gvBRI31754	1509	338.362	1617.24	2.25689	5.13293e-107	Up	1.45616e-108
Lj1gvBRI12248	2210	1120.72	61.438	-4.18915	3.28783e-12	Down	4.51928e-13
Lj1gvBRI11346	1323	77.478	680.545	3.13483	6.31436e-68	Up	2.53882e-69
Lj1gvBRI00964	1642	35.5748	457.23	3.68399	1.69809e-53	Up	8.14366e-55
Lj1gvBRI03588	1329	217.575	86.9589	-1.32311	9.12718e-08	Down	1.65361e-08
Lj1gvBRI37912	2079	37.4352	87.3847	1.22299	0.00206132	Up	0.000595385
Lj1gvBRI30633	1052	312.434	124.577	-1.32652	2.05008e-10	Down	3.09786e-11
Lj1gvBRI28761	1098	535.764	100.925	-2.40832	1.80835e-40	Down	1.08461e-41
Lj1gvBRI21863	1993	688.699	100.978	-2.76983	2.63723e-59	Down	1.16815e-60
Lj1gvBRI12414	3179	5068.78	22388.1	2.14302	0	Up	0
Lj1gvBRI14206	894	30.5418	154.749	2.34108	3.01185e-12	Up	4.13081e-13
Lj1gvBRI16366	1037	141.934	62.4066	-1.18545	0.000107248	Down	2.59084e-05
Lj1gvBRI26020	1599	332.442	1074.18	1.69206	1.35161e-46	Up	7.24318e-48
Lj1gvBRI14192	3267	14.6562	112.434	2.9395	3.82047e-12	Up	5.26762e-13
Lj1gvBRI03857	7060	284.027	1244.11	2.13101	1.27582e-78	Up	4.5812e-80
Lj1gvBRI05363	957	38.0486	13.6895	-1.47477	0.0169685	Down	0.00581305
Lj1gvBRI36772	718	194.298	391.691	1.01144	1.40209e-08	Up	2.38952e-09
Lj1gvBRI33589	4892	1343.65	12920.2	3.2654	0	Up	0
Lj1gvBRI34096	4575	1029.33	3238.7	1.65371	5.55313e-138	Up	1.23911e-139
Lj1gvBRI30752	1530	2485.07	1230.14	-1.01447	2.01141e-46	Down	1.08338e-47
Lj1gvBRI37560	1621	15.8601	57.562	1.85972	0.000240194	Up	6.08103e-05
Lj1gvBRI33954	2626	171.569	1035.2	2.59305	2.13674e-84	Up	7.23267e-86
Lj1gvBRI05696	2082	6404.16	13044.5	1.02636	5.13511e-207	Up	7.727e-209
Lj1gvBRI15706	627	261.81	668.376	1.35214	9.49493e-22	Up	8.98639e-23
Lj1gvBRI14292	1365	1896.79	5735.73	1.59641	1.82001e-206	Up	2.76067e-208
Lj1gvBRI32575	3329	8170.71	16967.3	1.05422	2.76951e-263	Up	3.3708e-265
Lj1gvBRI26953	1506	7.18351	231.434	5.00977	7.41516e-31	Up	5.43975e-32
Lj1gvBRI07542	3536	416.846	1187.22	1.51	3.2654e-45	Up	1.7934e-46
Lj1gvBRI16319	1773	1148.23	392.494	-1.54868	3.90673e-44	Down	2.18585e-45
Lj1gvBRI25322	5454	66.8081	33.305	-1.00429	0.0282982	Down	0.010193
Lj1gvBRI37649	1471	333.478	759.958	1.18833	4.15707e-20	Up	4.15846e-21
Lj1gvBRI26676	2401	528.779	222.296	-1.25018	2.13493e-15	Down	2.50796e-16
Lj1gvBRI09761	1557	38.2284	102.622	1.42462	0.000192026	Up	4.804e-05
Lj1gvBRI10124	4006	1002.06	2368.49	1.24101	7.34162e-61	Up	3.20747e-62
Lj1gvBRI12685	2655	79.4905	185.961	1.22615	1.08918e-05	Up	2.35683e-06
Lj1gvBRI20931	1644	76.0801	227.573	1.58074	3.47927e-10	Up	5.34284e-11
Lj1gvBRI22338	576	2.11874	39.326	4.21421	3.22244e-08	Up	5.64213e-09
Lj1gvBRI36912	3042	152.247	16.1214	-3.23936	1.06501e-17	Down	1.14984e-18
Lj1gvBRI29715	1944	3643	12121.7	1.7344	0	Up	0
Lj1gvBRI26859	3600	398.206	188.894	-1.07594	2.04263e-09	Down	3.29378e-10
Lj1gvBRI10873	1907	4303.38	10789.9	1.32613	1.46659e-288	Up	1.63847e-290
Lj1gvBRI24215	2826	4.89681	17.1845	1.81119	0.0329297	Up	0.0120447
Lj1gvBRI05608	1989	5.84268	21.1638	1.8569	0.016827	Up	0.00575896
Lj1gvBRI27330	928	678.667	276.434	-1.29577	4.94175e-20	Down	4.96135e-21
Lj1gvBRI03206	1377	401.549	153.808	-1.38445	1.31021e-13	Down	1.67679e-14
Lj1gvBRI01140	1341	252.509	884.227	1.80808	3.07477e-41	Up	1.81531e-42
Lj1gvBRI04309	2289	101.504	23.9832	-2.08145	1.65551e-07	Down	3.05901e-08
Lj1gvBRI10380	3120	1176.02	559.86	-1.07078	1.14821e-25	Down	9.64348e-27
Lj1gvBRI04105	577	13.0006	58.931	2.18044	2.62267e-05	Up	5.90376e-06
Lj1gvBRI38091	1417	3.91633	17.092	2.12574	0.0111875	Up	0.00368999
Lj1gvBRI02957	1727	72.1545	261.671	1.85859	3.11357e-14	Up	3.85461e-15
Lj1gvBRI13040	2235	527.252	3177.59	2.59137	1.81212e-246	Up	2.35918e-248
Lj1gvBRI23979	1803	61.229	30.455	-1.00754	0.0393219	Down	0.0146768
Lj1gvBRI14098	2100	860.94	1859.6	1.11101	4.05179e-42	Up	2.35656e-43
Lj1gvBRI15014	2028	3360.3	1451.66	-1.21089	1.05655e-82	Down	3.63709e-84
[truncated: 2,162 more rows]

## Sheet: Supplementary Table S14
Supplementary Table S14 KEGG enrichment of low temperature vs CK DEGs
#Pathway	CK_6h-VS-T0_6h.DEseq2_Method (3263)	All-gene (26445)	Pvalue	Qvalue	Pathway ID	Level 1	Level 2	Genes	KOs
MAPK signaling pathway - plant	158	730	6.4399e-13	8.50067e-11	ko04016	Environmental Information Processing	Signal transduction	Lj1gvBRI01124;Lj1gvBRI21452;Lj1gvBRI06390;Lj1gvBRI19874;Lj1gvBRI00380;Lj1gvBRI20462;Lj1gvBRI12968;Lj1gvBRI37130;Lj1gvBRI00050;Lj1gvBRI01719;Lj1gvBRI11734;Lj1gvBRI03451;Lj1gvBRI02900;Lj1gvBRI12125;Lj1gvBRI15081;Lj1gvBRI05977;Lj1gvBRI25850;Lj1gvBRI01329;Lj1gvBRI26853;Lj1gvBRI38283;Lj1gvBRI34019;Lj1gvBRI09235;Lj1gvBRI09925;Lj1gvBRI04211;Lj1gvBRI01967;Lj1gvBRI21479;Lj1gvBRI01964;Lj1gvBRI09894;Lj1gvBR…	K17686+K14497+K13420+K14496+K02183+K13424+K13447+K20558+K13414+K20716+K20536+K20547+K14509+K13422+K14516+K13425+K20718+K13413+K20772+K20714+K20728+K14498+K13426+K14514+K20557+K20725+K13449+K16224+K13416+K00940+K20606+K20535+K03781
Plant hormone signal transduction	168	802	2.13773e-12	1.4109e-10	ko04075	Environmental Information Processing	Signal transduction	Lj1gvBRI21452;Lj1gvBRI22296;Lj1gvBRI06390;Lj1gvBRI00005;Lj1gvBRI33931;Lj1gvBRI00380;Lj1gvBRI22173;Lj1gvBRI35289;Lj1gvBRI33757;Lj1gvBRI02879;Lj1gvBRI20162;Lj1gvBRI34545;Lj1gvBRI12125;Lj1gvBRI29414;Lj1gvBRI15081;Lj1gvBRI21572;Lj1gvBRI13280;Lj1gvBRI25850;Lj1gvBRI01329;Lj1gvBRI01417;Lj1gvBRI26853;Lj1gvBRI03621;Lj1gvBRI19833;Lj1gvBRI01264;Lj1gvBRI04211;Lj1gvBRI09894;Lj1gvBRI12102;Lj1gvBRI02340;Lj1gvBR…	K14497+K14488+K14491+K14432+K14496+K16189+K14499+K14431+K13464+K13415+K14509+K13422+K14516+K14494+K14504+K13413+K14492+K12126+K14484+K14505+K14486+K14498+K14487+K14489+K14514+K14490+K14493+K13449+K13416+K14508+K14506+K14500+K14517
Circadian rhythm - plant	71	251	8.43832e-12	3.71286e-10	ko04712	Organismal Systems	Environmental adaptation	Lj1gvBRI27983;Lj1gvBRI00241;Lj1gvBRI05070;Lj1gvBRI31088;Lj1gvBRI15737;Lj1gvBRI09575;Lj1gvBRI27043;Lj1gvBRI16591;Lj1gvBRI30952;Lj1gvBRI30135;Lj1gvBRI02263;Lj1gvBRI07876;Lj1gvBRI12553;Lj1gvBRI29649;Lj1gvBRI16646;Lj1gvBRI25994;Lj1gvBRI12452;Lj1gvBRI09381;Lj1gvBRI19898;Lj1gvBRI18513;Lj1gvBRI08157;Lj1gvBRI00886;Lj1gvBRI25464;Lj1gvBRI22444;Lj1gvBRI15247;Lj1gvBRI00562;Lj1gvBRI24043;Lj1gvBRI09812;Lj1gvBR…	K12135+K16222+K12129+K00660+K03097+K12133+K16241+K12130+K16223+K12126+K12121+K10143+K16221+K12116+K12120
Plant-pathogen interaction	173	878	1.82524e-10	6.02328e-09	ko04626	Organismal Systems	Environmental adaptation	Lj1gvBRI19004;Lj1gvBRI00633;Lj1gvBRI19874;Lj1gvBRI20462;Lj1gvBRI12968;Lj1gvBRI37130;Lj1gvBRI37640;Lj1gvBRI01517;Lj1gvBRI01719;Lj1gvBRI02900;Lj1gvBRI07536;Lj1gvBRI15913;Lj1gvBRI31184;Lj1gvBRI16946;Lj1gvBRI31243;Lj1gvBRI19235;Lj1gvBRI36716;Lj1gvBRI38283;Lj1gvBRI09235;Lj1gvBRI09925;Lj1gvBRI19438;Lj1gvBRI21479;Lj1gvBRI01964;Lj1gvBRI37314;Lj1gvBRI36679;Lj1gvBRI11735;Lj1gvBRI20042;Lj1gvBRI01743;Lj1gvBR…	K04079+K13457+K13420+K02183+K13424+K13447+K18835+K13414+K13459+K16225+K18875+K13466+K13412+K13448+K13425+K05391+K13413+K13429+K13426+K18834+K13428+K13433+K13449+K16224+K13416+K13434+K13473
Flavonoid biosynthesis	48	188	5.67165e-07	1.49732e-05	ko00941	Metabolism	Biosynthesis of other secondary metabolites	Lj1gvBRI37451;Lj1gvBRI15737;Lj1gvBRI29536;Lj1gvBRI15611;Lj1gvBRI16646;Lj1gvBRI21865;Lj1gvBRI28169;Lj1gvBRI12452;Lj1gvBRI23356;Lj1gvBRI23339;Lj1gvBRI27986;Lj1gvBRI16153;Lj1gvBRI05403;Lj1gvBRI36580;Lj1gvBRI31680;Lj1gvBRI15557;Lj1gvBRI04156;Lj1gvBRI05961;Lj1gvBRI19119;Lj1gvBRI12481;Lj1gvBRI36556;Lj1gvBRI19120;Lj1gvBRI04243;Lj1gvBRI05411;Lj1gvBRI00698;Lj1gvBRI01655;Lj1gvBRI17958;Lj1gvBRI26473;Lj1gvBR…	K05278+K00660+K00588+K13065+K22845+K01859+K00487+K13082+K00475+K13083+K13081
Phenylpropanoid biosynthesis	146	815	1.91614e-06	4.21552e-05	ko00940	Metabolism	Biosynthesis of other secondary metabolites	Lj1gvBRI34595;Lj1gvBRI24175;Lj1gvBRI07496;Lj1gvBRI09884;Lj1gvBRI09425;Lj1gvBRI38412;Lj1gvBRI21086;Lj1gvBRI14403;Lj1gvBRI02093;Lj1gvBRI37130;Lj1gvBRI22282;Lj1gvBRI00512;Lj1gvBRI37100;Lj1gvBRI19254;Lj1gvBRI16734;Lj1gvBRI09770;Lj1gvBRI28161;Lj1gvBRI38314;Lj1gvBRI29536;Lj1gvBRI37732;Lj1gvBRI32673;Lj1gvBRI24192;Lj1gvBRI15611;Lj1gvBRI09821;Lj1gvBRI25234;Lj1gvBRI20271;Lj1gvBRI05088;Lj1gvBRI12600;Lj1gvBR…	K13066+K00430+K10775+K01188+K00083+K06892+K00588+K13065+K12355+K00487+K22395+K05350+K01904+K12356+K09753+K05349
Photosynthesis	32	118	1.09328e-05	0.000206162	ko00195	Metabolism	Energy metabolism	Lj1gvBRI15210;Lj1gvBRI38167;Lj1gvBRI04836;Lj1gvBRI37340;Lj1gvBRI26537;Lj1gvBRI15678;Lj1gvBRI10239;Lj1gvBRI01930;Lj1gvBRI30767;Lj1gvBRI19438;Lj1gvBRI05793;Lj1gvBRI32554;Lj1gvBRI22844;Lj1gvBRI01929;Lj1gvBRI28141;Lj1gvBRI23491;Lj1gvBRI13131;Lj1gvBRI20291;Lj1gvBRI32557;Lj1gvBRI33589;Lj1gvBRI12666;Lj1gvBRI33692;Lj1gvBRI01927;Lj1gvBRI30636;Lj1gvBRI00223;Lj1gvBRI20998;Lj1gvBRI19244;Lj1gvBRI33585;Lj1gvBR…	K02115+K02704+K02701+K02641+K02634+K02639+K14332+K02698+K02706+K08901+K02717+K02690+K02689+K02638+K02703+K02721
Stilbenoid, diarylheptanoid and gingerol biosynthesis	22	70	2.1392e-05	0.000352969	ko00945	Metabolism	Biosynthesis of other secondary metabolites	Lj1gvBRI25223;Lj1gvBRI29536;Lj1gvBRI15611;Lj1gvBRI27634;Lj1gvBRI17987;Lj1gvBRI23339;Lj1gvBRI27986;Lj1gvBRI05403;Lj1gvBRI10433;Lj1gvBRI05961;Lj1gvBRI19119;Lj1gvBRI12481;Lj1gvBRI19120;Lj1gvBRI27633;Lj1gvBRI05411;Lj1gvBRI00698;Lj1gvBRI01016;Lj1gvBRI25219;Lj1gvBRI27632;Lj1gvBRI12428;Lj1gvBRI05407;Lj1gvBRI05409	K16040+K00588+K13065+K00487
RNA polymerase	80	418	4.03518e-05	0.000591827	ko03020	Genetic Information Processing	Transcription	Lj1gvBRI24175;Lj1gvBRI38320;Lj1gvBRI28310;Lj1gvBRI37284;Lj1gvBRI37630;Lj1gvBRI11460;Lj1gvBRI36353;Lj1gvBRI26770;Lj1gvBRI31243;Lj1gvBRI06772;Lj1gvBRI37314;Lj1gvBRI20098;Lj1gvBRI13844;Lj1gvBRI37577;Lj1gvBRI17987;Lj1gvBRI05666;Lj1gvBRI15551;Lj1gvBRI37227;Lj1gvBRI37386;Lj1gvBRI32561;Lj1gvBRI18051;Lj1gvBRI22776;Lj1gvBRI37959;Lj1gvBRI38137;Lj1gvBRI33897;Lj1gvBRI37693;Lj1gvBRI25998;Lj1gvBRI11794;Lj1gvBR…	K03006+K03021+K03046+K03012+K03009
Photosynthesis - antenna proteins	10	20	4.58635e-05	0.000605399	ko00196	Metabolism	Energy metabolism	Lj1gvBRI09788;Lj1gvBRI16645;Lj1gvBRI27538;Lj1gvBRI07126;Lj1gvBRI30138;Lj1gvBRI06388;Lj1gvBRI31984;Lj1gvBRI07128;Lj1gvBRI02011;Lj1gvBRI07256	K08908+K08914+K08916+K08912+K08910+K08909+K08913
Zeatin biosynthesis	12	31	0.00017799	0.00213588	ko00908	Metabolism	Metabolism of terpenoids and polyketides	Lj1gvBRI11372;Lj1gvBRI08020;Lj1gvBRI31754;Lj1gvBRI34913;Lj1gvBRI29013;Lj1gvBRI23672;Lj1gvBRI24861;Lj1gvBRI24859;Lj1gvBRI12282;Lj1gvBRI31756;Lj1gvBRI03938;Lj1gvBRI14280	K13493+K10717+K13495+K00279+K10760
Phenylalanine metabolism	46	230	0.000610509	0.0067156	ko00360	Metabolism	Amino acid metabolism	Lj1gvBRI07496;Lj1gvBRI12265;Lj1gvBRI22282;Lj1gvBRI28161;Lj1gvBRI05397;Lj1gvBRI38309;Lj1gvBRI29536;Lj1gvBRI21899;Lj1gvBRI02547;Lj1gvBRI17987;Lj1gvBRI30525;Lj1gvBRI32055;Lj1gvBRI16731;Lj1gvBRI27986;Lj1gvBRI08890;Lj1gvBRI38583;Lj1gvBRI33904;Lj1gvBRI33313;Lj1gvBRI37364;Lj1gvBRI03857;Lj1gvBRI36772;Lj1gvBRI22280;Lj1gvBRI23296;Lj1gvBRI36776;Lj1gvBRI05411;Lj1gvBRI38361;Lj1gvBRI26682;Lj1gvBRI16730;Lj1gvBR…	K10775+K00276+K01426+K00588+K00487+K15849+K01904+K00811+K00457+K07253
Biosynthesis of secondary metabolites	452	3213	0.000950563	0.00900974	ko01110	Metabolism	Global and overview maps	Lj1gvBRI34595;Lj1gvBRI09210;Lj1gvBRI24175;Lj1gvBRI07496;Lj1gvBRI09758;Lj1gvBRI09884;Lj1gvBRI23211;Lj1gvBRI21859;Lj1gvBRI09425;Lj1gvBRI00126;Lj1gvBRI13023;Lj1gvBRI38412;Lj1gvBRI12265;Lj1gvBRI23968;Lj1gvBRI37451;Lj1gvBRI21086;Lj1gvBRI37643;Lj1gvBRI14403;Lj1gvBRI28545;Lj1gvBRI02093;Lj1gvBRI25308;Lj1gvBRI21650;Lj1gvBRI37130;Lj1gvBRI03361;Lj1gvBRI02114;Lj1gvBRI22282;Lj1gvBRI15737;Lj1gvBRI37340;Lj1gvBR…	K13066+K16818+K00430+K10775+K15397+K01188+K09841+K03809+K08241+K14595+K00276+K09840+K05278+K01810+K04122+K09833+K00789+K00036+K01580+K00660+K00600+K05933+K00224+K10525+K01115+K00083+K18693+K04123+K15813+K12657+K00052+K01696+K12742+K06892+K00993+K01963+K01626+K15404+K00588+K13257+K13065+K01923+K00128+K01723+K04124+K01623+K13258+K01792+K00627+K01662+K01061+K22845+K01859+K00549+K20772+K23095+K00145+…
Starch and sucrose metabolism	121	746	0.000955578	0.00900974	ko00500	Metabolism	Carbohydrate metabolism	Lj1gvBRI09884;Lj1gvBRI38412;Lj1gvBRI02833;Lj1gvBRI21086;Lj1gvBRI37643;Lj1gvBRI14403;Lj1gvBRI37130;Lj1gvBRI09108;Lj1gvBRI37100;Lj1gvBRI15121;Lj1gvBRI19254;Lj1gvBRI09770;Lj1gvBRI08093;Lj1gvBRI38314;Lj1gvBRI32673;Lj1gvBRI09821;Lj1gvBRI20271;Lj1gvBRI05088;Lj1gvBRI27941;Lj1gvBRI12600;Lj1gvBRI13979;Lj1gvBRI02831;Lj1gvBRI11043;Lj1gvBRI26964;Lj1gvBRI37759;Lj1gvBRI35170;Lj1gvBRI06327;Lj1gvBRI28640;Lj1gvBR…	K01188+K19891+K01810+K16055+K01176+K01210+K01179+K00706+K01513+K01193+K00703+K19892+K01194+K00975+K01187+K01087+K05350+K01177+K00750+K00847+K00688+K01214+K05349+K19893+K00695+K00700+K00696
Arginine and proline metabolism	38	192	0.00209741	0.0184572	ko00330	Metabolism	Amino acid metabolism	Lj1gvBRI28689;Lj1gvBRI28693;Lj1gvBRI02521;Lj1gvBRI05397;Lj1gvBRI38309;Lj1gvBRI16073;Lj1gvBRI21899;Lj1gvBRI15241;Lj1gvBRI15327;Lj1gvBRI17987;Lj1gvBRI30525;Lj1gvBRI08890;Lj1gvBRI38583;Lj1gvBRI10669;Lj1gvBRI15335;Lj1gvBRI33313;Lj1gvBRI03857;Lj1gvBRI36772;Lj1gvBRI23296;Lj1gvBRI00068;Lj1gvBRI36776;Lj1gvBRI36131;Lj1gvBRI37059;Lj1gvBRI03337;Lj1gvBRI26682;Lj1gvBRI38093;Lj1gvBRI27805;Lj1gvBRI36483;Lj1gvBR…	K01611+K12657+K01426+K00128+K14329+K01476+K17839+K00472+K00811+K12251+K01583
Metabolic pathways	717	5332	0.00337308	0.0278279	ko01100	Metabolism	Global and overview maps	Lj1gvBRI34595;Lj1gvBRI09210;Lj1gvBRI17422;Lj1gvBRI24175;Lj1gvBRI07496;Lj1gvBRI09758;Lj1gvBRI09884;Lj1gvBRI23211;Lj1gvBRI21859;Lj1gvBRI26014;Lj1gvBRI28689;Lj1gvBRI09425;Lj1gvBRI15210;Lj1gvBRI13023;Lj1gvBRI38412;Lj1gvBRI12265;Lj1gvBRI23968;Lj1gvBRI10887;Lj1gvBRI23492;Lj1gvBRI00380;Lj1gvBRI08002;Lj1gvBRI38167;Lj1gvBRI37451;Lj1gvBRI04836;Lj1gvBRI21086;Lj1gvBRI19384;Lj1gvBRI37643;Lj1gvBRI14403;Lj1gvBR…	K13066+K16818+K03517+K00430+K10775+K15397+K00679+K01188+K09841+K03809+K01051+K01611+K02115+K14595+K00276+K09840+K01183+K01601+K10781+K10532+K02704+K05278+K02701+K00512+K02154+K01810+K03942+K00677+K04122+K09833+K00789+K13248+K00029+K00036+K01580+K08726+K00012+K16055+K00660+K00600+K02641+K01213+K05933+K10525+K20279+K01115+K00083+K20495+K11155+K01176+K02634+K04123+K00949+K03860+K12657+K00052+K01696+…
Diterpenoid biosynthesis	26	124	0.00447378	0.0343982	ko00904	Metabolism	Metabolism of terpenoids and polyketides	Lj1gvBRI28545;Lj1gvBRI23708;Lj1gvBRI35667;Lj1gvBRI06164;Lj1gvBRI10042;Lj1gvBRI03922;Lj1gvBRI03722;Lj1gvBRI23977;Lj1gvBRI00739;Lj1gvBRI16153;Lj1gvBRI33093;Lj1gvBRI16538;Lj1gvBRI24662;Lj1gvBRI04565;Lj1gvBRI16150;Lj1gvBRI36602;Lj1gvBRI31259;Lj1gvBRI16534;Lj1gvBRI03923;Lj1gvBRI36725;Lj1gvBRI18504;Lj1gvBRI10257;Lj1gvBRI36835;Lj1gvBRI09004;Lj1gvBRI28880;Lj1gvBRI38402	K04122+K04123+K04124+K05282+K04125+K17961+K13070
Carotenoid biosynthesis	22	100	0.00469067	0.0343982	ko00906	Metabolism	Metabolism of terpenoids and polyketides	Lj1gvBRI23211;Lj1gvBRI13023;Lj1gvBRI23968;Lj1gvBRI11817;Lj1gvBRI17330;Lj1gvBRI11818;Lj1gvBRI00718;Lj1gvBRI12250;Lj1gvBRI29124;Lj1gvBRI12248;Lj1gvBRI14696;Lj1gvBRI05455;Lj1gvBRI19841;Lj1gvBRI05830;Lj1gvBRI12251;Lj1gvBRI00746;Lj1gvBRI10258;Lj1gvBRI15711;Lj1gvBRI10257;Lj1gvBRI01250;Lj1gvBRI12363;Lj1gvBRI24267	K09841+K14595+K09840+K15746+K09843+K09839+K09838
Flavone and flavonol biosynthesis	11	43	0.0132599	0.0921212	ko00944	Metabolism	Biosynthesis of other secondary metabolites	Lj1gvBRI15327;Lj1gvBRI14637;Lj1gvBRI15335;Lj1gvBRI22902;Lj1gvBRI36131;Lj1gvBRI15336;Lj1gvBRI15620;Lj1gvBRI26126;Lj1gvBRI26598;Lj1gvBRI03262;Lj1gvBRI03281	K13264+K22771+K22794+K10757+K13083
Tryptophan metabolism	32	177	0.0168398	0.110924	ko00380	Metabolism	Amino acid metabolism	Lj1gvBRI00079;Lj1gvBRI05397;Lj1gvBRI38309;Lj1gvBRI16073;Lj1gvBRI21899;Lj1gvBRI17987;Lj1gvBRI30525;Lj1gvBRI08890;Lj1gvBRI38583;Lj1gvBRI33904;Lj1gvBRI29629;Lj1gvBRI00446;Lj1gvBRI28140;Lj1gvBRI33313;Lj1gvBRI03857;Lj1gvBRI36772;Lj1gvBRI23296;Lj1gvBRI36776;Lj1gvBRI04681;Lj1gvBRI26682;Lj1gvBRI38093;Lj1gvBRI36538;Lj1gvBRI21920;Lj1gvBRI22162;Lj1gvBRI05187;Lj1gvBRI38506;Lj1gvBRI02323;Lj1gvBRI01016;Lj1gvBR…	K22450+K01426+K00128+K00816+K11816+K16903+K00164+K11820+K07409+K03781
Benzoxazinoid biosynthesis	7	23	0.0176471	0.110924	ko00402	Metabolism	Biosynthesis of other secondary metabolites	Lj1gvBRI16734;Lj1gvBRI24297;Lj1gvBRI16733;Lj1gvBRI25886;Lj1gvBRI26104;Lj1gvBRI31369;Lj1gvBRI24298	K13229
Pentose and glucuronate interconversions	70	450	0.0242768	0.145661	ko00040	Metabolism	Carbohydrate metabolism	Lj1gvBRI26014;Lj1gvBRI15360;Lj1gvBRI29562;Lj1gvBRI00430;Lj1gvBRI33984;Lj1gvBRI36109;Lj1gvBRI09548;Lj1gvBRI05760;Lj1gvBRI13280;Lj1gvBRI36982;Lj1gvBRI10663;Lj1gvBRI03606;Lj1gvBRI05948;Lj1gvBRI20098;Lj1gvBRI07775;Lj1gvBRI18488;Lj1gvBRI37386;Lj1gvBRI23284;Lj1gvBRI11372;Lj1gvBRI02208;Lj1gvBRI36909;Lj1gvBRI22354;Lj1gvBRI06195;Lj1gvBRI04002;Lj1gvBRI36788;Lj1gvBRI10803;Lj1gvBRI36968;Lj1gvBRI08850;Lj1gvBR…	K01051+K00012+K01213+K01184+K12447+K00699+K01728+K16190
Cyanoamino acid metabolism	65	436	0.0607997	0.347399	ko00460	Metabolism	Metabolism of other amino acids	Lj1gvBRI09884;Lj1gvBRI38412;Lj1gvBRI21086;Lj1gvBRI14403;Lj1gvBRI37130;Lj1gvBRI37340;Lj1gvBRI37100;Lj1gvBRI19254;Lj1gvBRI09770;Lj1gvBRI38314;Lj1gvBRI26520;Lj1gvBRI32673;Lj1gvBRI09821;Lj1gvBRI20271;Lj1gvBRI05088;Lj1gvBRI12600;Lj1gvBRI31657;Lj1gvBRI21396;Lj1gvBRI26964;Lj1gvBRI37759;Lj1gvBRI28640;Lj1gvBRI37423;Lj1gvBRI38270;Lj1gvBRI37539;Lj1gvBRI01455;Lj1gvBRI37097;Lj1gvBRI26123;Lj1gvBRI09878;Lj1gvBR…	K01188+K00600+K22706+K18592+K13030+K05350+K12153+K01455+K08248+K05349
ABC transporters	31	190	0.0631635	0.347399	ko02010	Environmental Information Processing	Membrane transport	Lj1gvBRI38320;Lj1gvBRI37451;Lj1gvBRI18863;Lj1gvBRI34685;Lj1gvBRI19949;Lj1gvBRI24705;Lj1gvBRI13539;Lj1gvBRI12399;Lj1gvBRI23356;Lj1gvBRI03813;Lj1gvBRI18051;Lj1gvBRI27951;Lj1gvBRI18498;Lj1gvBRI04156;Lj1gvBRI37364;Lj1gvBRI00101;Lj1gvBRI24095;Lj1gvBRI00725;Lj1gvBRI05519;Lj1gvBRI22144;Lj1gvBRI05790;Lj1gvBRI22416;Lj1gvBRI28842;Lj1gvBRI12316;Lj1gvBRI18499;Lj1gvBRI37557;Lj1gvBRI29197;Lj1gvBRI37716;Lj1gvBR…	K05666+K05658+K05665+K05681+K05679
Cutin, suberine and wax biosynthesis	14	77	0.0873789	0.461361	ko00073	Metabolism	Lipid metabolism	Lj1gvBRI04545;Lj1gvBRI16702;Lj1gvBRI34276;Lj1gvBRI36727;Lj1gvBRI33700;Lj1gvBRI09221;Lj1gvBRI10484;Lj1gvBRI16548;Lj1gvBRI35235;Lj1gvBRI03706;Lj1gvBRI34732;Lj1gvBRI10864;Lj1gvBRI09222;Lj1gvBRI37958	K20495+K15404+K15400+K17991+K15406+K13356+K15405
Anthocyanin biosynthesis	5	21	0.10771	0.493834	ko00942	Metabolism	Biosynthesis of other secondary metabolites	Lj1gvBRI15327;Lj1gvBRI15335;Lj1gvBRI15336;Lj1gvBRI26126;Lj1gvBRI26598	K21383+K12930
Ether lipid metabolism	12	66	0.107816	0.493834	ko00565	Metabolism	Lipid metabolism	Lj1gvBRI20288;Lj1gvBRI00065;Lj1gvBRI09543;Lj1gvBRI13781;Lj1gvBRI37104;Lj1gvBRI17411;Lj1gvBRI10124;Lj1gvBRI27257;Lj1gvBRI00064;Lj1gvBRI35149;Lj1gvBRI00062;Lj1gvBRI00066	K01115+K00993+K16794+K01114+K01047
Nitrogen metabolism	12	66	0.107816	0.493834	ko00910	Metabolism	Energy metabolism	Lj1gvBRI03678;Lj1gvBRI14667;Lj1gvBRI03881;Lj1gvBRI37959;Lj1gvBRI11028;Lj1gvBRI14902;Lj1gvBRI26391;Lj1gvBRI28682;Lj1gvBRI03530;Lj1gvBRI38425;Lj1gvBRI25608;Lj1gvBRI03541	K01674+K00366+K00284+K01673+K10534+K01455+K01915+K02575
Ubiquinone and other terpenoid-quinone biosynthesis	25	157	0.108494	0.493834	ko00130	Metabolism	Metabolism of cofactors and vitamins	Lj1gvBRI21859;Lj1gvBRI25308;Lj1gvBRI38314;Lj1gvBRI21865;Lj1gvBRI21858;Lj1gvBRI00432;Lj1gvBRI36579;Lj1gvBRI27986;Lj1gvBRI36580;Lj1gvBRI25309;Lj1gvBRI16619;Lj1gvBRI05548;Lj1gvBRI24209;Lj1gvBRI37364;Lj1gvBRI21863;Lj1gvBRI06547;Lj1gvBRI38361;Lj1gvBRI15734;Lj1gvBRI21860;Lj1gvBRI08376;Lj1gvBRI06729;Lj1gvBRI24697;Lj1gvBRI08523;Lj1gvBRI19083;Lj1gvBRI26683	K03809+K09833+K23095+K00487+K12501+K14760+K01904+K01661+K00457
Isoflavonoid biosynthesis	10	54	0.122494	0.51465	ko00943	Metabolism	Biosynthesis of other secondary metabolites	Lj1gvBRI14528;Lj1gvBRI35286;Lj1gvBRI15333;Lj1gvBRI15327;Lj1gvBRI15335;Lj1gvBRI36131;Lj1gvBRI15336;Lj1gvBRI14521;Lj1gvBRI26278;Lj1gvBRI15620	K13257+K13258+K13262+K13264+K13265
Phosphonate and phosphinate metabolism	6	28	0.122727	0.51465	ko00440	Metabolism	Metabolism of other amino acids	Lj1gvBRI00065;Lj1gvBRI03265;Lj1gvBRI00064;Lj1gvBRI36598;Lj1gvBRI00062;Lj1gvBRI00066	K00993+K00968
Glycerolipid metabolism	39	263	0.128341	0.51465	ko00561	Metabolism	Lipid metabolism	Lj1gvBRI09884;Lj1gvBRI38412;Lj1gvBRI14403;Lj1gvBRI27930;Lj1gvBRI29017;Lj1gvBRI19254;Lj1gvBRI09770;Lj1gvBRI24813;Lj1gvBRI38309;Lj1gvBRI32673;Lj1gvBRI16545;Lj1gvBRI16073;Lj1gvBRI20271;Lj1gvBRI12600;Lj1gvBRI26964;Lj1gvBRI07249;Lj1gvBRI09878;Lj1gvBRI32540;Lj1gvBRI03706;Lj1gvBRI09883;Lj1gvBRI05483;Lj1gvBRI26962;Lj1gvBRI03857;Lj1gvBRI36772;Lj1gvBRI33954;Lj1gvBRI33877;Lj1gvBRI36202;Lj1gvBRI10147;Lj1gvBR…	K00679+K18693+K11155+K06119+K00128+K00901+K01054+K03715+K09480+K13508+K07407+K13523+K21362
Nicotinate and nicotinamide metabolism	13	75	0.128663	0.51465	ko00760	Metabolism	Metabolism of cofactors and vitamins	Lj1gvBRI17422;Lj1gvBRI35170;Lj1gvBRI36788;Lj1gvBRI36968;Lj1gvBRI36969;Lj1gvBRI37617;Lj1gvBRI36449;Lj1gvBRI38426;Lj1gvBRI23692;Lj1gvBRI34012;Lj1gvBRI37368;Lj1gvBRI37958;Lj1gvBRI38507	K03517+K01513+K00858+K18551
Sesquiterpenoid and triterpenoid biosynthesis	14	83	0.138927	0.539365	ko00909	Metabolism	Metabolism of terpenoids and polyketides	Lj1gvBRI22791;Lj1gvBRI06173;Lj1gvBRI38480;Lj1gvBRI02388;Lj1gvBRI02294;Lj1gvBRI35185;Lj1gvBRI15614;Lj1gvBRI37122;Lj1gvBRI06168;Lj1gvBRI26007;Lj1gvBRI33152;Lj1gvBRI36258;Lj1gvBRI35194;Lj1gvBRI28938	K15803+K15813+K14173+K20659+K00511+K14175
Phosphatidylinositol signaling system	30	202	0.16243	0.598839	ko04070	Environmental Information Processing	Signal transduction	Lj1gvBRI20462;Lj1gvBRI12333;Lj1gvBRI22339;Lj1gvBRI12770;Lj1gvBRI21403;Lj1gvBRI07249;Lj1gvBRI11302;Lj1gvBRI09799;Lj1gvBRI22989;Lj1gvBRI11271;Lj1gvBRI03857;Lj1gvBRI33713;Lj1gvBRI22202;Lj1gvBRI15421;Lj1gvBRI22988;Lj1gvBRI11270;Lj1gvBRI19649;Lj1gvBRI20289;Lj1gvBRI32094;Lj1gvBRI20677;Lj1gvBRI23692;Lj1gvBRI38304;Lj1gvBRI10413;Lj1gvBRI36669;Lj1gvBRI20253;Lj1gvBRI13504;Lj1gvBRI20461;Lj1gvBRI28296;Lj1gvBR…	K02183+K20279+K00889+K01106+K13024+K00901+K05857+K01092+K10572+K18081+K01099+K19801+K00981
Valine, leucine and isoleucine biosynthesis	7	37	0.164397	0.598839	ko00290	Metabolism	Amino acid metabolism	Lj1gvBRI22385;Lj1gvBRI18679;Lj1gvBRI18690;Lj1gvBRI35402;Lj1gvBRI18689;Lj1gvBRI23990;Lj1gvBRI14228	K00052+K01649+K00826+K01652+K01703
RNA degradation	81	591	0.168518	0.598839	ko03018	Genetic Information Processing	Folding, sorting and degradation	Lj1gvBRI38613;Lj1gvBRI21430;Lj1gvBRI08508;Lj1gvBRI36903;Lj1gvBRI36468;Lj1gvBRI13280;Lj1gvBRI02721;Lj1gvBRI29236;Lj1gvBRI09821;Lj1gvBRI36052;Lj1gvBRI02201;Lj1gvBRI09836;Lj1gvBRI14181;Lj1gvBRI26747;Lj1gvBRI30525;Lj1gvBRI26123;Lj1gvBRI03265;Lj1gvBRI08890;Lj1gvBRI25297;Lj1gvBRI08919;Lj1gvBRI29226;Lj1gvBRI38583;Lj1gvBRI13879;Lj1gvBRI10271;Lj1gvBRI35921;Lj1gvBRI33778;Lj1gvBRI25686;Lj1gvBRI00556;Lj1gvBR…	K00962+K12619+K12589+K12598+K14442+K04077+K12600+K13126+K12608+K00850+K01689+K12581+K01148+K12624+K10643
Glycerophospholipid metabolism	29	196	0.172393	0.598839	ko00564	Metabolism	Lipid metabolism	Lj1gvBRI18515;Lj1gvBRI09210;Lj1gvBRI20288;Lj1gvBRI27930;Lj1gvBRI00065;Lj1gvBRI21789;Lj1gvBRI09543;Lj1gvBRI18230;Lj1gvBRI13781;Lj1gvBRI17419;Lj1gvBRI35636;Lj1gvBRI07987;Lj1gvBRI03265;Lj1gvBRI07249;Lj1gvBRI17767;Lj1gvBRI27914;Lj1gvBRI28331;Lj1gvBRI33954;Lj1gvBRI10124;Lj1gvBRI27257;Lj1gvBRI36202;Lj1gvBRI00064;Lj1gvBRI36598;Lj1gvBRI35149;Lj1gvBRI15953;Lj1gvBRI36669;Lj1gvBRI09298;Lj1gvBRI00062;Lj1gvBR…	K06130+K16818+K01115+K18693+K00993+K18696+K01517+K00968+K00901+K14156+K08730+K13508+K01114+K01047+K13523+K00981
Galactose metabolism	40	281	0.187852	0.635807	ko00052	Metabolism	Carbohydrate metabolism	Lj1gvBRI05706;Lj1gvBRI31962;Lj1gvBRI10980;Lj1gvBRI06327;Lj1gvBRI37386;Lj1gvBRI18091;Lj1gvBRI13879;Lj1gvBRI02289;Lj1gvBRI24224;Lj1gvBRI01423;Lj1gvBRI36909;Lj1gvBRI36788;Lj1gvBRI33778;Lj1gvBRI36968;Lj1gvBRI22404;Lj1gvBRI36969;Lj1gvBRI04155;Lj1gvBRI16811;Lj1gvBRI36631;Lj1gvBRI11481;Lj1gvBRI19114;Lj1gvBRI37450;Lj1gvBRI34066;Lj1gvBRI00471;Lj1gvBRI24250;Lj1gvBRI26639;Lj1gvBRI12716;Lj1gvBRI37841;Lj1gvBR…	K18819+K06617+K01193+K12447+K00850+K06611+K01187+K00965+K07407+K12309
Protein processing in endoplasmic reticulum	100	746	0.19889	0.644348	ko04141	Genetic Information Processing	Folding, sorting and degradation	Lj1gvBRI19004;Lj1gvBRI37643;Lj1gvBRI20275;Lj1gvBRI37374;Lj1gvBRI26537;Lj1gvBRI26952;Lj1gvBRI21572;Lj1gvBRI13280;Lj1gvBRI12198;Lj1gvBRI14498;Lj1gvBRI02305;Lj1gvBRI08816;Lj1gvBRI14455;Lj1gvBRI18628;Lj1gvBRI25397;Lj1gvBRI37314;Lj1gvBRI36052;Lj1gvBRI14493;Lj1gvBRI14935;Lj1gvBRI08139;Lj1gvBRI14889;Lj1gvBRI38242;Lj1gvBRI14891;Lj1gvBRI28640;Lj1gvBRI23406;Lj1gvBRI18850;Lj1gvBRI35461;Lj1gvBRI04648;Lj1gvBR…	K04079+K16196+K08653+K03283+K09517+K10956+K03094+K03347+K13993+K10666+K01228+K07151+K08852+K07953+K09523+K04374+K06689+K10839+K09584+K10950+K05546+K01230+K13989+K13525+K14009+K14007
Sulfur metabolism	10	60	0.200138	0.644348	ko00920	Metabolism	Energy metabolism	Lj1gvBRI11719;Lj1gvBRI11423;Lj1gvBRI27036;Lj1gvBRI23406;Lj1gvBRI36740;Lj1gvBRI23405;Lj1gvBRI18930;Lj1gvBRI36449;Lj1gvBRI03912;Lj1gvBRI27042	K05907+K00860+K01082+K01738+K00387
Arachidonic acid metabolism	9	55	0.232762	0.731538	ko00590	Metabolism	Lipid metabolism	Lj1gvBRI05837;Lj1gvBRI27786;Lj1gvBRI22238;Lj1gvBRI21396;Lj1gvBRI14272;Lj1gvBRI05163;Lj1gvBRI05838;Lj1gvBRI35149;Lj1gvBRI19814	K08726+K07425+K15717+K18592+K00432+K01047
C5-Branched dibasic acid metabolism	3	14	0.244638	0.733912	ko00660	Metabolism	Carbohydrate metabolism	Lj1gvBRI22385;Lj1gvBRI23990;Lj1gvBRI14228	K00052+K01652+K01703
Synthesis and degradation of ketone bodies	3	14	0.244638	0.733912	ko00072	Metabolism	Lipid metabolism	Lj1gvBRI03875;Lj1gvBRI03271;Lj1gvBRI04574	K01640+K01641
Histidine metabolism	7	42	0.256172	0.751439	ko00340	Metabolism	Amino acid metabolism	Lj1gvBRI16073;Lj1gvBRI14466;Lj1gvBRI09587;Lj1gvBRI17827;Lj1gvBRI17818;Lj1gvBRI11063;Lj1gvBRI03092	K00128+K01590
beta-Alanine metabolism	11	72	0.27109	0.777911	ko00410	Metabolism	Metabolism of other amino acids	Lj1gvBRI12265;Lj1gvBRI02114;Lj1gvBRI16073;Lj1gvBRI36855;Lj1gvBRI32055;Lj1gvBRI03337;Lj1gvBRI36560;Lj1gvBRI00138;Lj1gvBRI11758;Lj1gvBRI33886;Lj1gvBRI11063	K00276+K01580+K00128+K05605+K17839+K01578
Glucosinolate biosynthesis	4	22	0.28443	0.798826	ko00966	Metabolism	Biosynthesis of other secondary metabolites	Lj1gvBRI25124;Lj1gvBRI21920;Lj1gvBRI26639;Lj1gvBRI14228	K12153+K11820+K01703
Porphyrin and chlorophyll metabolism	13	89	0.301335	0.820483	ko00860	Metabolism	Metabolism of cofactors and vitamins	Lj1gvBRI03966;Lj1gvBRI01161;Lj1gvBRI11372;Lj1gvBRI04220;Lj1gvBRI31862;Lj1gvBRI15323;Lj1gvBRI31866;Lj1gvBRI23447;Lj1gvBRI19579;Lj1gvBRI15601;Lj1gvBRI30516;Lj1gvBRI23750;Lj1gvBRI29295	K03403+K22013+K00699+K01599+K13545+K13544+K04035+K13600+K02492+K13071+K02303+K03428
Cysteine and methionine metabolism	33	243	0.304573	0.820483	ko00270	Metabolism	Amino acid metabolism	Lj1gvBRI28689;Lj1gvBRI21650;Lj1gvBRI28693;Lj1gvBRI16028;Lj1gvBRI25709;Lj1gvBRI11974;Lj1gvBRI15241;Lj1gvBRI29417;Lj1gvBRI36548;Lj1gvBRI26034;Lj1gvBRI23406;Lj1gvBRI36740;Lj1gvBRI05907;Lj1gvBRI23405;Lj1gvBRI29521;Lj1gvBRI33904;Lj1gvBRI35141;Lj1gvBRI01355;Lj1gvBRI22299;Lj1gvBRI21083;Lj1gvBRI35402;Lj1gvBRI00068;Lj1gvBRI22418;Lj1gvBRI36449;Lj1gvBRI01095;Lj1gvBRI03692;Lj1gvBRI36483;Lj1gvBRI18788;Lj1gvBR…	K01611+K00789+K05933+K17398+K00549+K20772+K12524+K05396+K22846+K01738+K21456+K01762+K00816+K00826+K00025+K00811+K01251
Betalain biosynthesis	8	53	0.328124	0.866248	ko00965	Metabolism	Biosynthesis of other secondary metabolites	Lj1gvBRI38176;Lj1gvBRI36059;Lj1gvBRI04143;Lj1gvBRI00256;Lj1gvBRI36602;Lj1gvBRI36487;Lj1gvBRI37375;Lj1gvBRI38402	K15777
Pentose phosphate pathway	19	138	0.341113	0.882881	ko00030	Metabolism	Carbohydrate metabolism	Lj1gvBRI37643;Lj1gvBRI03361;Lj1gvBRI15168;Lj1gvBRI27379;Lj1gvBRI16548;Lj1gvBRI08868;Lj1gvBRI13879;Lj1gvBRI33778;Lj1gvBRI10873;Lj1gvBRI18867;Lj1gvBRI27877;Lj1gvBRI04155;Lj1gvBRI12684;Lj1gvBRI00471;Lj1gvBRI38576;Lj1gvBRI34354;Lj1gvBRI36487;Lj1gvBRI35827;Lj1gvBRI38652	K01810+K00036+K01623+K01807+K00850+K00131
Valine, leucine and isoleucine degradation	15	109	0.367169	0.924075	ko00280	Metabolism	Amino acid metabolism	Lj1gvBRI16073;Lj1gvBRI30232;Lj1gvBRI36855;Lj1gvBRI26964;Lj1gvBRI30216;Lj1gvBRI32877;Lj1gvBRI35402;Lj1gvBRI32878;Lj1gvBRI03875;Lj1gvBRI36560;Lj1gvBRI30227;Lj1gvBRI03271;Lj1gvBRI30220;Lj1gvBRI04574;Lj1gvBRI11063	K00128+K00020+K05605+K01969+K00826+K01640+K01641
Fatty acid elongation	12	86	0.37103	0.924075	ko00062	Metabolism	Lipid metabolism	Lj1gvBRI09758;Lj1gvBRI08524;Lj1gvBRI11589;Lj1gvBRI23569;Lj1gvBRI37228;Lj1gvBRI28425;Lj1gvBRI01846;Lj1gvBRI37201;Lj1gvBRI35493;Lj1gvBRI06996;Lj1gvBRI35655;Lj1gvBRI04953	K15397+K10249+K10246+K01076
Glutathione metabolism	30	229	0.391932	0.958056	ko00480	Metabolism	Metabolism of other amino acids	Lj1gvBRI03361;Lj1gvBRI33791;Lj1gvBRI38314;Lj1gvBRI15168;Lj1gvBRI38480;Lj1gvBRI31075;Lj1gvBRI21396;Lj1gvBRI14272;Lj1gvBRI14719;Lj1gvBRI05907;Lj1gvBRI37734;Lj1gvBRI34069;Lj1gvBRI16753;Lj1gvBRI21506;Lj1gvBRI07755;Lj1gvBRI28629;Lj1gvBRI33795;Lj1gvBRI25995;Lj1gvBRI33855;Lj1gvBRI17976;Lj1gvBRI33789;Lj1gvBRI07757;Lj1gvBRI06705;Lj1gvBRI37034;Lj1gvBRI33853;Lj1gvBRI16374;Lj1gvBRI19968;Lj1gvBRI33788;Lj1gvBR…	K00036+K00799+K18592+K00432+K21456+K01255
Steroid biosynthesis	8	57	0.406328	0.975187	ko00100	Metabolism	Lipid metabolism	Lj1gvBRI17526;Lj1gvBRI15614;Lj1gvBRI38140;Lj1gvBRI38212;Lj1gvBRI09501;Lj1gvBRI33095;Lj1gvBRI33152;Lj1gvBRI02270	K01052+K00511+K07748+K09832+K00559
Inositol phosphate metabolism	27	208	0.419928	0.976224	ko00562	Metabolism	Carbohydrate metabolism	Lj1gvBRI29548;Lj1gvBRI12333;Lj1gvBRI22339;Lj1gvBRI12770;Lj1gvBRI13979;Lj1gvBRI20042;Lj1gvBRI27473;Lj1gvBRI11302;Lj1gvBRI09840;Lj1gvBRI09799;Lj1gvBRI22989;Lj1gvBRI07923;Lj1gvBRI11271;Lj1gvBRI03857;Lj1gvBRI33713;Lj1gvBRI22202;Lj1gvBRI07912;Lj1gvBRI27257;Lj1gvBRI22988;Lj1gvBRI11270;Lj1gvBRI19649;Lj1gvBRI32094;Lj1gvBRI20677;Lj1gvBRI10413;Lj1gvBRI20253;Lj1gvBRI13504;Lj1gvBRI28407	K00469+K20279+K00889+K01106+K00010+K01771+K05857+K01803+K01092+K10572+K18081+K01099+K01114+K19801
Taurine and hypotaurine metabolism	3	19	0.421551	0.976224	ko00430	Metabolism	Metabolism of other amino acids	Lj1gvBRI02114;Lj1gvBRI21396;Lj1gvBRI26905	K01580+K18592+K10712
Endocytosis	96	764	0.440225	0.986469	ko04144	Cellular Processes	Transport and catabolism	Lj1gvBRI22156;Lj1gvBRI08152;Lj1gvBRI35142;Lj1gvBRI36248;Lj1gvBRI09384;Lj1gvBRI37402;Lj1gvBRI20288;Lj1gvBRI37374;Lj1gvBRI19254;Lj1gvBRI37630;Lj1gvBRI26952;Lj1gvBRI18737;Lj1gvBRI22339;Lj1gvBRI13280;Lj1gvBRI09543;Lj1gvBRI31057;Lj1gvBRI01309;Lj1gvBRI12600;Lj1gvBRI18628;Lj1gvBRI13781;Lj1gvBRI27790;Lj1gvBRI08017;Lj1gvBRI14935;Lj1gvBRI08139;Lj1gvBRI24069;Lj1gvBRI38242;Lj1gvBRI17492;Lj1gvBRI28640;Lj1gvBR…	K05747+K12486+K19476+K12196+K01528+K01115+K03283+K10396+K00889+K12191+K19475+K18443+K05758+K12198+K11866+K07889+K12471+K12199+K12472+K19366+K12197
Thiamine metabolism	6	43	0.440922	0.986469	ko00730	Metabolism	Metabolism of cofactors and vitamins	Lj1gvBRI05804;Lj1gvBRI01485;Lj1gvBRI00509;Lj1gvBRI33044;Lj1gvBRI01187;Lj1gvBRI08327	K00949+K01662+K22911+K03147
Fatty acid degradation	20	155	0.451442	0.993172	ko00071	Metabolism	Lipid metabolism	Lj1gvBRI04545;Lj1gvBRI16073;Lj1gvBRI36727;Lj1gvBRI27786;Lj1gvBRI33700;Lj1gvBRI07589;Lj1gvBRI09672;Lj1gvBRI05163;Lj1gvBRI36620;Lj1gvBRI02361;Lj1gvBRI34732;Lj1gvBRI38287;Lj1gvBRI32610;Lj1gvBRI15131;Lj1gvBRI01255;Lj1gvBRI07602;Lj1gvBRI11063;Lj1gvBRI03202;Lj1gvBRI25863;Lj1gvBRI19814	K20495+K00128+K07425+K18857+K07517+K00121+K00232
Biosynthesis of secondary metabolites - unclassified	1	6	0.546258	1	ko00999	Metabolism	Biosynthesis of other secondary metabolites	Lj1gvBRI00637	K21568
Ascorbate and aldarate metabolism	24	196	0.548726	1	ko00053	Metabolism	Carbohydrate metabolism	Lj1gvBRI29548;Lj1gvBRI15360;Lj1gvBRI36109;Lj1gvBRI09825;Lj1gvBRI16073;Lj1gvBRI37386;Lj1gvBRI05970;Lj1gvBRI29087;Lj1gvBRI11372;Lj1gvBRI31799;Lj1gvBRI36909;Lj1gvBRI36788;Lj1gvBRI36968;Lj1gvBRI36969;Lj1gvBRI36631;Lj1gvBRI37450;Lj1gvBRI06124;Lj1gvBRI03211;Lj1gvBRI37841;Lj1gvBRI32585;Lj1gvBRI37062;Lj1gvBRI11063;Lj1gvBRI38519;Lj1gvBRI37571	K00469+K00012+K00103+K00128+K12447+K17744+K00423+K00699+K14190+K16190
Other glycan degradation	20	164	0.558101	1	ko00511	Metabolism	Glycan biosynthesis and metabolism	Lj1gvBRI09884;Lj1gvBRI38412;Lj1gvBRI09770;Lj1gvBRI18688;Lj1gvBRI32673;Lj1gvBRI20271;Lj1gvBRI12713;Lj1gvBRI09878;Lj1gvBRI09883;Lj1gvBRI26962;Lj1gvBRI19577;Lj1gvBRI01832;Lj1gvBRI32672;Lj1gvBRI05867;Lj1gvBRI29235;Lj1gvBRI32313;Lj1gvBRI37557;Lj1gvBRI14404;Lj1gvBRI27828;Lj1gvBRI01752	K01206+K12309+K01191+K15923
Limonene and pinene degradation	2	15	0.568489	1	ko00903	Metabolism	Metabolism of terpenoids and polyketides	Lj1gvBRI16073;Lj1gvBRI11063	K00128
Vitamin B6 metabolism	3	24	0.582599	1	ko00750	Metabolism	Metabolism of cofactors and vitamins	Lj1gvBRI34688;Lj1gvBRI03343;Lj1gvBRI00788	K13248+K05275+K00831
Isoquinoline alkaloid biosynthesis	9	76	0.604698	1	ko00950	Metabolism	Biosynthesis of other secondary metabolites	Lj1gvBRI12265;Lj1gvBRI32055;Lj1gvBRI10433;Lj1gvBRI33904;Lj1gvBRI36483;Lj1gvBRI00138;Lj1gvBRI26741;Lj1gvBRI37883;Lj1gvBRI33886	K00276+K13383+K15849+K00811+K00422
Tyrosine metabolism	16	135	0.607708	1	ko00350	Metabolism	Amino acid metabolism	Lj1gvBRI12265;Lj1gvBRI07589;Lj1gvBRI32055;Lj1gvBRI33904;Lj1gvBRI36620;Lj1gvBRI02361;Lj1gvBRI36483;Lj1gvBRI38287;Lj1gvBRI00138;Lj1gvBRI07602;Lj1gvBRI06729;Lj1gvBRI26741;Lj1gvBRI37883;Lj1gvBRI33886;Lj1gvBRI24899;Lj1gvBRI03202	K00276+K18857+K15849+K00121+K00811+K00457+K00422+K07253
Biosynthesis of unsaturated fatty acids	6	51	0.613375	1	ko01040	Metabolism	Lipid metabolism	Lj1gvBRI11589;Lj1gvBRI37228;Lj1gvBRI01846;Lj1gvBRI32610;Lj1gvBRI01255;Lj1gvBRI33656	K10249+K10246+K00232+K03921
Glycine, serine and threonine metabolism	15	130	0.649294	1	ko00260	Metabolism	Amino acid metabolism	Lj1gvBRI12265;Lj1gvBRI37340;Lj1gvBRI04120;Lj1gvBRI25573;Lj1gvBRI35733;Lj1gvBRI36548;Lj1gvBRI32055;Lj1gvBRI05362;Lj1gvBRI05838;Lj1gvBRI00788;Lj1gvBRI29094;Lj1gvBRI00138;Lj1gvBRI33886;Lj1gvBRI10001;Lj1gvBRI13806	K00276+K00600+K01696+K00108+K00306+K12524+K15634+K01079+K00831+K01834+K01620
Tropane, piperidine and pyridine alkaloid biosynthesis	9	79	0.652102	1	ko00960	Metabolism	Biosynthesis of other secondary metabolites	Lj1gvBRI12265;Lj1gvBRI32055;Lj1gvBRI33904;Lj1gvBRI36483;Lj1gvBRI00138;Lj1gvBRI05174;Lj1gvBRI37883;Lj1gvBRI33886;Lj1gvBRI24267	K00276+K15849+K00811+K08081
Spliceosome	87	730	0.6541	1	ko03040	Genetic Information Processing	Transcription	Lj1gvBRI05773;Lj1gvBRI14975;Lj1gvBRI15384;Lj1gvBRI37374;Lj1gvBRI36903;Lj1gvBRI26952;Lj1gvBRI13280;Lj1gvBRI00732;Lj1gvBRI38283;Lj1gvBRI31112;Lj1gvBRI18628;Lj1gvBRI13781;Lj1gvBRI02201;Lj1gvBRI04794;Lj1gvBRI33483;Lj1gvBRI31220;Lj1gvBRI14935;Lj1gvBRI15212;Lj1gvBRI29114;Lj1gvBRI08139;Lj1gvBRI38242;Lj1gvBRI23523;Lj1gvBRI35596;Lj1gvBRI28640;Lj1gvBRI37097;Lj1gvBRI18679;Lj1gvBRI14952;Lj1gvBRI01093;Lj1gvBR…	K11091+K12897+K12855+K03283+K12879+K11086+K12835+K12822+K12862+K12833+K12880+K12848+K12900+K12818+K12875+K12811+K12850+K12741+K12829+K12812+K12842+K12624
Glyoxylate and dicarboxylate metabolism	16	140	0.666811	1	ko00630	Metabolism	Carbohydrate metabolism	Lj1gvBRI23492;Lj1gvBRI37340;Lj1gvBRI22086;Lj1gvBRI03881;Lj1gvBRI37959;Lj1gvBRI17367;Lj1gvBRI26391;Lj1gvBRI03692;Lj1gvBRI28682;Lj1gvBRI24940;Lj1gvBRI38425;Lj1gvBRI21001;Lj1gvBRI32553;Lj1gvBRI01689;Lj1gvBRI14010;Lj1gvBRI19764	K01601+K00600+K01569+K00284+K01638+K01455+K00025+K01915+K01602+K01913+K03781
Sulfur relay system	2	18	0.669916	1	ko04122	Genetic Information Processing	Folding, sorting and degradation	Lj1gvBRI35779;Lj1gvBRI00980	K11996
Butanoate metabolism	5	47	0.704354	1	ko00650	Metabolism	Carbohydrate metabolism	Lj1gvBRI02114;Lj1gvBRI03875;Lj1gvBRI03271;Lj1gvBRI23990;Lj1gvBRI04574	K01580+K01640+K01652+K01641
Caffeine metabolism	1	10	0.732102	1	ko00232	Metabolism	Biosynthesis of other secondary metabolites	Lj1gvBRI02323	K07409
Sphingolipid metabolism	15	139	0.747957	1	ko00600	Metabolism	Lipid metabolism	Lj1gvBRI36535;Lj1gvBRI38369;Lj1gvBRI03198;Lj1gvBRI05553;Lj1gvBRI36560;Lj1gvBRI37373;Lj1gvBRI26639;Lj1gvBRI12716;Lj1gvBRI26766;Lj1gvBRI01832;Lj1gvBRI05867;Lj1gvBRI29235;Lj1gvBRI37485;Lj1gvBRI36835;Lj1gvBRI01752	K12349+K04716+K07407+K04712+K12309
Glycosylphosphatidylinositol (GPI)-anchor biosynthesis	7	68	0.749606	1	ko00563	Metabolism	Glycan biosynthesis and metabolism	Lj1gvBRI09659;Lj1gvBRI00689;Lj1gvBRI06889;Lj1gvBRI18599;Lj1gvBRI01713;Lj1gvBRI21514;Lj1gvBRI18604	K03860+K03857
Glycosphingolipid biosynthesis - globo and isoglobo series	2	21	0.75112	1	ko00603	Metabolism	Glycan biosynthesis and metabolism	Lj1gvBRI26639;Lj1gvBRI12716	K07407
Phenylalanine, tyrosine and tryptophan biosynthesis	10	97	0.772539	1	ko00400	Metabolism	Amino acid metabolism	Lj1gvBRI04120;Lj1gvBRI38309;Lj1gvBRI09353;Lj1gvBRI33904;Lj1gvBRI36092;Lj1gvBRI02171;Lj1gvBRI36483;Lj1gvBRI37883;Lj1gvBRI25591;Lj1gvBRI32677	K01696+K01626+K05359+K15849+K01850+K01735+K00811+K13832
Glycolysis / Gluconeogenesis	34	308	0.781326	1	ko00010	Metabolism	Carbohydrate metabolism	Lj1gvBRI37643;Lj1gvBRI16073;Lj1gvBRI27379;Lj1gvBRI23322;Lj1gvBRI36727;Lj1gvBRI07589;Lj1gvBRI16548;Lj1gvBRI09840;Lj1gvBRI05362;Lj1gvBRI27007;Lj1gvBRI13879;Lj1gvBRI28521;Lj1gvBRI35921;Lj1gvBRI24050;Lj1gvBRI33778;Lj1gvBRI36620;Lj1gvBRI30752;Lj1gvBRI10873;Lj1gvBRI02361;Lj1gvBRI04155;Lj1gvBRI29094;Lj1gvBRI12684;Lj1gvBRI00471;Lj1gvBRI38287;Lj1gvBRI38576;Lj1gvBRI34354;Lj1gvBRI07602;Lj1gvBRI15979;Lj1gvBR…	K01810+K00128+K01623+K01792+K00627+K18857+K01803+K15634+K00162+K00850+K00134+K01689+K00131+K00121+K01834+K01913
N-Glycan biosynthesis	8	80	0.785959	1	ko00510	Metabolism	Glycan biosynthesis and metabolism	Lj1gvBRI12726;Lj1gvBRI23406;Lj1gvBRI18850;Lj1gvBRI35246;Lj1gvBRI34521;Lj1gvBRI02896;Lj1gvBRI03871;Lj1gvBRI37716	K00737+K01228+K07151+K07441+K05546+K01230
Biosynthesis of amino acids	60	532	0.791827	1	ko01230	Metabolism	Global and overview maps	Lj1gvBRI21650;Lj1gvBRI37340;Lj1gvBRI02521;Lj1gvBRI22385;Lj1gvBRI04120;Lj1gvBRI38309;Lj1gvBRI27379;Lj1gvBRI11974;Lj1gvBRI04338;Lj1gvBRI36548;Lj1gvBRI25070;Lj1gvBRI23406;Lj1gvBRI09353;Lj1gvBRI36740;Lj1gvBRI18679;Lj1gvBRI08868;Lj1gvBRI18690;Lj1gvBRI09840;Lj1gvBRI23405;Lj1gvBRI05362;Lj1gvBRI33904;Lj1gvBRI10669;Lj1gvBRI13879;Lj1gvBRI28521;Lj1gvBRI35921;Lj1gvBRI16675;Lj1gvBRI22299;Lj1gvBRI24050;Lj1gvBR…	K00789+K00600+K12657+K00052+K01696+K01626+K01623+K00549+K00145+K12524+K01953+K01738+K05359+K01649+K01807+K01803+K15634+K15849+K01476+K00850+K00134+K01689+K01079+K00826+K01850+K00930+K00831+K01735+K01834+K01915+K00811+K01652+K01620+K13832+K01703
Monoterpenoid biosynthesis	2	24	0.814493	1	ko00902	Metabolism	Metabolism of terpenoids and polyketides	Lj1gvBRI37016;Lj1gvBRI36258	K15095+K15086
RNA transport	74	660	0.828969	1	ko03013	Genetic Information Processing	Translation	Lj1gvBRI01051;Lj1gvBRI23915;Lj1gvBRI04291;Lj1gvBRI36903;Lj1gvBRI12721;Lj1gvBRI36052;Lj1gvBRI02201;Lj1gvBRI30232;Lj1gvBRI33483;Lj1gvBRI29114;Lj1gvBRI26747;Lj1gvBRI08085;Lj1gvBRI35596;Lj1gvBRI18488;Lj1gvBRI29359;Lj1gvBRI19236;Lj1gvBRI30216;Lj1gvBRI32485;Lj1gvBRI32877;Lj1gvBRI29226;Lj1gvBRI38098;Lj1gvBRI34502;Lj1gvBRI29635;Lj1gvBRI25858;Lj1gvBRI07846;Lj1gvBRI00556;Lj1gvBRI35806;Lj1gvBRI05608;Lj1gvBR…	K14299+K03242+K14292+K12879+K03252+K13126+K12880+K03262+K12875+K13171+K03239+K03113+K03539+K03259+K14325+K14306+K07936+K18213+K14301+K12812+K02516+K01164+K03231+K14308+K00784+K14326+K03260+K05019
Carbon fixation in photosynthetic organisms	20	196	0.846955	1	ko00710	Metabolism	Energy metabolism	Lj1gvBRI23492;Lj1gvBRI34342;Lj1gvBRI27379;Lj1gvBRI08868;Lj1gvBRI09840;Lj1gvBRI28521;Lj1gvBRI24050;Lj1gvBRI30752;Lj1gvBRI18867;Lj1gvBRI27877;Lj1gvBRI03692;Lj1gvBRI12684;Lj1gvBRI11360;Lj1gvBRI24940;Lj1gvBRI38576;Lj1gvBRI15979;Lj1gvBRI21001;Lj1gvBRI35827;Lj1gvBRI32553;Lj1gvBRI01689	K01601+K00029+K01623+K01807+K01803+K00134+K00025+K01100+K01602
2-Oxocarboxylic acid metabolism	13	133	0.85032	1	ko01210	Metabolism	Global and overview maps	Lj1gvBRI22385;Lj1gvBRI04338;Lj1gvBRI18679;Lj1gvBRI18690;Lj1gvBRI25124;Lj1gvBRI35402;Lj1gvBRI18689;Lj1gvBRI35696;Lj1gvBRI36483;Lj1gvBRI21920;Lj1gvBRI26639;Lj1gvBRI23990;Lj1gvBRI14228	K00052+K00145+K01649+K12153+K00826+K00930+K00811+K11820+K01652+K01703
mRNA surveillance pathway	42	391	0.852519	1	ko03015	Genetic Information Processing	Translation	Lj1gvBRI20944;Lj1gvBRI36052;Lj1gvBRI02201;Lj1gvBRI26747;Lj1gvBRI35596;Lj1gvBRI18488;Lj1gvBRI29226;Lj1gvBRI28088;Lj1gvBRI00556;Lj1gvBRI35806;Lj1gvBRI38427;Lj1gvBRI05608;Lj1gvBRI04280;Lj1gvBRI34824;Lj1gvBRI17842;Lj1gvBRI09765;Lj1gvBRI12394;Lj1gvBRI10245;Lj1gvBRI20777;Lj1gvBRI33225;Lj1gvBRI09752;Lj1gvBRI22468;Lj1gvBRI07816;Lj1gvBRI10147;Lj1gvBRI18830;Lj1gvBRI20677;Lj1gvBRI16667;Lj1gvBRI06503;Lj1gvBR…	K11584+K13126+K12875+K13171+K14399+K14325+K14411+K03265+K12812+K15542+K14326+K06269
Ubiquitin mediated proteolysis	32	307	0.868645	1	ko04120	Genetic Information Processing	Folding, sorting and degradation	Lj1gvBRI29579;Lj1gvBRI32528;Lj1gvBRI35687;Lj1gvBRI29192;Lj1gvBRI12198;Lj1gvBRI15757;Lj1gvBRI00347;Lj1gvBRI36052;Lj1gvBRI16277;Lj1gvBRI07974;Lj1gvBRI11402;Lj1gvBRI17871;Lj1gvBRI03776;Lj1gvBRI01455;Lj1gvBRI36687;Lj1gvBRI24043;Lj1gvBRI37063;Lj1gvBRI17411;Lj1gvBRI25874;Lj1gvBRI17842;Lj1gvBRI35041;Lj1gvBRI25369;Lj1gvBRI06508;Lj1gvBRI20917;Lj1gvBRI16290;Lj1gvBRI20495;Lj1gvBRI02416;Lj1gvBRI15752;Lj1gvBR…	K03350+K10260+K10144+K03094+K03347+K10571+K03362+K10614+K10592+K10143+K06689+K03354+K10615+K06688+K03363+K10140
One carbon pool by folate	3	39	0.875673	1	ko00670	Metabolism	Metabolism of cofactors and vitamins	Lj1gvBRI37340;Lj1gvBRI24187;Lj1gvBRI26218	K00600+K00288
Glycosaminoglycan degradation	7	80	0.878363	1	ko00531	Metabolism	Glycan biosynthesis and metabolism	Lj1gvBRI08002;Lj1gvBRI05855;Lj1gvBRI28816;Lj1gvBRI01832;Lj1gvBRI05867;Lj1gvBRI29235;Lj1gvBRI01752	K10532+K12309
Fructose and mannose metabolism	12	129	0.885493	1	ko00051	Metabolism	Carbohydrate metabolism	Lj1gvBRI26317;Lj1gvBRI27379;Lj1gvBRI09840;Lj1gvBRI13879;Lj1gvBRI33778;Lj1gvBRI04155;Lj1gvBRI13645;Lj1gvBRI12684;Lj1gvBRI00471;Lj1gvBRI38576;Lj1gvBRI34354;Lj1gvBRI35827	K19355+K01623+K01803+K00850+K00847
Amino sugar and nucleotide sugar metabolism	50	476	0.905176	1	ko00520	Metabolism	Carbohydrate metabolism	Lj1gvBRI10887;Lj1gvBRI37643;Lj1gvBRI15360;Lj1gvBRI08280;Lj1gvBRI36109;Lj1gvBRI05977;Lj1gvBRI31184;Lj1gvBRI10805;Lj1gvBRI34019;Lj1gvBRI36142;Lj1gvBRI16548;Lj1gvBRI37386;Lj1gvBRI37632;Lj1gvBRI07859;Lj1gvBRI28521;Lj1gvBRI05674;Lj1gvBRI01423;Lj1gvBRI36909;Lj1gvBRI17820;Lj1gvBRI24050;Lj1gvBRI36788;Lj1gvBRI36968;Lj1gvBRI36969;Lj1gvBRI25790;Lj1gvBRI13645;Lj1gvBRI03912;Lj1gvBRI29085;Lj1gvBRI15304;Lj1gvBR…	K01183+K01810+K00012+K13379+K20547+K08679+K12447+K00975+K12448+K00965+K00847+K01097+K15920+K08678+K13648+K16190+K12451
Peroxisome	22	226	0.906164	1	ko04146	Cellular Processes	Transport and catabolism	Lj1gvBRI24821;Lj1gvBRI05837;Lj1gvBRI37100;Lj1gvBRI05397;Lj1gvBRI21899;Lj1gvBRI35733;Lj1gvBRI38270;Lj1gvBRI16548;Lj1gvBRI36450;Lj1gvBRI05838;Lj1gvBRI03206;Lj1gvBRI27806;Lj1gvBRI03875;Lj1gvBRI03271;Lj1gvBRI32610;Lj1gvBRI01255;Lj1gvBRI37082;Lj1gvBRI11758;Lj1gvBRI02318;Lj1gvBRI38298;Lj1gvBRI26851;Lj1gvBRI19764	K13346+K08726+K13343+K00306+K13356+K04564+K13348+K01640+K00232+K01578+K13352+K17879+K03781
Other types of O-glycan biosynthesis	3	43	0.913546	1	ko00514	Metabolism	Glycan biosynthesis and metabolism	Lj1gvBRI38634;Lj1gvBRI01140;Lj1gvBRI03954	K20783+K18134
Monobactam biosynthesis	2	32	0.918744	1	ko00261	Metabolism	Biosynthesis of other secondary metabolites	Lj1gvBRI36548;Lj1gvBRI10001	K12524
Base excision repair	8	97	0.923348	1	ko03410	Genetic Information Processing	Replication and repair	Lj1gvBRI06288;Lj1gvBRI38314;Lj1gvBRI23818;Lj1gvBRI27732;Lj1gvBRI06289;Lj1gvBRI03632;Lj1gvBRI08518;Lj1gvBRI06280	K01246+K10798
Lysine biosynthesis	2	36	0.947138	1	ko00300	Metabolism	Amino acid metabolism	Lj1gvBRI36548;Lj1gvBRI10001	K12524
Riboflavin metabolism	3	49	0.950981	1	ko00740	Metabolism	Metabolism of cofactors and vitamins	Lj1gvBRI35170;Lj1gvBRI32214;Lj1gvBRI24102	K01513+K14652+K18453
Glycosphingolipid biosynthesis - ganglio series	4	63	0.960439	1	ko00604	Metabolism	Glycan biosynthesis and metabolism	Lj1gvBRI01832;Lj1gvBRI05867;Lj1gvBRI29235;Lj1gvBRI01752	K12309
Citrate cycle (TCA cycle)	6	86	0.962484	1	ko00020	Metabolism	Carbohydrate metabolism	Lj1gvBRI36727;Lj1gvBRI27007;Lj1gvBRI28140;Lj1gvBRI03692;Lj1gvBRI01689;Lj1gvBRI21597	K00627+K00162+K00164+K00025+K01648
Arginine biosynthesis	6	87	0.96534	1	ko00220	Metabolism	Amino acid metabolism	Lj1gvBRI04338;Lj1gvBRI10669;Lj1gvBRI35696;Lj1gvBRI37059;Lj1gvBRI28682;Lj1gvBRI36483	K00145+K01476+K00930+K01915+K00811
Pantothenate and CoA biosynthesis	4	66	0.969841	1	ko00770	Metabolism	Metabolism of cofactors and vitamins	Lj1gvBRI35170;Lj1gvBRI35402;Lj1gvBRI25874;Lj1gvBRI23990	K01513+K00826+K06133+K01652
Terpenoid backbone biosynthesis	7	101	0.972749	1	ko00900	Metabolism	Metabolism of terpenoids and polyketides	Lj1gvBRI15617;Lj1gvBRI00509;Lj1gvBRI33044;Lj1gvBRI26007;Lj1gvBRI04574;Lj1gvBRI29667;Lj1gvBRI33579	K12742+K01662+K01641+K11778+K00021
Pyrimidine metabolism	10	133	0.972938	1	ko00240	Metabolism	Nucleotide metabolism	Lj1gvBRI38309;Lj1gvBRI16026;Lj1gvBRI35170;Lj1gvBRI03265;Lj1gvBRI36772;Lj1gvBRI33924;Lj1gvBRI29465;Lj1gvBRI13395;Lj1gvBRI23290;Lj1gvBRI30526	K00876+K00943+K01513+K01937+K00940+K14641+K01510
Pyruvate metabolism	19	226	0.976529	1	ko00620	Metabolism	Carbohydrate metabolism	Lj1gvBRI34342;Lj1gvBRI06184;Lj1gvBRI16073;Lj1gvBRI36727;Lj1gvBRI34455;Lj1gvBRI36855;Lj1gvBRI18679;Lj1gvBRI18690;Lj1gvBRI27007;Lj1gvBRI36107;Lj1gvBRI17367;Lj1gvBRI09568;Lj1gvBRI18689;Lj1gvBRI03692;Lj1gvBRI36602;Lj1gvBRI11063;Lj1gvBRI01689;Lj1gvBRI38402;Lj1gvBRI14010	K00029+K01963+K00128+K00627+K01069+K01649+K00162+K02160+K01638+K00025+K00102+K01913
Brassinosteroid biosynthesis	1	30	0.980804	1	ko00905	Metabolism	Metabolism of terpenoids and polyketides	Lj1gvBRI04259	K09588
Folate biosynthesis	3	59	0.981846	1	ko00790	Metabolism	Metabolism of cofactors and vitamins	Lj1gvBRI32214;Lj1gvBRI19312;Lj1gvBRI25571	K14652+K01633+K15631
Protein export	4	72	0.982721	1	ko03060	Genetic Information Processing	Folding, sorting and degradation	Lj1gvBRI21572;Lj1gvBRI37694;Lj1gvBRI37857;Lj1gvBRI22453	K10956+K03070+K03106
Carbon metabolism	56	581	0.983057	1	ko01200	Metabolism	Global and overview maps	Lj1gvBRI23492;Lj1gvBRI37643;Lj1gvBRI34342;Lj1gvBRI03361;Lj1gvBRI37340;Lj1gvBRI06184;Lj1gvBRI15168;Lj1gvBRI27379;Lj1gvBRI36727;Lj1gvBRI36855;Lj1gvBRI23406;Lj1gvBRI36740;Lj1gvBRI16548;Lj1gvBRI08868;Lj1gvBRI09840;Lj1gvBRI23405;Lj1gvBRI05362;Lj1gvBRI27007;Lj1gvBRI36107;Lj1gvBRI13879;Lj1gvBRI28140;Lj1gvBRI28521;Lj1gvBRI35921;Lj1gvBRI24050;Lj1gvBRI05838;Lj1gvBRI33778;Lj1gvBRI17367;Lj1gvBRI30752;Lj1gvBR…	K01601+K01810+K00029+K00036+K00600+K01963+K01623+K00627+K05605+K01738+K01807+K01803+K15634+K00162+K02160+K00850+K00164+K00134+K01689+K01079+K01638+K00131+K00121+K01455+K00831+K00025+K01834+K01100+K01602+K01913+K03781
Biotin metabolism	1	32	0.985254	1	ko00780	Metabolism	Metabolism of cofactors and vitamins	Lj1gvBRI17231	K00059
Proteasome	7	111	0.987673	1	ko03050	Genetic Information Processing	Folding, sorting and degradation	Lj1gvBRI24962;Lj1gvBRI32055;Lj1gvBRI17341;Lj1gvBRI16077;Lj1gvBRI07809;Lj1gvBRI24725;Lj1gvBRI02581	K03038+K03028+K03029+K06699+K06700+K03062
Aminoacyl-tRNA biosynthesis	13	176	0.987674	1	ko00970	Genetic Information Processing	Translation	Lj1gvBRI15079;Lj1gvBRI11735;Lj1gvBRI02547;Lj1gvBRI23657;Lj1gvBRI00933;Lj1gvBRI15080;Lj1gvBRI24047;Lj1gvBRI29619;Lj1gvBRI17016;Lj1gvBRI29716;Lj1gvBRI17013;Lj1gvBRI20025;Lj1gvBRI32757	K01870+K01892+K02433+K02434+K22503
SNARE interactions in vesicular transport	3	63	0.987962	1	ko04130	Genetic Information Processing	Folding, sorting and degradation	Lj1gvBRI04153;Lj1gvBRI03781;Lj1gvBRI03782	K08505+K08486
Purine metabolism	14	192	0.991469	1	ko00230	Metabolism	Nucleotide metabolism	Lj1gvBRI11423;Lj1gvBRI18718;Lj1gvBRI17419;Lj1gvBRI23208;Lj1gvBRI35170;Lj1gvBRI09672;Lj1gvBRI29465;Lj1gvBRI34009;Lj1gvBRI23290;Lj1gvBRI34570;Lj1gvBRI24102;Lj1gvBRI30526;Lj1gvBRI03990;Lj1gvBRI02326	K00860+K01923+K01517+K02083+K01513+K13484+K00940+K00856+K14641+K00951+K18453+K01510+K00942
Alanine, aspartate and glutamate metabolism	5	95	0.993659	1	ko00250	Metabolism	Amino acid metabolism	Lj1gvBRI02114;Lj1gvBRI25070;Lj1gvBRI16675;Lj1gvBRI28682;Lj1gvBRI36483	K01580+K01953+K01915+K00811
Autophagy - other	2	57	0.995073	1	ko04136	Cellular Processes	Transport and catabolism	Lj1gvBRI36097;Lj1gvBRI32610	K17908+K08343
Fatty acid metabolism	12	186	0.997179	1	ko01212	Metabolism	Global and overview maps	Lj1gvBRI00380;Lj1gvBRI06184;Lj1gvBRI11589;Lj1gvBRI17231;Lj1gvBRI37228;Lj1gvBRI36107;Lj1gvBRI09568;Lj1gvBRI01846;Lj1gvBRI32610;Lj1gvBRI01255;Lj1gvBRI31639;Lj1gvBRI33656	K10781+K01963+K10249+K00059+K10246+K02160+K00232+K03921
alpha-Linolenic acid metabolism	25	331	0.99823	1	ko00592	Metabolism	Lipid metabolism	Lj1gvBRI09210;Lj1gvBRI00126;Lj1gvBRI02180;Lj1gvBRI22278;Lj1gvBRI12780;Lj1gvBRI18230;Lj1gvBRI07589;Lj1gvBRI07987;Lj1gvBRI28967;Lj1gvBRI26170;Lj1gvBRI02463;Lj1gvBRI01081;Lj1gvBRI36620;Lj1gvBRI08485;Lj1gvBRI11951;Lj1gvBRI01370;Lj1gvBRI00014;Lj1gvBRI38287;Lj1gvBRI32610;Lj1gvBRI01255;Lj1gvBRI25481;Lj1gvBRI02470;Lj1gvBRI35149;Lj1gvBRI07602;Lj1gvBRI14447	K16818+K08241+K00224+K10525+K01723+K18857+K00454+K10526+K00232+K01047
Fatty acid biosynthesis	7	136	0.998569	1	ko00061	Metabolism	Lipid metabolism	Lj1gvBRI00380;Lj1gvBRI06184;Lj1gvBRI17231;Lj1gvBRI36107;Lj1gvBRI09568;Lj1gvBRI31639;Lj1gvBRI33656	K10781+K01963+K00059+K02160+K03921
Ribosome biogenesis in eukaryotes	27	370	0.999427	1	ko03008	Genetic Information Processing	Translation	Lj1gvBRI21430;Lj1gvBRI20275;Lj1gvBRI09575;Lj1gvBRI30952;Lj1gvBRI02263;Lj1gvBRI09821;Lj1gvBRI18513;Lj1gvBRI17955;Lj1gvBRI26123;Lj1gvBRI08919;Lj1gvBRI32485;Lj1gvBRI07273;Lj1gvBRI10271;Lj1gvBRI29773;Lj1gvBRI09822;Lj1gvBRI37809;Lj1gvBRI24834;Lj1gvBRI33225;Lj1gvBRI37867;Lj1gvBRI12047;Lj1gvBRI38576;Lj1gvBRI32905;Lj1gvBRI06033;Lj1gvBRI15273;Lj1gvBRI33080;Lj1gvBRI10426;Lj1gvBRI07637	K12619+K14568+K03097+K14573+K03539+K14563+K14537+K07936+K14561+K01164+K14557+K14565+K14544+K11128
Propanoate metabolism	6	135	0.999524	1	ko00640	Metabolism	Carbohydrate metabolism	Lj1gvBRI06184;Lj1gvBRI36855;Lj1gvBRI36107;Lj1gvBRI09568;Lj1gvBRI36560;Lj1gvBRI11758	K01963+K05605+K02160+K01578
Selenocompound metabolism	6	136	0.999568	1	ko00450	Metabolism	Metabolism of other amino acids	Lj1gvBRI06184;Lj1gvBRI11974;Lj1gvBRI37734;Lj1gvBRI33904;Lj1gvBRI37034;Lj1gvBRI31960	K00384+K00549+K00816
Oxidative phosphorylation	14	239	0.999729	1	ko00190	Metabolism	Energy metabolism	Lj1gvBRI15210;Lj1gvBRI37643;Lj1gvBRI36855;Lj1gvBRI15551;Lj1gvBRI16548;Lj1gvBRI15546;Lj1gvBRI37638;Lj1gvBRI16985;Lj1gvBRI15545;Lj1gvBRI36560;Lj1gvBRI19244;Lj1gvBRI03058;Lj1gvBRI36487;Lj1gvBRI06125	K02115+K02154+K03942+K01507+K05579+K02261+K02260+K01535
Phagosome	6	154	0.999928	1	ko04145	Cellular Processes	Transport and catabolism	Lj1gvBRI37643;Lj1gvBRI21572;Lj1gvBRI26872;Lj1gvBRI18520;Lj1gvBRI26868;Lj1gvBRI30716	K02154+K10956+K01365+K07889
Basal transcription factors	3	138	0.999997	1	ko03022	Genetic Information Processing	Transcription	Lj1gvBRI06184;Lj1gvBRI35517;Lj1gvBRI29338	K03139+K03126+K03137
Homologous recombination	24	444	1	1	ko03440	Genetic Information Processing	Replication and repair	Lj1gvBRI31981;Lj1gvBRI34285;Lj1gvBRI26604;Lj1gvBRI37374;Lj1gvBRI01719;Lj1gvBRI31461;Lj1gvBRI21260;Lj1gvBRI01556;Lj1gvBRI21981;Lj1gvBRI38137;Lj1gvBRI30523;Lj1gvBRI20264;Lj1gvBRI30167;Lj1gvBRI35793;Lj1gvBRI21867;Lj1gvBRI38617;Lj1gvBRI38225;Lj1gvBRI19025;Lj1gvBRI08256;Lj1gvBRI36658;Lj1gvBRI21261;Lj1gvBRI13078;Lj1gvBRI28408;Lj1gvBRI00244	K07466+K03165+K10901+K12173+K10683+K10875
Linoleic acid metabolism	25	724	1	1	ko00591	Metabolism	Lipid metabolism	Lj1gvBRI11949;Lj1gvBRI37318;Lj1gvBRI09836;Lj1gvBRI22393;Lj1gvBRI03703;Lj1gvBRI28967;Lj1gvBRI37367;Lj1gvBRI34630;Lj1gvBRI01081;Lj1gvBRI05608;Lj1gvBRI06660;Lj1gvBRI29085;Lj1gvBRI34629;Lj1gvBRI11951;Lj1gvBRI01370;Lj1gvBRI31471;Lj1gvBRI25481;Lj1gvBRI22413;Lj1gvBRI36612;Lj1gvBRI35149;Lj1gvBRI13738;Lj1gvBRI10921;Lj1gvBRI02323;Lj1gvBRI28974;Lj1gvBRI14447	K15718+K00454+K01047+K07409
Nucleotide excision repair	22	449	1	1	ko03420	Genetic Information Processing	Replication and repair	Lj1gvBRI31981;Lj1gvBRI34285;Lj1gvBRI26604;Lj1gvBRI37374;Lj1gvBRI01719;Lj1gvBRI31461;Lj1gvBRI01264;Lj1gvBRI27695;Lj1gvBRI28417;Lj1gvBRI01556;Lj1gvBRI21981;Lj1gvBRI38137;Lj1gvBRI01277;Lj1gvBRI21867;Lj1gvBRI38617;Lj1gvBRI36097;Lj1gvBRI06723;Lj1gvBRI38225;Lj1gvBRI19025;Lj1gvBRI17985;Lj1gvBRI36658;Lj1gvBRI21866	K07466+K10848+K10840+K10755+K10756+K10839+K10140
Ribosome	20	529	1	1	ko03010	Genetic Information Processing	Translation	Lj1gvBRI12290;Lj1gvBRI24665;Lj1gvBRI25095;Lj1gvBRI16947;Lj1gvBRI11439;Lj1gvBRI37172;Lj1gvBRI11822;Lj1gvBRI17401;Lj1gvBRI16380;Lj1gvBRI02525;Lj1gvBRI28630;Lj1gvBRI16573;Lj1gvBRI37741;Lj1gvBRI38140;Lj1gvBRI38212;Lj1gvBRI00238;Lj1gvBRI32589;Lj1gvBRI08258;Lj1gvBRI26917;Lj1gvBRI34005	K02875+K02986+K02866+K02987+K02943+K02923+K02960+K02941+K02985+K02925+K02881+K02992
Mismatch repair	16	386	1	1	ko03430	Genetic Information Processing	Replication and repair	Lj1gvBRI31981;Lj1gvBRI34285;Lj1gvBRI26604;Lj1gvBRI37374;Lj1gvBRI01719;Lj1gvBRI31461;Lj1gvBRI28417;Lj1gvBRI01556;Lj1gvBRI21981;Lj1gvBRI38137;Lj1gvBRI21867;Lj1gvBRI38617;Lj1gvBRI36097;Lj1gvBRI38225;Lj1gvBRI19025;Lj1gvBRI36658	K07466+K10755+K10756
Lysine degradation	13	334	1	1	ko00310	Metabolism	Amino acid metabolism	Lj1gvBRI11633;Lj1gvBRI31489;Lj1gvBRI16073;Lj1gvBRI35733;Lj1gvBRI05666;Lj1gvBRI01270;Lj1gvBRI36164;Lj1gvBRI28140;Lj1gvBRI01423;Lj1gvBRI28069;Lj1gvBRI27288;Lj1gvBRI30594;Lj1gvBRI11063	K11423+K11420+K00128+K00306+K00164
DNA replication	18	418	1	1	ko03030	Genetic Information Processing	Replication and repair	Lj1gvBRI31981;Lj1gvBRI34285;Lj1gvBRI26604;Lj1gvBRI37374;Lj1gvBRI01719;Lj1gvBRI31461;Lj1gvBRI28417;Lj1gvBRI01556;Lj1gvBRI21981;Lj1gvBRI38137;Lj1gvBRI21867;Lj1gvBRI38617;Lj1gvBRI36097;Lj1gvBRI19267;Lj1gvBRI38225;Lj1gvBRI37867;Lj1gvBRI19025;Lj1gvBRI36658	K07466+K10755+K10756+K03469

## Sheet: Supplementary Table S15
Supplementary Table S15 Differentially expressed genes (DEGs) between high temperature (37℃) stress and control (CK)
GeneID	Length	CK_6h-Expression	T37_6h-Expression	log2FoldChange(T37_6h/CK_6h)	Padj	Up/Down-Regulation	Pvalue
Lj1gvBRI11569	2856	351.884	74.6474	-2.23694	2.13696e-23	Down	2.30631e-24
Lj1gvBRI26758	2383	513.274	1115.59	1.12	5.31592e-24	Up	5.6075e-25
Lj1gvBRI02195	1641	7.47162	34.9431	2.22551	0.000940297	Up	0.000324695
Lj1gvBRI17778	1435	9236.82	3117.01	-1.56723	1.65899e-250	Down	1.54911e-252
Lj1gvBRI06844	981	297.164	86.9522	-1.77296	5.20181e-14	Down	8.35918e-15
Lj1gvBRI04607	408	161.272	78.7991	-1.03325	0.000408039	Down	0.000134866
Lj1gvBRI10103	1421	244.46	517.247	1.08126	2.67984e-11	Up	5.00629e-12
Lj1gvBRI22015	912	237.412	82.6786	-1.5218	1.31907e-09	Down	2.76138e-10
Lj1gvBRI05832	2034	476.804	191.7	-1.31455	3.97845e-13	Down	6.68687e-14
Lj1gvBRI34931	371	10.6997	35.5455	1.73209	0.00800916	Up	0.00314828
Lj1gvBRI38004	2679	812.63	222.81	-1.86678	2.23754e-40	Down	1.46657e-41
Lj1gvBRI24574	1854	60.4693	27.7606	-1.12317	0.0282187	Down	0.0121616
Lj1gvBRI36671	2573	25.6099	76.2265	1.57359	0.00103016	Up	0.000357586
Lj1gvBRI18515	813	18.6536	44.5529	1.25606	0.0278205	Up	0.0119774
Lj1gvBRI38513	3513	54.3638	166.834	1.61769	8.56226e-08	Up	2.03386e-08
Lj1gvBRI06328	2805	7833.85	17816.3	1.1854	7.04168e-252	Up	6.51163e-254
Lj1gvBRI34595	1116	6858.68	2389.42	-1.52127	2.84724e-216	Down	3.07031e-218
Lj1gvBRI27332	611	42.9788	88.4847	1.0418	0.0135706	Up	0.00552527
Lj1gvBRI01297	1857	1523.96	4519.73	1.56842	4.6117e-152	Up	7.50119e-154
Lj1gvBRI35269	2544	157.383	70.108	-1.16663	0.000120701	Down	3.76911e-05
Lj1gvBRI36392	1546	38.9105	15.9005	-1.29108	0.0346686	Down	0.0152001
Lj1gvBRI09210	1183	26.8348	67.2392	1.3252	0.00436327	Up	0.00164442
Lj1gvBRI09607	1680	16.7054	38.4013	1.20084	0.0499961	Up	0.0226149
Lj1gvBRI32048	2642	121.261	31.2919	-1.95425	3.89622e-07	Down	9.74437e-08
Lj1gvBRI25223	1191	139.184	382.848	1.45978	5.02488e-14	Up	8.06578e-15
Lj1gvBRI25025	3755	135.53	66.4075	-1.0292	0.00134372	Down	0.000473191
Lj1gvBRI09329	1720	9321.09	3154.05	-1.56329	8.75989e-283	Down	7.22976e-285
Lj1gvBRI01124	2391	52.2701	385.957	2.88438	1.86293e-33	Up	1.45897e-34
Lj1gvBRI28594	1930	4774.79	73.8157	-6.01537	0	Down	0
Lj1gvBRI31157	1600	6809.29	2613	-1.3818	3.87466e-180	Down	5.26362e-182
Lj1gvBRI24100	2646	1086.15	416.934	-1.38133	8.03944e-30	Down	6.99356e-31
Lj1gvBRI07496	2431	16.5456	4.26737	-1.95503	0.0293608	Down	0.0126812
Lj1gvBRI21062	2955	690.549	1506.06	1.12496	1.96312e-33	Up	1.53921e-34
Lj1gvBRI15079	808	12.2296	2.23551	-2.45171	0.0127471	Down	0.0051704
Lj1gvBRI14697	1851	3425.7	455.528	-2.91079	2.35307e-281	Down	1.96331e-283
Lj1gvBRI02151	948	322.277	151.761	-1.0865	3.30338e-07	Down	8.21393e-08
Lj1gvBRI17913	1022	104.415	234.692	1.16844	1.39118e-06	Up	3.63603e-07
Lj1gvBRI06862	2650	111.493	51.9758	-1.10105	0.00199148	Down	0.000716473
Lj1gvBRI15640	2427	224.035	34.9389	-2.68082	3.11215e-19	Down	3.94373e-20
Lj1gvBRI19889	3726	656.408	1467.73	1.16092	1.50714e-33	Up	1.17624e-34
Lj1gvBRI12189	1448	473.13	997.727	1.07641	1.58427e-20	Up	1.89879e-21
Lj1gvBRI01145	2983	207.693	1090.85	2.39292	1.66245e-73	Up	5.92392e-75
Lj1gvBRI07371	1412	37.0656	113.545	1.61512	1.30441e-05	Up	3.71767e-06
Lj1gvBRI04238	1087	329.364	138.886	-1.24578	2.55416e-09	Down	5.45391e-10
Lj1gvBRI22156	2861	102.644	263.48	1.36004	6.13744e-09	Up	1.34658e-09
Lj1gvBRI08152	567	450.101	156.608	-1.52309	1.46183e-16	Down	2.07832e-17
Lj1gvBRI13096	3580	994.075	420.93	-1.23978	9.86582e-26	Down	9.79777e-27
Lj1gvBRI01509	1499	3128.48	1455.67	-1.10378	7.99834e-62	Down	3.43794e-63
Lj1gvBRI32262	855	59.1764	16.6661	-1.82811	0.000421009	Down	0.000139432
Lj1gvBRI05706	1704	454.026	70143.5	7.27139	0	Up	0
Lj1gvBRI32697	1079	326.465	157.357	-1.05289	2.22944e-07	Down	5.46766e-08
Lj1gvBRI12215	2028	92.1687	11.1913	-3.0419	3.18892e-10	Down	6.38764e-11
Lj1gvBRI18842	702	766.271	1759.6	1.19932	3.68231e-42	Up	2.31704e-43
Lj1gvBRI01842	1962	556.978	1624	1.54386	2.86467e-57	Up	1.33229e-58
Lj1gvBRI23211	1407	157.659	50.6941	-1.63692	1.66732e-07	Down	4.04236e-08
Lj1gvBRI25772	4956	860.663	1922.96	1.15981	5.92932e-43	Up	3.672e-44
Lj1gvBRI19972	1617	49.6937	104.575	1.07341	0.00342273	Up	0.00126738
Lj1gvBRI12849	1272	1.61285	7.65359	2.24653	0.037262	Up	0.0164261
Lj1gvBRI07675	6121	245.715	532.81	1.11664	7.87358e-12	Up	1.42725e-12
Lj1gvBRI21859	1407	151.57	45.6443	-1.73148	1.75032e-07	Down	4.25309e-08
Lj1gvBRI19570	819	45.1538	20.0339	-1.17241	0.0452035	Down	0.0202673
Lj1gvBRI26014	2183	3.73905	156.735	5.38951	2.89104e-21	Up	3.3814e-22
Lj1gvBRI01885	663	395.514	909.8	1.20182	1.36757e-22	Up	1.52044e-23
Lj1gvBRI15717	927	2118.44	4345.89	1.03665	2.72572e-76	Up	9.31863e-78
Lj1gvBRI03604	2926	6530.44	2343.47	-1.47853	2.18383e-193	Down	2.72987e-195
Lj1gvBRI27009	1635	154.822	374.083	1.27275	4.69852e-11	Up	8.93029e-12
Lj1gvBRI02325	933	9.29891	1.22227	-2.9275	0.00502835	Down	0.00191204
Lj1gvBRI09425	2086	1824.19	9751.11	2.41831	0	Up	0
Lj1gvBRI24641	360	31.5734	72.9748	1.20869	0.00727728	Up	0.00283954
Lj1gvBRI01099	975	36.5771	118.222	1.69248	2.73766e-06	Up	7.335e-07
Lj1gvBRI27131	1965	123.759	55.6522	-1.15302	0.000784902	Down	0.000268813
Lj1gvBRI02557	1250	105.434	25.8803	-2.02641	8.61716e-06	Down	2.41158e-06
Lj1gvBRI16467	1966	97.2909	240.759	1.30721	1.12396e-07	Up	2.69488e-08
Lj1gvBRI15986	2031	48.565	9.02977	-2.42716	4.58449e-05	Down	1.37498e-05
Lj1gvBRI01764	1856	18.4561	4.29362	-2.10383	0.0149283	Down	0.00612032
Lj1gvBRI20331	3603	3697.41	8123.49	1.13558	1.76281e-144	Up	3.05316e-146
Lj1gvBRI00902	2557	18.8586	59.8732	1.66669	0.000937069	Up	0.000323468
Lj1gvBRI38439	1387	106.578	304.299	1.51357	4.79582e-12	Up	8.58795e-13
Lj1gvBRI03263	1512	350.343	130.178	-1.42828	3.47619e-12	Down	6.17984e-13
Lj1gvBRI00684	2163	206.385	78.5992	-1.39275	6.34979e-07	Down	1.61676e-07
Lj1gvBRI13607	2778	1439.69	2966.39	1.04294	7.85785e-54	Up	3.90538e-55
Lj1gvBRI23789	1222	65.4282	2.94675	-4.47271	2.23168e-10	Down	4.4292e-11
Lj1gvBRI14364	3817	1788.08	3871.37	1.11443	9.86595e-76	Up	3.40267e-77
Lj1gvBRI38230	1538	24.7294	8.38245	-1.56078	0.0485114	Down	0.0218761
Lj1gvBRI32774	2582	1018.21	86.6905	-3.55402	1.14499e-102	Down	2.89743e-104
Lj1gvBRI22109	1048	299.468	115.174	-1.37858	6.32824e-10	Down	1.29847e-10
Lj1gvBRI34958	2720	895.556	3110.15	1.79613	1.05448e-133	Up	2.0169e-135
Lj1gvBRI12820	1597	131.701	46.0814	-1.51501	1.49655e-05	Down	4.28776e-06
Lj1gvBRI30890	1578	2085.35	4243.38	1.02492	4.17897e-69	Up	1.5936e-70
Lj1gvBRI21204	1011	372.481	106.541	-1.80575	1.30219e-18	Down	1.69604e-19
Lj1gvBRI38412	1677	69.0266	11.7384	-2.55591	1.58707e-06	Down	4.16474e-07
Lj1gvBRI18999	1822	57.6995	3.43993	-4.06811	3.86765e-09	Down	8.34249e-10
Lj1gvBRI04626	1518	163.219	426.718	1.38647	7.51397e-14	Up	1.21585e-14
Lj1gvBRI26921	1455	82.6459	4.99117	-4.04949	7.2384e-12	Down	1.31015e-12
Lj1gvBRI03987	3190	11228.8	68187.6	2.60231	0	Up	0
Lj1gvBRI01548	2603	4618.08	1478.3	-1.64336	3.79589e-163	Down	5.76262e-165
Lj1gvBRI36624	985	48.0285	8602.23	7.48468	1.86612e-18	Up	2.4474e-19
Lj1gvBRI00227	1450	72.3032	29.3714	-1.29965	0.00439201	Down	0.00165592
Lj1gvBRI37866	767	2.14311	12.2443	2.51433	0.0104747	Up	0.00419064
Lj1gvBRI17449	1627	41.0919	12.9693	-1.66375	0.00591093	Down	0.00226901
Lj1gvBRI19238	910	675.018	284.535	-1.24632	1.80621e-18	Down	2.36555e-19
Lj1gvBRI16965	1893	46.1003	7.04203	-2.71071	2.19861e-05	Down	6.39669e-06
Lj1gvBRI31049	2100	113.689	27.1021	-2.06862	1.16553e-07	Down	2.79666e-08
Lj1gvBRI36838	951	173.851	613.622	1.8195	3.01619e-30	Up	2.59382e-31
Lj1gvBRI34033	1295	466.083	197.242	-1.24062	8.48409e-13	Down	1.45052e-13
Lj1gvBRI05358	894	2.17878	11.1903	2.36065	0.0198676	Up	0.0083321
Lj1gvBRI09930	2286	433.774	3018.75	2.79893	1.0876e-218	Up	1.15315e-220
Lj1gvBRI15018	2388	4580.84	9594.7	1.06662	7.47776e-158	Up	1.17125e-159
Lj1gvBRI07547	597	7.78989	25.7894	1.7271	0.0194064	Up	0.00812464
Lj1gvBRI25260	2550	31.381	5.97823	-2.3921	0.00107468	Down	0.000373788
Lj1gvBRI16155	3730	1446.54	3000.56	1.05262	2.92841e-56	Up	1.38574e-57
Lj1gvBRI00005	2109	129.29	505.573	1.96731	4.81782e-28	Up	4.42614e-29
Lj1gvBRI33407	2220	2304.1	581.928	-1.98529	1.05015e-118	Down	2.27117e-120
Lj1gvBRI04889	1984	27336.5	13304.7	-1.03889	1.32462e-263	Down	1.16107e-265
Lj1gvBRI29002	1221	224.189	454.816	1.02057	2.5165e-09	Up	5.36894e-10
Lj1gvBRI13533	1842	431.983	64.401	-2.74582	4.11958e-36	Down	3.0054e-37
Lj1gvBRI16611	2771	1798.17	641.128	-1.48785	2.52566e-60	Down	1.11148e-61
Lj1gvBRI10181	2589	35.8958	663.455	4.20811	6.74077e-79	Up	2.22736e-80
Lj1gvBRI00705	2219	2939.01	623.367	-2.23717	2.04436e-171	Down	2.93732e-173
Lj1gvBRI21939	2314	108.386	15.817	-2.77663	1.14767e-10	Down	2.23422e-11
Lj1gvBRI10540	2172	1246.35	2723.6	1.1278	1.55481e-57	Up	7.17952e-59
Lj1gvBRI23968	3634	195.221	77.9354	-1.32476	1.21222e-06	Down	3.1526e-07
Lj1gvBRI33390	435	6.52552	1.14986	-2.50463	0.0206607	Down	0.00868698
Lj1gvBRI21250	2226	729.651	172.256	-2.08266	7.22718e-42	Down	4.58243e-43
Lj1gvBRI36554	1535	2344.25	378.529	-2.63065	3.54329e-171	Down	5.10164e-173
Lj1gvBRI02022	558	203.02	512.564	1.33611	4.06737e-15	Up	6.15392e-16
Lj1gvBRI16955	7224	4998.43	13048.3	1.38432	4.76524e-302	Up	3.63145e-304
Lj1gvBRI19937	1417	7233.75	1390.19	-2.37946	0	Down	0
Lj1gvBRI23481	3684	479.2	239.538	-1.00037	1.2773e-08	Down	2.86786e-09
Lj1gvBRI07767	483	71.7658	150.555	1.06892	0.000379804	Up	0.00012505
Lj1gvBRI32705	291	3.1926	25.0814	2.97381	0.000267826	Up	8.67879e-05
Lj1gvBRI22557	1495	165.536	437.607	1.40249	2.55783e-14	Up	4.04488e-15
Lj1gvBRI32587	2145	876.057	2376.41	1.43969	1.01221e-75	Up	3.49712e-77
Lj1gvBRI08364	1251	159.824	36.975	-2.11186	3.26914e-10	Down	6.55915e-11
Lj1gvBRI13543	1401	7.49792	1.66338	-2.17237	0.0456464	Down	0.0204892
Lj1gvBRI17743	859	686.261	297.451	-1.2061	1.96752e-17	Down	2.69001e-18
Lj1gvBRI15226	1107	16.5374	3.31432	-2.31895	0.0108239	Down	0.00434437
Lj1gvBRI19874	3342	279.56	113.047	-1.30623	7.56045e-09	Down	1.66973e-09
Lj1gvBRI00380	836	2143.46	520.45	-2.04211	4.86411e-116	Down	1.07981e-117
Lj1gvBRI20462	969	103.678	25.7751	-2.00806	5.98091e-06	Down	1.65201e-06
Lj1gvBRI24953	381	547.358	174.25	-1.65133	5.59953e-22	Down	6.36544e-23
Lj1gvBRI31981	1590	34.7422	6.93602	-2.32451	0.000649422	Down	0.000219871
Lj1gvBRI36034	1464	572.507	183.988	-1.63768	1.71226e-23	Down	1.84177e-24
Lj1gvBRI02833	1422	5456.26	1861.05	-1.5518	9.07816e-177	Down	1.26059e-178
Lj1gvBRI01092	1236	62.4323	26.7616	-1.22213	0.0127996	Down	0.00519365
Lj1gvBRI35633	1573	792.008	326.91	-1.27662	2.87417e-22	Down	3.23354e-23
Lj1gvBRI20843	1434	22.4746	53.865	1.26105	0.0143691	Up	0.0058781
Lj1gvBRI17474	1068	232.165	592.63	1.35198	9.03998e-19	Up	1.16815e-19
Lj1gvBRI08499	981	101.222	7.05464	-3.84281	1.5475e-13	Down	2.54366e-14
Lj1gvBRI17934	1773	107.576	29.1451	-1.88403	2.0604e-06	Down	5.45649e-07
Lj1gvBRI00961	3009	225.908	92.3633	-1.29034	2.14847e-07	Down	5.26131e-08
Lj1gvBRI08002	1449	439.605	169.92	-1.37135	3.46874e-14	Down	5.52299e-15
Lj1gvBRI15636	1406	335.751	12713.1	5.24278	0	Up	0
Lj1gvBRI08421	1461	411.543	199.679	-1.04336	7.49965e-09	Down	1.65607e-09
Lj1gvBRI17386	2889	41.5562	13.98	-1.57169	0.00905608	Down	0.00358981
Lj1gvBRI08081	1985	1609.83	5034.47	1.64493	2.10201e-185	Up	2.76688e-187
Lj1gvBRI07330	1206	69.4141	301.442	2.11858	1.03529e-18	Up	1.34155e-19
Lj1gvBRI00127	4373	2388.57	321.732	-2.89221	1.5552e-198	Down	1.87848e-200
Lj1gvBRI32988	1800	512.073	1264.05	1.30364	6.77258e-34	Up	5.23054e-35
Lj1gvBRI33465	408	146.858	364.835	1.31283	3.53245e-11	Up	6.65759e-12
Lj1gvBRI25609	1783	165.511	982.318	2.56926	8.73058e-73	Up	3.16099e-74
Lj1gvBRI20350	909	210.033	83.1369	-1.33705	6.07527e-07	Down	1.54576e-07
Lj1gvBRI01324	4465	293.301	1090.41	1.89442	1.53906e-55	Up	7.3432e-57
Lj1gvBRI18911	4846	11272.5	2070.58	-2.4447	0	Down	0
Lj1gvBRI35313	1560	64.8944	16.7046	-1.95785	9.37101e-05	Down	2.89155e-05
Lj1gvBRI14058	636	4.56483	20.9862	2.20081	0.00793406	Up	0.00311684
Lj1gvBRI21430	3071	1217.26	308.218	-1.98162	5.57788e-60	Down	2.47484e-61
Lj1gvBRI04571	912	541.139	1181.08	1.12603	1.77208e-25	Up	1.7716e-26
Lj1gvBRI18615	9286	216.147	527.891	1.28823	1.43491e-13	Up	2.35427e-14
Lj1gvBRI02867	2672	68.7631	33.3258	-1.045	0.0215143	Down	0.00907582
Lj1gvBRI10581	1923	22.2121	2.37381	-3.22607	0.000259189	Down	8.38253e-05
Lj1gvBRI30999	1596	102.451	448.734	2.13093	3.2038e-28	Up	2.93176e-29
Lj1gvBRI24186	282	61.7815	22.2079	-1.4761	0.00282484	Down	0.00103527
Lj1gvBRI29381	915	453.105	128.762	-1.81514	2.00421e-22	Down	2.24274e-23
Lj1gvBRI31091	1204	1336.33	623.339	-1.10019	1.27304e-28	Down	1.14884e-29
Lj1gvBRI15370	2439	105.529	6.58028	-4.00334	5.81978e-14	Down	9.38029e-15
Lj1gvBRI29306	3533	176.45	411.889	1.22299	1.4523e-11	Up	2.67459e-12
Lj1gvBRI27557	456	21.7556	4.92387	-2.14352	0.0106775	Down	0.00428141
Lj1gvBRI23735	1775	1755.49	531.288	-1.72431	1.08891e-71	Down	4.01136e-73
Lj1gvBRI21654	1599	41.8753	5.99427	-2.80444	2.61861e-05	Down	7.67308e-06
Lj1gvBRI25200	342	92.5533	242.81	1.39147	1.18866e-08	Up	2.66275e-09
Lj1gvBRI00234	1356	103.729	2.9473	-5.13728	4.70043e-15	Down	7.13439e-16
Lj1gvBRI07734	2744	658.929	320.114	-1.04154	3.17206e-13	Down	5.29521e-14
Lj1gvBRI21086	804	247.637	94.5198	-1.38954	1.13379e-08	Down	2.53573e-09
Lj1gvBRI19384	1571	2592.58	456.515	-2.50566	4.30159e-183	Down	5.76585e-185
Lj1gvBRI34016	1533	197.347	48.2291	-2.03276	2.45054e-12	Down	4.31811e-13
Lj1gvBRI11641	1341	11.6917	1.24423	-3.23217	0.00145404	Down	0.000513965
Lj1gvBRI37643	1761	83.4646	225.774	1.43564	1.27149e-08	Up	2.85367e-09
Lj1gvBRI14333	1294	670.829	157.924	-2.08672	3.44105e-36	Down	2.5052e-37
Lj1gvBRI11718	1377	43.692	16.9873	-1.36291	0.0190487	Down	0.00796396
Lj1gvBRI16468	7986	872.401	422.891	-1.0447	1.7111e-17	Down	2.33531e-18
Lj1gvBRI14249	3464	441.913	895.944	1.01965	5.2825e-17	Up	7.35753e-18
Lj1gvBRI07267	504	54.0468	118.492	1.13251	0.000971098	Up	0.000336034
Lj1gvBRI31979	1017	99.2383	41.2529	-1.2664	0.00123786	Down	0.000433936
Lj1gvBRI16285	2029	293.618	136.249	-1.1077	1.0125e-06	Down	2.61764e-07
Lj1gvBRI27050	696	1.07284	5.12454	2.25599	0.0412429	Up	0.0183462
Lj1gvBRI32780	1188	498.84	248.288	-1.00656	2.03282e-09	Down	4.30667e-10
Lj1gvBRI13100	2328	74.701	20.8815	-1.8389	0.000111017	Down	3.45267e-05
Lj1gvBRI35977	2016	646.798	217.053	-1.57527	4.67562e-24	Down	4.91518e-25
Lj1gvBRI36623	972	2.4877	3624.08	10.5086	2.64642e-73	Up	9.49392e-75
Lj1gvBRI34285	1473	31.1631	79.6359	1.35358	0.00145707	Up	0.000515166
Lj1gvBRI31264	1185	1161.94	212.231	-2.45282	4.81303e-76	Down	1.65272e-77
Lj1gvBRI36816	2502	49.4519	20.0366	-1.30338	0.0159773	Down	0.00658845
Lj1gvBRI33724	393	644.16	2122.07	1.71998	3.49426e-69	Up	1.33038e-70
Lj1gvBRI05791	1545	273.653	880.19	1.68547	2.49039e-37	Up	1.76133e-38
Lj1gvBRI13678	1101	2435.1	69.6382	-5.12796	6.91781e-263	Down	6.08452e-265
Lj1gvBRI38245	4604	43.8504	160.022	1.86761	2.60907e-09	Up	5.5743e-10
Lj1gvBRI37356	6017	296.027	1100.93	1.89492	7.40131e-42	Up	4.6973e-43
Lj1gvBRI28545	1755	1485.99	218.864	-2.76332	1.88316e-121	Down	3.98199e-123
Lj1gvBRI26112	1915	4294.71	11950.7	1.47647	0	Up	0
Lj1gvBRI25308	1233	3471.18	11898.5	1.77728	0	Up	0
Lj1gvBRI10486	3441	27.1479	129.952	2.25907	6.8945e-10	Up	1.41923e-10
Lj1gvBRI02704	5659	369.335	977.351	1.40395	6.09645e-31	Up	5.14174e-32
Lj1gvBRI06201	1338	225.017	111.347	-1.01496	3.97976e-05	Down	1.18593e-05
Lj1gvBRI21822	655	546.716	1115.58	1.02894	1.03482e-21	Up	1.19164e-22
Lj1gvBRI27434	1206	41.8767	13.5891	-1.6237	0.00995218	Down	0.0039669
Lj1gvBRI11765	1486	3744.65	1776.49	-1.0758	9.98184e-67	Down	3.93573e-68
Lj1gvBRI38644	4007	269.13	24.2484	-3.47234	2.85863e-27	Down	2.68392e-28
Lj1gvBRI32359	1996	1701.03	3916.65	1.20321	1.30586e-81	Up	4.2009e-83
Lj1gvBRI31088	3007	2457.69	6448.5	1.39166	1.46857e-171	Up	2.10118e-173
Lj1gvBRI27064	3539	366.131	1085.87	1.56842	1.39841e-41	Up	8.95096e-43
Lj1gvBRI18429	2108	1064.99	2460.56	1.20815	1.08273e-56	Up	5.0942e-58
Lj1gvBRI18995	1602	63.8658	12.1506	-2.39401	5.6253e-06	Down	1.55022e-06
Lj1gvBRI16439	1375	242.319	105.308	-1.20229	9.62988e-07	Down	2.48412e-07
Lj1gvBRI26238	6360	1778.81	858.48	-1.05106	4.48977e-27	Down	4.25324e-28
Lj1gvBRI30838	327	8.4565	38.0281	2.16893	0.000878445	Up	0.00030212
Lj1gvBRI13858	1653	8.72637	27.3467	1.64791	0.0224323	Up	0.00948674
Lj1gvBRI25547	1718	10920.3	28548.8	1.38642	0	Up	0
Lj1gvBRI19869	1454	219.602	81.135	-1.43649	4.45476e-08	Down	1.0359e-08
Lj1gvBRI11304	1522	192.207	51.843	-1.89044	1.01592e-10	Down	1.971e-11
Lj1gvBRI28174	1103	7092.38	1132.47	-2.6468	0	Down	0
Lj1gvBRI34275	3672	137.062	303.939	1.14896	4.40289e-08	Up	1.02315e-08
Lj1gvBRI19232	3613	569.042	1523.53	1.42081	2.27065e-48	Up	1.25437e-49
Lj1gvBRI28023	917	51.1546	14.5856	-1.81032	0.00103267	Down	0.00035852
Lj1gvBRI26606	5085	84.36	32.4826	-1.37689	0.000965399	Down	0.000333945
Lj1gvBRI28193	1098	641.639	288.121	-1.15509	2.84164e-15	Down	4.27371e-16
Lj1gvBRI36881	1807	39.4608	130.101	1.72114	5.20333e-07	Up	1.31482e-07
Lj1gvBRI25227	414	230.07	47.3062	-2.28197	5.94612e-16	Down	8.66512e-17
Lj1gvBRI20275	1560	367.567	78.2495	-2.23186	2.07003e-24	Down	2.15177e-25
Lj1gvBRI37639	5696	75.8335	183.001	1.27094	5.98344e-06	Up	1.65288e-06
Lj1gvBRI35331	1246	207.645	26.6886	-2.95982	5.29739e-20	Down	6.49907e-21
Lj1gvBRI28693	4355	413.832	194.088	-1.09233	3.72578e-09	Down	8.02526e-10
Lj1gvBRI15222	1561	127.562	42.4189	-1.58842	4.43913e-06	Down	1.21237e-06
Lj1gvBRI34712	570	139.214	8.1214	-4.09943	6.04935e-18	Down	8.09581e-19
Lj1gvBRI02606	1854	447.572	214.722	-1.05965	1.31046e-09	Down	2.74259e-10
Lj1gvBRI37622	2220	10.9253	7126.7	9.34941	9.93982e-213	Up	1.0988e-214
Lj1gvBRI20358	2248	46.4267	4.50147	-3.36649	1.13063e-06	Down	2.93221e-07
Lj1gvBRI29548	1413	83.6592	12.7305	-2.71623	2.26124e-08	Down	5.15674e-09
Lj1gvBRI17193	1283	541.871	2.69209	-7.65308	2.27462e-37	Down	1.60598e-38
Lj1gvBRI17765	882	35.4207	78.203	1.14263	0.00767285	Up	0.0030066
Lj1gvBRI05109	1380	11.7974	2.71097	-2.12159	0.0322079	Down	0.0140302
Lj1gvBRI18490	966	386.317	191.906	-1.00938	4.04476e-08	Down	9.3739e-09
Lj1gvBRI37640	3216	31.7986	6.93267	-2.19748	0.00188043	Down	0.000674201
Lj1gvBRI25135	3681	950.636	438.937	-1.11488	4.55228e-21	Down	5.36417e-22
Lj1gvBRI12269	2316	176.025	467.563	1.40939	4.86705e-16	Up	7.06477e-17
Lj1gvBRI19080	2581	970.596	173.889	-2.4807	1.42797e-69	Down	5.40236e-71
Lj1gvBRI04013	1319	153.561	58.3974	-1.39484	1.20794e-05	Down	3.42891e-06
Lj1gvBRI04646	9571	2613.43	6366.57	1.28457	2.26032e-154	Up	3.59484e-156
Lj1gvBRI11430	819	301.072	897.327	1.57552	5.69188e-32	Up	4.6548e-33
Lj1gvBRI16546	615	656.756	222.202	-1.56348	6.48907e-25	Down	6.6124e-26
Lj1gvBRI38292	1937	13.6373	43.8201	1.68403	0.00475994	Up	0.00180295
Lj1gvBRI31350	1520	49.8243	16.5811	-1.58731	0.00408225	Down	0.00153052
Lj1gvBRI37862	3859	55.3905	22.718	-1.2858	0.0177431	Down	0.00737485
Lj1gvBRI34342	1878	6564.82	2337.45	-1.48982	2.86733e-181	Down	3.87792e-183
Lj1gvBRI04225	2902	498.469	45.3041	-3.45979	1.19022e-52	Down	6.07675e-54
Lj1gvBRI13743	946	429.845	167.333	-1.3611	6.36043e-14	Down	1.0269e-14
Lj1gvBRI06837	1137	138.491	53.7214	-1.36622	3.78651e-05	Down	1.12698e-05
Lj1gvBRI29162	1203	164.258	36.9089	-2.15392	3.34977e-11	Down	6.3032e-12
Lj1gvBRI22282	2303	2998.1	1135.5	-1.40073	2.86099e-88	Down	8.41087e-90
Lj1gvBRI25885	1632	43.8406	10.0156	-2.13001	0.000455821	Down	0.000151593
Lj1gvBRI28110	2235	1329.41	2704.58	1.02462	3.97687e-49	Up	2.1562e-50
Lj1gvBRI13379	2046	565.766	205.612	-1.46028	9.15758e-20	Down	1.13563e-20
Lj1gvBRI05837	1546	1399.83	338.123	-2.04963	2.12741e-73	Down	7.59995e-75
Lj1gvBRI21400	2196	216.894	62.6714	-1.79111	6.57241e-11	Down	1.26147e-11
Lj1gvBRI29706	2583	2362.12	1104.32	-1.09692	2.34079e-46	Down	1.34317e-47
Lj1gvBRI00383	1814	41.5162	155.364	1.90391	4.34122e-09	Up	9.40582e-10
Lj1gvBRI25753	2115	557.174	140.213	-1.99051	3.47292e-30	Down	2.99077e-31
Lj1gvBRI04812	3007	240.437	28.2406	-3.08981	5.30173e-24	Down	5.59094e-25
Lj1gvBRI13045	2565	628.969	285.015	-1.14195	5.29369e-14	Down	8.51161e-15
Lj1gvBRI24232	1429	10.7552	1.23217	-3.12577	0.00229241	Down	0.000830816
Lj1gvBRI11633	2577	1.20223	11.7156	3.28465	0.00117803	Up	0.000411897
Lj1gvBRI28217	2262	81.0542	36.0481	-1.16896	0.00695508	Down	0.00270376
Lj1gvBRI10033	1074	8.89958	1.70814	-2.38131	0.0239732	Down	0.0101839
Lj1gvBRI03388	2670	2753.89	1164.32	-1.24198	3.3937e-65	Down	1.37694e-66
Lj1gvBRI32662	2446	82.5001	33.4714	-1.30147	0.00184236	Down	0.000660049
Lj1gvBRI10814	1875	75.2904	25.3806	-1.56874	0.000560354	Down	0.000188129
Lj1gvBRI32109	906	83.8569	194.879	1.21658	5.30762e-06	Up	1.45948e-06
Lj1gvBRI24707	2415	1443.5	642.537	-1.16772	1.49606e-33	Down	1.16714e-34
Lj1gvBRI33757	2393	3171.22	148.674	-4.41481	0	Down	0
Lj1gvBRI36921	1960	33.4474	75.0769	1.16648	0.00770311	Up	0.00302055
Lj1gvBRI28865	2058	51.571	161.453	1.64649	8.54131e-07	Up	2.19379e-07
Lj1gvBRI11478	2589	261.211	99.6614	-1.39011	3.76591e-09	Down	8.11283e-10
Lj1gvBRI22816	2003	3664.49	1190.88	-1.62159	3.15661e-136	Down	5.83799e-138
Lj1gvBRI36767	5337	757.469	2253.35	1.57281	1.24419e-83	Up	3.92382e-85
Lj1gvBRI32278	1878	433.368	188.955	-1.19755	1.8487e-11	Down	3.42856e-12
Lj1gvBRI35687	1896	1882.37	6787.21	1.85027	1.23983e-227	Up	1.26601e-229
Lj1gvBRI12110	1256	24.868	270.385	3.44266	3.87197e-30	Up	3.33792e-31
Lj1gvBRI12678	2496	52.3679	11.3154	-2.2104	0.000308565	Down	0.000100603
Lj1gvBRI33330	1144	68.4316	19.2846	-1.82722	0.000180301	Down	5.73287e-05
Lj1gvBRI06397	2404	429.995	96.8366	-2.15069	5.8787e-27	Down	5.58848e-28
Lj1gvBRI16044	567	57.5046	19.1725	-1.58464	0.00223997	Down	0.000810529
Lj1gvBRI15737	1342	187.313	48.7213	-1.94283	4.33356e-11	Down	8.22095e-12
Lj1gvBRI22942	3718	526.906	1087.17	1.04495	1.26203e-21	Up	1.45708e-22
Lj1gvBRI27844	1182	490.038	213.296	-1.20003	7.22545e-12	Down	1.30737e-12
Lj1gvBRI33517	1933	62.5553	17.2058	-1.86224	0.000252992	Down	8.17219e-05
Lj1gvBRI21864	4321	1228.65	335.443	-1.87294	8.95138e-60	Down	3.99049e-61
Lj1gvBRI33965	1700	64.8278	7.54814	-3.10242	4.71335e-08	Down	1.0993e-08
Lj1gvBRI01517	2361	22.4607	125.67	2.48416	3.90755e-10	Up	7.88361e-11
Lj1gvBRI35216	1644	16.3055	100.92	2.62978	4.04302e-09	Up	8.73415e-10
Lj1gvBRI29562	4716	241.502	60.623	-1.99409	2.23179e-14	Down	3.51517e-15
Lj1gvBRI12199	3104	75.5747	294.321	1.96141	6.80817e-17	Up	9.53378e-18
Lj1gvBRI00430	2183	1719.54	86.6488	-4.3107	1.24461e-194	Down	1.54456e-196
Lj1gvBRI16028	1371	2141.55	201.38	-3.41066	6.19955e-209	Down	7.00271e-211
Lj1gvBRI14758	1040	883.82	2153.62	1.28494	1.14909e-55	Up	5.46874e-57
Lj1gvBRI29608	1749	35.0909	101.755	1.53593	5.74546e-05	Up	1.73806e-05
Lj1gvBRI31368	1849	152.506	54.843	-1.47548	4.74175e-06	Down	1.29802e-06
Lj1gvBRI19919	1857	230.379	481.7	1.06412	1.27485e-09	Up	2.66613e-10
Lj1gvBRI05549	1161	91.0051	33.0423	-1.46163	0.000296813	Down	9.66191e-05
Lj1gvBRI23636	2040	971.214	484.36	-1.00371	5.28473e-18	Down	7.04864e-19
Lj1gvBRI01692	570	9.84179	1.75783	-2.48513	0.0170316	Down	0.0070591
Lj1gvBRI31761	2164	242.412	25.3494	-3.25744	2.9252e-22	Down	3.29183e-23
Lj1gvBRI08508	3110	153.326	16.5457	-3.21208	6.37471e-15	Down	9.76013e-16
Lj1gvBRI35982	300	21.6967	1.8253	-3.57127	8.23941e-05	Down	2.52923e-05
Lj1gvBRI10338	1530	63.8886	187.014	1.54951	3.36897e-08	Up	7.76611e-09
Lj1gvBRI16900	3037	526.868	1378.9	1.388	4.58667e-42	Up	2.89577e-43
Lj1gvBRI20138	3027	209.106	91.8907	-1.18625	9.8379e-06	Down	2.77099e-06
Lj1gvBRI31987	2130	136.65	313.234	1.19676	8.60691e-09	Up	1.90732e-09
Lj1gvBRI03425	1890	2048.33	8006.46	1.96672	0	Up	0
Lj1gvBRI02120	3827	176.839	62.526	-1.49991	2.48378e-07	Down	6.1191e-08
Lj1gvBRI12309	2666	48.8397	17.0461	-1.51861	0.00586146	Down	0.00224755
Lj1gvBRI31438	426	1008.12	489.521	-1.04223	8.23226e-20	Down	1.01815e-20
Lj1gvBRI30647	606	119.426	44.8956	-1.41147	5.20356e-05	Down	1.56723e-05
Lj1gvBRI19990	1675	1452.82	448.516	-1.69562	3.01038e-60	Down	1.32842e-61
Lj1gvBRI22901	1662	1543.59	103.716	-3.89559	1.40372e-166	Down	2.08873e-168
Lj1gvBRI02904	2331	40.2317	89.339	1.15096	0.00873959	Up	0.00345409
Lj1gvBRI21390	1519	626.436	235.551	-1.41112	2.36493e-20	Down	2.85368e-21
Lj1gvBRI12333	2079	1292.39	478.396	-1.43377	8.9832e-42	Down	5.71208e-43
Lj1gvBRI16355	2184	99.7984	248.029	1.31342	4.45865e-08	Up	1.03694e-08
Lj1gvBRI25014	1107	279.937	738.152	1.39881	4.84348e-22	Up	5.49284e-23
Lj1gvBRI20789	1332	2051.43	682.004	-1.58878	8.00938e-77	Down	2.71169e-78
Lj1gvBRI08648	1248	84.9228	38.0792	-1.15715	0.00591001	Down	0.00226848
Lj1gvBRI26366	1692	451.768	74.7788	-2.59488	4.38268e-34	Down	3.3716e-35
Lj1gvBRI24727	2554	656.055	290.165	-1.17694	2.75049e-16	Down	3.95602e-17
Lj1gvBRI17800	2248	162.642	79.8242	-1.0268	0.000438225	Down	0.000145397
Lj1gvBRI35153	1199	298.879	44.2848	-2.75468	4.95157e-25	Down	5.03226e-26
Lj1gvBRI07535	1347	335.789	757.502	1.17369	1.52909e-18	Up	1.99847e-19
Lj1gvBRI06884	3726	1842.35	5254.93	1.51213	6.19522e-165	Up	9.2931e-167
Lj1gvBRI37421	3834	308.744	659.34	1.09461	3.69508e-13	Up	6.20058e-14
Lj1gvBRI02897	1775	23.2222	6.84728	-1.7619	0.0271025	Down	0.0116422
Lj1gvBRI08913	787	260.99	126.335	-1.04674	4.17545e-06	Down	1.13662e-06
Lj1gvBRI21593	627	893.957	25.7166	-5.11943	5.27512e-99	Down	1.38714e-100
Lj1gvBRI21425	2627	536.128	1116.64	1.05851	3.07441e-22	Up	3.4616e-23
Lj1gvBRI23713	369	300.708	785.78	1.38576	2.28078e-24	Up	2.37634e-25
Lj1gvBRI33916	4124	561.167	1408.35	1.3275	1.86736e-40	Up	1.22226e-41
Lj1gvBRI22704	1528	2958.93	6634.54	1.16492	1.2694e-107	Up	3.02447e-109
Lj1gvBRI29509	3238	966.942	2321.7	1.26368	1.12705e-60	Up	4.93947e-62
Lj1gvBRI02720	1582	47.8746	14.5724	-1.71602	0.00264416	Down	0.000965308
Lj1gvBRI26870	1464	263.15	79.6476	-1.72418	1.00383e-12	Down	1.72471e-13
Lj1gvBRI04734	2191	555.395	119.104	-2.2213	2.02689e-34	Down	1.54341e-35
Lj1gvBRI34545	1329	698.588	337.677	-1.0488	3.20498e-13	Down	5.35305e-14
Lj1gvBRI26375	2832	441.734	111.334	-1.98828	4.71443e-23	Down	5.16615e-24
Lj1gvBRI22608	3824	277.766	2267.96	3.02946	1.27596e-199	Up	1.5335e-201
Lj1gvBRI25735	1692	8.64651	913.013	6.72237	5.19016e-79	Up	1.71187e-80
Lj1gvBRI07590	1122	311.993	38.6031	-3.01473	3.70348e-29	Down	3.28526e-30
Lj1gvBRI27637	894	294.712	91.6305	-1.68541	1.25488e-12	Down	2.16776e-13
Lj1gvBRI03179	1758	1762.67	794.363	-1.14989	4.20071e-39	Down	2.84569e-40
Lj1gvBRI22566	2095	321.17	126.502	-1.34418	1.99597e-10	Down	3.94756e-11
Lj1gvBRI26002	2032	36.1926	10.9797	-1.72086	0.00904244	Down	0.00358331
Lj1gvBRI37481	2431	68.2518	9.62781	-2.82559	1.71137e-07	Down	4.15485e-08
Lj1gvBRI16412	1688	951.002	402.868	-1.23914	1.02836e-24	Down	1.05503e-25
Lj1gvBRI00512	1248	1945.01	4738.9	1.28477	2.51961e-116	Up	5.58582e-118
Lj1gvBRI37374	1655	21.7513	5560.68	7.99802	5.40932e-291	Up	4.3341e-293
Lj1gvBRI13016	477	14.8328	1002.25	6.07831	2.40097e-100	Up	6.19065e-102
Lj1gvBRI05020	846	588.81	220.061	-1.4199	1.25176e-19	Down	1.55947e-20
Lj1gvBRI12702	2388	55.6177	6.54906	-3.08618	5.17359e-07	Down	1.30653e-07
Lj1gvBRI26737	2589	256.457	534.934	1.06065	1.57591e-11	Up	2.90697e-12
Lj1gvBRI28556	3515	160.766	66.0345	-1.28367	1.66198e-05	Down	4.77884e-06
Lj1gvBRI15188	1573	275.046	556.503	1.01672	1.08291e-10	Up	2.10457e-11
Lj1gvBRI29669	6342	1734.35	498.691	-1.79818	9.6024e-79	Down	3.17872e-80
Lj1gvBRI24264	2047	1512.33	156.429	-3.27318	2.0562e-143	Down	3.57988e-145
Lj1gvBRI32985	1518	6.5696	30.1849	2.19995	0.00294561	Up	0.00108139
Lj1gvBRI09575	1743	162.043	18.9481	-3.09625	9.1293e-17	Down	1.28584e-17
Lj1gvBRI20240	393	20.5757	47.6824	1.21251	0.0294908	Up	0.0127427
Lj1gvBRI10291	2260	7676.28	3084.66	-1.3153	1.48405e-178	Down	2.03839e-180
Lj1gvBRI05169	1290	16.4146	52.1345	1.66726	0.00180931	Up	0.000647501
Lj1gvBRI18129	1305	37.6074	115.156	1.61451	1.16048e-05	Up	3.28824e-06
Lj1gvBRI11099	3162	4989.5	1556.68	-1.68042	5.18706e-185	Down	6.859e-187
Lj1gvBRI15951	2805	290.498	62.8036	-2.20961	1.7881e-18	Down	2.3413e-19
Lj1gvBRI16591	914	113.674	19.9243	-2.51231	6.70052e-10	Down	1.37789e-10
Lj1gvBRI34780	717	33.2794	120.257	1.85341	2.71485e-07	Up	6.70473e-08
Lj1gvBRI25593	1446	187.595	36.9708	-2.34316	9.74934e-14	Down	1.58637e-14
Lj1gvBRI24205	2319	108.713	233.65	1.10382	5.9961e-06	Up	1.65674e-06
Lj1gvBRI24983	384	31.1102	68.3874	1.13634	0.0142617	Up	0.00582944
Lj1gvBRI20660	1620	399.228	171.383	-1.21999	5.62831e-11	Down	1.07467e-11
Lj1gvBRI25414	1881	10.1828	29.9568	1.55675	0.0258321	Up	0.0110467
Lj1gvBRI15076	696	822.649	379.51	-1.11614	1.12655e-18	Down	1.46116e-19
Lj1gvBRI18107	423	908.256	40.1552	-4.49944	1.55878e-104	Down	3.85011e-106
Lj1gvBRI26938	1377	8.05649	173.241	4.42649	4.01998e-23	Up	4.39184e-24
Lj1gvBRI08280	2125	79.6279	34.9691	-1.18719	0.00540364	Down	0.00206403
Lj1gvBRI25488	1563	123.131	261.088	1.08435	1.71269e-06	Up	4.50627e-07
Lj1gvBRI03661	1864	157.21	48.1703	-1.70648	7.89498e-08	Down	1.87083e-08
Lj1gvBRI23708	5119	1776.49	689.677	-1.36503	6.70305e-52	Down	3.47277e-53
Lj1gvBRI05889	2642	104.393	223.863	1.1006	8.36814e-06	Up	2.33937e-06
Lj1gvBRI22265	3551	1305.9	587.746	-1.15178	3.1278e-29	Down	2.76894e-30
Lj1gvBRI37336	885	56.5402	129.742	1.19829	0.000390376	Up	0.000128757
Lj1gvBRI21829	1302	21.3032	4.82252	-2.14321	0.00900753	Down	0.00356812
Lj1gvBRI24157	1235	188.431	12.2492	-3.94327	5.79133e-23	Down	6.36716e-24
Lj1gvBRI06086	2317	602.955	1452.14	1.26806	1.53315e-37	Up	1.0774e-38
Lj1gvBRI18947	847	190.448	47.7818	-1.99486	4.44403e-11	Down	8.43857e-12
Lj1gvBRI14986	2278	1454.94	591.979	-1.29734	2.03158e-37	Down	1.43194e-38
Lj1gvBRI24737	1753	162.816	67.6115	-1.26791	3.30556e-05	Down	9.78057e-06
Lj1gvBRI05814	3557	1352.77	2966.4	1.13279	2.49545e-61	Up	1.08089e-62
Lj1gvBRI25305	1731	9.80793	1.72673	-2.5059	0.0156186	Down	0.00642877
Lj1gvBRI11734	2388	50.9169	9.23189	-2.46345	7.78558e-05	Down	2.38382e-05
Lj1gvBRI31543	1664	462.528	933.157	1.01258	1.55765e-17	Up	2.12119e-18
Lj1gvBRI26670	3600	219.007	67.7544	-1.69259	1.56233e-10	Down	3.06593e-11
Lj1gvBRI18528	2472	102.446	217.65	1.08715	1.69099e-05	Up	4.86786e-06
Lj1gvBRI26644	1457	26.5172	87.2387	1.71804	4.05242e-05	Up	1.20856e-05
Lj1gvBRI36572	1108	251.098	527.126	1.06989	1.40903e-11	Up	2.59192e-12
Lj1gvBRI22186	3150	3250.77	1454.1	-1.16065	8.00691e-71	Down	2.9858e-72
Lj1gvBRI20269	1295	1034.72	114.53	-3.17545	7.79466e-99	Down	2.05203e-100
Lj1gvBRI05577	3017	251.211	773.245	1.62202	8.82271e-30	Up	7.69087e-31
Lj1gvBRI26823	438	16.8614	46.9453	1.47726	0.0106023	Up	0.00424744
Lj1gvBRI23430	876	602.832	57.2267	-3.397	1.13431e-60	Down	4.97469e-62
Lj1gvBRI29321	2864	538.707	1545.57	1.52057	6.05521e-55	Up	2.93468e-56
Lj1gvBRI37849	1049	101.298	316.086	1.64171	6.51099e-14	Up	1.05179e-14
Lj1gvBRI03451	1678	6954.84	2977.17	-1.22407	8.56077e-153	Down	1.37698e-154
Lj1gvBRI24341	2460	2.26293	33.2878	3.87873	2.0804e-06	Up	5.51385e-07
Lj1gvBRI16656	3074	432.813	1356.42	1.64799	4.16135e-54	Up	2.05316e-55
Lj1gvBRI15917	627	26.0578	82.09	1.65549	0.000122554	Up	3.83214e-05
Lj1gvBRI25007	3295	517.416	2631.3	2.34638	8.72263e-168	Up	1.27953e-169
Lj1gvBRI10987	1959	86.2002	328.892	1.93185	1.02246e-17	Up	1.38067e-18
Lj1gvBRI25185	2091	1452.62	470.197	-1.62732	2.69039e-57	Down	1.25042e-58
Lj1gvBRI21455	1295	109.783	540.084	2.29852	8.04806e-36	Up	5.93441e-37
Lj1gvBRI07886	843	97.9185	288.236	1.5576	7.45423e-12	Up	1.35056e-12
Lj1gvBRI09441	1164	10.4888	74.513	2.82864	7.70234e-08	Up	1.82403e-08
Lj1gvBRI32345	2441	52.1063	23123.5	8.79369	0	Up	0
Lj1gvBRI03261	2386	4431.37	1427.62	-1.63414	1.95275e-150	Down	3.26449e-152
Lj1gvBRI28006	2340	210.132	613.673	1.54617	1.20536e-23	Up	1.28927e-24
Lj1gvBRI02521	2304	133.154	32.2333	-2.04648	8.63036e-09	Down	1.91303e-09
Lj1gvBRI22385	492	6.09967	3516.93	9.17137	1.23891e-118	Up	2.68313e-120
Lj1gvBRI22739	1710	2908.47	6033.57	1.05275	7.47778e-104	Up	1.86725e-105
Lj1gvBRI29726	4095	291.335	604.102	1.05211	1.06462e-11	Up	1.94619e-12
Lj1gvBRI17875	2297	830.644	379.567	-1.12988	2.75939e-17	Down	3.80342e-18
Lj1gvBRI28918	3626	8596.56	1942.87	-2.14557	0	Down	0
Lj1gvBRI05388	1971	173.388	545.921	1.65469	9.67282e-23	Up	1.07045e-23
Lj1gvBRI01177	549	12.6729	42.7792	1.75516	0.00346762	Up	0.00128564
Lj1gvBRI18568	1605	10.3158	2.28646	-2.17367	0.0372364	Down	0.0164137
Lj1gvBRI33984	1731	9.03385	92.6517	3.35841	1.8726e-11	Up	3.47344e-12
Lj1gvBRI25588	2178	684.867	4109.25	2.58498	2.17805e-300	Up	1.67295e-302
Lj1gvBRI12249	1469	2287.56	275.215	-3.05517	3.62141e-205	Down	4.15602e-207
Lj1gvBRI26153	3415	166.007	472.678	1.50962	5.27402e-18	Up	7.03276e-19
Lj1gvBRI22993	2635	430.963	1162.4	1.43147	1.91648e-37	Up	1.3485e-38
Lj1gvBRI06582	1336	2173.76	953.135	-1.18944	9.89042e-47	Down	5.64546e-48
Lj1gvBRI31849	4452	470.005	44.3929	-3.40427	3.27795e-45	Down	1.93819e-46
Lj1gvBRI13681	946	6693.58	1183.54	-2.49967	0	Down	0
Lj1gvBRI29414	1749	66.3664	15.785	-2.0719	5.78475e-05	Down	1.75081e-05
Lj1gvBRI34045	384	83.1275	202.571	1.28503	2.56155e-06	Up	6.84387e-07
Lj1gvBRI08953	1713	245.325	33.4131	-2.87621	1.82751e-22	Down	2.04445e-23
Lj1gvBRI12117	2408	6.31816	19.6301	1.63549	0.0480858	Up	0.021674
Lj1gvBRI16162	2147	872.306	302.794	-1.5265	4.89915e-30	Down	4.23524e-31
Lj1gvBRI03847	528	674.785	255.251	-1.40251	5.39734e-21	Down	6.37783e-22
Lj1gvBRI08921	1509	1090.56	2232.55	1.03362	3.2176e-34	Up	2.46754e-35
Lj1gvBRI32827	2348	30.0063	122.221	2.02616	4.14026e-08	Up	9.60144e-09
Lj1gvBRI04132	2662	396.158	10586.2	4.73997	0	Up	0
Lj1gvBRI06575	1392	81.1399	231.97	1.51545	1.3819e-09	Up	2.89709e-10
Lj1gvBRI15617	5016	827.503	77.3477	-3.41933	4.10212e-84	Down	1.28257e-85
Lj1gvBRI00264	2670	388.586	168.775	-1.20313	1.22528e-10	Down	2.38826e-11
Lj1gvBRI38424	1247	180.177	406.074	1.17233	5.76581e-10	Up	1.17994e-10
Lj1gvBRI31841	366	780.773	21.5651	-5.17813	1.18619e-87	Down	3.52651e-89
Lj1gvBRI37940	2101	47.1982	171.304	1.85975	2.01236e-09	Up	4.26123e-10
Lj1gvBRI25715	3455	294.012	47.864	-2.61886	8.89807e-24	Down	9.46386e-25
Lj1gvBRI38380	1871	244.884	504.91	1.04393	1.04601e-10	Up	2.03065e-11
Lj1gvBRI16734	1506	2253.98	992.829	-1.18285	7.52973e-51	Down	3.95323e-52
Lj1gvBRI15249	1101	2.17971	15.8267	2.86015	0.00213242	Up	0.000769557
Lj1gvBRI13712	2523	40.292	4.0143	-3.32727	6.06435e-06	Down	1.67633e-06
Lj1gvBRI01233	1431	20.7406	1.82201	-3.50886	0.000122678	Down	3.83676e-05
Lj1gvBRI37593	2152	1663.14	728.359	-1.19119	6.42569e-37	Down	4.59877e-38
Lj1gvBRI36527	1010	24.6746	5.42052	-2.18652	0.00590935	Down	0.00226805
Lj1gvBRI27760	1566	726.14	287.156	-1.33841	3.92422e-22	Down	4.43616e-23
Lj1gvBRI20965	3435	873.938	2400.45	1.4577	1.17769e-75	Up	4.07593e-77
Lj1gvBRI20206	1785	74.9777	226.77	1.59669	5.12534e-10	Up	1.04517e-10
Lj1gvBRI23376	2180	701.428	3280.81	2.22569	4.16555e-177	Up	5.75918e-179
Lj1gvBRI12721	1272	49.0333	149.149	1.60492	9.95109e-07	Up	2.57237e-07
Lj1gvBRI35322	1512	303.546	107.459	-1.49814	8.53253e-12	Down	1.55055e-12
Lj1gvBRI29510	3757	496.821	98.0365	-2.34133	5.81326e-32	Down	4.75756e-33
Lj1gvBRI17895	5849	79.6887	227.67	1.51449	1.05136e-08	Up	2.34664e-09
Lj1gvBRI34567	2443	52.4776	8.07321	-2.70049	7.04207e-06	Down	1.95487e-06
Lj1gvBRI23886	927	6.93526	1.18195	-2.55278	0.0178838	Down	0.00744084
Lj1gvBRI06594	2004	127.462	770.373	2.59548	1.84478e-59	Up	8.2684e-61
Lj1gvBRI25831	1618	9768.32	161.648	-5.91718	5.08101e-92	Down	1.43099e-93
Lj1gvBRI17931	504	77.7188	7.05953	-3.46062	4.13552e-10	Down	8.36595e-11
Lj1gvBRI09005	1448	5600.46	1271.18	-2.13938	0	Down	0
Lj1gvBRI02502	2796	162.108	21.5231	-2.913	9.00446e-16	Down	1.32304e-16
Lj1gvBRI16517	2291	4491.7	20137.8	2.16457	0	Up	0
Lj1gvBRI23628	1285	321.358	667.723	1.05507	1.11593e-13	Up	1.82207e-14
Lj1gvBRI21397	754	82.5116	219.032	1.40847	4.94126e-08	Up	1.15483e-08
Lj1gvBRI24813	3592	831.739	2447.09	1.55687	1.0945e-83	Up	3.43524e-85
Lj1gvBRI23969	2514	9.44994	60.1634	2.67051	1.3443e-06	Up	3.50946e-07
Lj1gvBRI38279	921	21.7275	4.34419	-2.32236	0.00487068	Down	0.00184725
Lj1gvBRI34895	2737	141.32	291.565	1.04485	1.14027e-06	Up	2.95931e-07
Lj1gvBRI00351	1041	19356.1	8904.63	-1.12016	2.11478e-274	Down	1.78997e-276
Lj1gvBRI36109	2458	913.761	217.705	-2.06944	4.79348e-52	Down	2.47478e-53
Lj1gvBRI25190	1488	297.134	676.194	1.18632	2.25629e-15	Up	3.37774e-16
Lj1gvBRI37756	1612	32.3654	127.898	1.98247	4.02188e-08	Up	9.31723e-09
Lj1gvBRI28421	4568	1144.14	373.091	-1.61666	4.60327e-44	Down	2.78284e-45
Lj1gvBRI09623	2010	503.35	75.2396	-2.742	4.36413e-42	Down	2.75396e-43
Lj1gvBRI00089	1899	1044.41	396.732	-1.39646	1.22761e-31	Down	1.01429e-32
Lj1gvBRI37676	2358	39.203	88.5001	1.17471	0.00338129	Up	0.00125081
Lj1gvBRI36162	1200	61.3461	154.527	1.33282	1.20763e-05	Up	3.42766e-06
Lj1gvBRI00376	1239	561.749	267.884	-1.06832	3.43278e-12	Down	6.09957e-13
Lj1gvBRI34789	2856	209.988	479.573	1.19144	9.80422e-13	Up	1.68271e-13
Lj1gvBRI17511	2223	1.80214	1117.83	9.27677	4.09633e-44	Up	2.47144e-45
Lj1gvBRI30569	1384	60.1105	28.1864	-1.09262	0.0251157	Down	0.0107138
Lj1gvBRI33791	663	1022.33	469.924	-1.12136	5.48253e-23	Down	6.02106e-24
Lj1gvBRI34407	2502	130.944	348.747	1.41323	3.13389e-12	Up	5.55715e-13
Lj1gvBRI11422	1998	128.839	279.144	1.11544	4.89398e-07	Up	1.23459e-07
Lj1gvBRI33779	1315	1.16778	8.65047	2.88901	0.00586876	Up	0.00225106
Lj1gvBRI09548	1930	34.845	10.9081	-1.67555	0.0103665	Down	0.00414517
Lj1gvBRI07545	2411	1088.27	4177.47	1.94059	1.17441e-202	Up	1.37962e-204
Lj1gvBRI14859	2395	1237.41	542.903	-1.18856	2.25807e-28	Down	2.05681e-29
Lj1gvBRI00418	1695	823.776	389.82	-1.07945	1.1959e-17	Down	1.61884e-18
Lj1gvBRI28161	5177	54.944	1.43468	-5.25916	7.07485e-10	Down	1.45678e-10
Lj1gvBRI26582	1218	107.316	437.371	2.02699	5.26065e-24	Up	5.54128e-25
Lj1gvBRI17864	2541	11800.4	25221.7	1.09583	1.01395e-292	Up	8.06299e-295
Lj1gvBRI09232	3165	742.54	229.018	-1.69701	3.86418e-31	Down	3.23693e-32
Lj1gvBRI27160	1794	139.366	65.9358	-1.07974	0.00072795	Down	0.000247927
Lj1gvBRI16860	225	20.0039	111.337	2.47658	1.02733e-09	Up	2.1358e-10
Lj1gvBRI04007	3719	298.86	122.359	-1.28835	3.26401e-09	Down	7.00899e-10
Lj1gvBRI38445	1796	116.129	25.0376	-2.21356	1.18771e-08	Down	2.66027e-09
Lj1gvBRI27798	3674	459.95	1538.25	1.74174	7.58105e-64	Up	3.13527e-65
Lj1gvBRI36468	1372	46.324	12.0602	-1.94151	0.000989011	Down	0.00034247
Lj1gvBRI37363	1089	106.377	45.8697	-1.21358	0.00128807	Down	0.000452546
Lj1gvBRI22004	2201	269.256	111.094	-1.27719	1.05895e-07	Down	2.53485e-08
Lj1gvBRI36651	2289	386.904	964.04	1.31712	2.52268e-26	Up	2.45057e-27
Lj1gvBRI02691	1976	190.792	441.285	1.20971	5.61855e-12	Up	1.01018e-12
Lj1gvBRI24950	1632	425.27	162.263	-1.39004	7.68794e-13	Down	1.31139e-13
Lj1gvBRI20968	477	1.19852	6.56076	2.45261	0.0242259	Up	0.0102996
Lj1gvBRI21789	1444	161.53	46.1058	-1.80878	7.70329e-09	Down	1.70174e-09
Lj1gvBRI04010	2127	261.039	116.069	-1.16928	3.04575e-07	Down	7.55865e-08
Lj1gvBRI37469	644	32.7631	101.693	1.63408	2.62704e-05	Up	7.70095e-06
Lj1gvBRI13138	1533	544.565	257.116	-1.08269	2.32624e-11	Down	4.33521e-12
Lj1gvBRI00557	348	1960.61	12229.2	2.64096	0	Up	0
Lj1gvBRI05760	2252	575.428	3250.61	2.498	7.3955e-229	Up	7.46255e-231
Lj1gvBRI18151	1248	1415.29	663.13	-1.09373	1.40979e-29	Down	1.23615e-30
Lj1gvBRI18737	1360	70.1407	28.3547	-1.30666	0.00487515	Down	0.00184924
Lj1gvBRI31409	1170	132.425	385.325	1.5409	3.61898e-15	Up	5.46788e-16
Lj1gvBRI30114	2612	460.236	935.818	1.02385	2.47235e-18	Up	3.25659e-19
Lj1gvBRI37762	1362	446.742	180.853	-1.30462	6.90149e-12	Down	1.24813e-12
Lj1gvBRI11728	1779	41.74	18.4376	-1.17878	0.0480781	Down	0.0216691
Lj1gvBRI17599	3900	201.119	11.7435	-4.09812	1.2672e-24	Down	1.30656e-25
Lj1gvBRI34989	3544	264.619	77.1397	-1.77837	1.04161e-12	Down	1.79212e-13
Lj1gvBRI21501	672	636.534	308.698	-1.04404	3.44975e-13	Down	5.77955e-14
Lj1gvBRI06529	1191	477.479	62.3457	-2.93708	5.26067e-43	Down	3.25632e-44
Lj1gvBRI00774	1314	1534.74	696.258	-1.1403	1.41036e-33	Down	1.09901e-34
Lj1gvBRI35858	2313	480.073	70.1044	-2.77568	3.76081e-40	Down	2.47632e-41
Lj1gvBRI31444	1358	8.41617	1.21054	-2.79752	0.00802751	Down	0.00315645
Lj1gvBRI29755	1197	742.437	56.1673	-3.72447	1.90632e-80	Down	6.20145e-82
Lj1gvBRI29792	1212	503.197	193.705	-1.37727	3.34486e-16	Down	4.83106e-17
Lj1gvBRI07018	1970	64.4642	11.6624	-2.46663	3.54092e-06	Down	9.58743e-07
Lj1gvBRI05739	1551	187.969	4.51353	-5.3801	9.82802e-24	Down	1.04855e-24
Lj1gvBRI28237	3160	1119.38	2266	1.01745	4.44696e-41	Up	2.87722e-42
Lj1gvBRI17014	633	3822.19	744.451	-2.36015	9.5087e-223	Down	9.88132e-225
Lj1gvBRI30952	1615	1770.26	566.806	-1.64303	3.95926e-69	Down	1.50862e-70
Lj1gvBRI05055	4386	1315.27	2851.5	1.11636	1.7161e-54	Up	8.38435e-56
Lj1gvBRI35961	3906	258.494	80.6969	-1.67955	7.54332e-12	Down	1.36693e-12
Lj1gvBRI15262	312	151.704	451.988	1.57502	2.68328e-18	Up	3.53929e-19
Lj1gvBRI02595	2082	72.1852	16.725	-2.1097	1.04758e-05	Down	2.95635e-06
Lj1gvBRI14763	2365	1499.23	3686.63	1.29808	2.81692e-93	Up	7.85706e-95
Lj1gvBRI02054	1344	24.2192	4.86952	-2.3143	0.00350386	Down	0.00129974
Lj1gvBRI05688	651	146.259	64.4244	-1.18284	0.000148616	Down	4.68332e-05
Lj1gvBRI37608	5193	683.356	1374.9	1.00861	1.73299e-25	Up	1.73199e-26
Lj1gvBRI36353	1908	200.043	44.8868	-2.15595	1.17888e-11	Down	2.16039e-12
Lj1gvBRI05397	1819	37.9297	14.4181	-1.39544	0.0252563	Down	0.0107784
Lj1gvBRI22148	3842	49.7028	15.0884	-1.71989	0.00219945	Down	0.000794607
Lj1gvBRI12198	1522	666.576	289.795	-1.20173	5.25519e-15	Down	7.99384e-16
Lj1gvBRI37988	6017	165.719	350.391	1.08023	5.83614e-08	Up	1.37101e-08
Lj1gvBRI36221	1025	168.49	70.6591	-1.25371	1.48709e-05	Down	4.25895e-06
Lj1gvBRI09543	2424	243.941	68.8732	-1.82452	1.44606e-12	Down	2.50541e-13
Lj1gvBRI10239	840	2011.83	7546.46	1.90729	2.35339e-300	Up	1.81472e-302
Lj1gvBRI33826	417	110.635	37.2353	-1.57106	2.22487e-05	Down	6.47844e-06
Lj1gvBRI11100	1611	139.167	5.53008	-4.65338	9.47385e-19	Down	1.22565e-19
Lj1gvBRI08112	1398	2802.36	1396.32	-1.00501	3.12468e-44	Down	1.88145e-45
Lj1gvBRI36628	1885	81.3137	299.514	1.88105	3.94857e-16	Up	5.7137e-17
Lj1gvBRI05566	606	17.0022	4.81678	-1.81958	0.0451102	Down	0.0202187
Lj1gvBRI15213	4138	1798.42	4304.55	1.25913	1.9244e-98	Up	5.09516e-100
Lj1gvBRI05176	1217	2493.7	482.846	-2.36865	2.82612e-163	Down	4.28186e-165
Lj1gvBRI03430	2385	437.044	1137.57	1.3801	3.21224e-35	Up	2.40054e-36
Lj1gvBRI35516	4157	2675.08	1016.17	-1.39644	1.05927e-76	Down	3.60547e-78
Lj1gvBRI36657	2474	4.51073	16.9455	1.90947	0.031175	Up	0.0135399
Lj1gvBRI28343	2216	2522.13	1055.39	-1.25687	2.19537e-63	Down	9.16527e-65
Lj1gvBRI37823	9634	3048.91	529.874	-2.52457	8.73803e-217	Down	9.3963e-219
Lj1gvBRI21199	1371	336.781	1029.48	1.61203	6.89912e-41	Up	4.47417e-42
Lj1gvBRI28821	1522	1171.54	3546.94	1.59817	8.9994e-131	Up	1.77012e-132
Lj1gvBRI38309	1889	48.6251	10.5403	-2.20579	0.000151055	Down	4.7643e-05
Lj1gvBRI06843	2043	33.1752	6.45242	-2.36219	0.000806811	Down	0.00027656
Lj1gvBRI07773	1579	249.034	114.529	-1.12062	2.28617e-06	Down	6.07782e-07
Lj1gvBRI26667	4173	1260.14	482.998	-1.3835	3.52343e-38	Down	2.43569e-39
Lj1gvBRI08224	2069	246.137	568.91	1.20874	1.02883e-14	Up	1.59226e-15
Lj1gvBRI06265	825	374.198	184.817	-1.01771	5.60025e-07	Down	1.42001e-07
Lj1gvBRI13983	537	6.99627	1.16424	-2.5872	0.01606	Down	0.00662738
Lj1gvBRI21648	1247	663.491	302.031	-1.13538	9.00176e-16	Down	1.32238e-16
Lj1gvBRI13393	3145	2677.3	1036.79	-1.36866	2.00522e-76	Down	6.83729e-78
Lj1gvBRI06873	459	6.41525	23.6565	1.88266	0.0152208	Up	0.00624898
Lj1gvBRI18043	1029	315.781	633.576	1.0046	3.14404e-12	Up	5.57611e-13
Lj1gvBRI11054	1143	170.181	55.3233	-1.62111	5.0644e-08	Down	1.18407e-08
Lj1gvBRI32037	4082	161.426	38.4586	-2.06949	2.10483e-10	Down	4.16793e-11
Lj1gvBRI20609	1600	50.38	135.373	1.42602	1.33478e-05	Up	3.80744e-06
Lj1gvBRI08162	1488	324.04	674.907	1.05852	2.0843e-14	Up	3.27596e-15
Lj1gvBRI22745	888	278.463	565.851	1.02294	2.65523e-11	Up	4.95951e-12
Lj1gvBRI18688	1886	102.721	44.2866	-1.21378	0.0011198	Down	0.000390357
Lj1gvBRI36982	4024	8128.38	18197.5	1.1627	3.67344e-182	Up	4.94602e-184
Lj1gvBRI36702	702	85.0245	282.465	1.73212	1.24117e-13	Up	2.03005e-14
Lj1gvBRI07285	7481	821.502	1923.76	1.22759	2.68926e-43	Up	1.6533e-44
Lj1gvBRI04139	1265	138.458	56.257	-1.29934	7.87127e-05	Down	2.41124e-05
Lj1gvBRI25390	1135	49.6894	21.1662	-1.23117	0.0333654	Down	0.0145747
Lj1gvBRI09791	3198	131.804	908.409	2.78495	6.55535e-78	Up	2.18584e-79
Lj1gvBRI04249	2722	1375.3	3488.18	1.34273	4.82803e-97	Up	1.2943e-98
Lj1gvBRI28524	1842	23.913	8.25546	-1.53437	0.0453157	Down	0.0203189
Lj1gvBRI26777	2498	564.657	266.887	-1.08115	5.82778e-12	Down	1.04938e-12
Lj1gvBRI38218	3105	40.1299	12.97	-1.62949	0.00795512	Down	0.00312559
Lj1gvBRI22198	1088	4.71776	235.22	5.63977	4.40088e-29	Up	3.91319e-30
Lj1gvBRI00239	1104	7.46352	1.66717	-2.16245	0.04705	Down	0.0211604
Lj1gvBRI05999	2057	105.505	6.54703	-4.01032	2.80411e-14	Down	4.4411e-15
Lj1gvBRI22401	927	12.0326	63.0345	2.38919	3.03725e-05	Up	8.95008e-06
Lj1gvBRI09899	2275	123.806	50.0369	-1.30702	0.000137335	Down	4.31543e-05
Lj1gvBRI09825	5387	179.52	46.6715	-1.94353	1.59377e-10	Down	3.131e-11
Lj1gvBRI33288	1794	18.6857	46.0678	1.30182	0.0210963	Up	0.0088817
Lj1gvBRI14006	2189	4804.28	711.257	-2.75588	0	Down	0
Lj1gvBRI01388	3828	368.476	35.4865	-3.37623	1.02865e-38	Down	7.03345e-40
Lj1gvBRI22301	2118	944.732	298.713	-1.66115	9.52508e-39	Down	6.50709e-40
Lj1gvBRI23036	1119	254.962	929.152	1.86563	1.5831e-45	Up	9.29386e-47
Lj1gvBRI04971	4619	3109.5	1352.92	-1.20061	7.36074e-72	Down	2.70715e-73
Lj1gvBRI35535	2218	4733.51	2309.53	-1.03531	7.81018e-81	Down	2.53368e-82
Lj1gvBRI16946	1370	97.8793	6.5402	-3.9036	2.76165e-13	Down	4.60012e-14
Lj1gvBRI01316	1515	84.3346	29.9655	-1.49282	0.000418797	Down	0.000138635
Lj1gvBRI13875	1005	25.5673	5.40398	-2.24221	0.00406188	Down	0.00152227
Lj1gvBRI04030	1641	865.938	159.412	-2.4415	5.94647e-62	Down	2.54882e-63
Lj1gvBRI35152	858	7.60082	113.81	3.90433	5.99233e-15	Up	9.16204e-16
Lj1gvBRI34810	6345	862.521	330.086	-1.38572	5.5574e-26	Down	5.46717e-27
Lj1gvBRI38585	1710	611.253	1427.32	1.22347	2.14095e-33	Up	1.68186e-34
Lj1gvBRI13878	3308	107.812	544.536	2.3365	4.42192e-35	Up	3.32187e-36
Lj1gvBRI13637	2982	165.538	68.133	-1.28074	1.73458e-05	Down	5.00013e-06
Lj1gvBRI17518	1899	86.7409	189.292	1.12583	3.07481e-05	Up	9.06355e-06
Lj1gvBRI37842	2174	128.956	41.8946	-1.62204	2.21526e-06	Down	5.8853e-07
Lj1gvBRI31057	1486	23.0836	66.6083	1.52883	0.00132336	Up	0.000465502
Lj1gvBRI38314	1403	55.2409	24.1134	-1.1959	0.0192731	Down	0.00806476
Lj1gvBRI29536	2468	26.0144	2.36962	-3.45659	5.16091e-05	Down	1.55407e-05
Lj1gvBRI29787	2349	12.3572	60.7138	2.29667	1.95788e-05	Up	5.67096e-06
Lj1gvBRI11513	1663	105.594	264.578	1.32517	2.59388e-08	Up	5.93407e-09
Lj1gvBRI31243	3159	587.533	55.6327	-3.40066	7.94693e-61	Down	3.47569e-62
Lj1gvBRI24910	2124	99.6438	33.0907	-1.59036	4.20996e-05	Down	1.25808e-05
Lj1gvBRI37475	1603	3604.11	7301.96	1.01864	1.20744e-112	Up	2.74592e-114
Lj1gvBRI10631	2700	721.273	251.71	-1.51878	1.91618e-24	Down	1.98839e-25
Lj1gvBRI16473	915	14.1409	2.76066	-2.35679	0.0127907	Down	0.00518885
Lj1gvBRI26158	2451	744.396	1793.74	1.26883	5.5743e-48	Up	3.10625e-49
Lj1gvBRI24942	1702	910.094	427.706	-1.08939	1.79907e-16	Down	2.56972e-17
Lj1gvBRI15790	2481	1542.72	4370.94	1.50247	9.384e-144	Up	1.63094e-145
Lj1gvBRI12761	2392	543.067	1130.94	1.05832	9.30955e-22	Up	1.06951e-22
Lj1gvBRI27561	2458	81.8414	22.8533	-1.84043	2.70994e-05	Down	7.95458e-06
Lj1gvBRI30064	1665	299.915	55.0358	-2.44611	7.91931e-23	Down	8.7449e-24
Lj1gvBRI09738	858	283.969	2.57425	-6.78544	2.7321e-27	Down	2.56348e-28
Lj1gvBRI23560	1809	7.93415	1.23991	-2.67784	0.012099	Down	0.00488568
Lj1gvBRI10891	1251	319.375	685.767	1.10247	5.1152e-15	Up	7.77473e-16
Lj1gvBRI37634	1416	1150.91	451.001	-1.35157	3.55352e-33	Down	2.81293e-34
Lj1gvBRI29128	2319	302.132	108.474	-1.47783	1.52572e-11	Down	2.81348e-12
Lj1gvBRI09842	1611	2.18519	10.6734	2.2882	0.0258559	Up	0.0110576
Lj1gvBRI38505	887	26.2159	56.0152	1.09538	0.0301146	Up	0.0130331
Lj1gvBRI26520	531	62.3357	23.8705	-1.38483	0.00799745	Down	0.00314319
Lj1gvBRI18571	1330	2166.45	492.183	-2.13807	2.30569e-118	Down	5.00739e-120
Lj1gvBRI12387	1389	135.919	14.82	-3.19713	7.76555e-15	Down	1.19317e-15
Lj1gvBRI34699	1887	24.7418	7.3671	-1.74778	0.0248873	Down	0.0106074
Lj1gvBRI31709	1001	731.785	166.085	-2.1395	7.32872e-44	Down	4.45034e-45
Lj1gvBRI25292	2836	267.906	41.6637	-2.68487	1.37866e-22	Down	1.53319e-23
Lj1gvBRI15410	3075	263.392	602.998	1.19494	3.28268e-15	Up	4.95086e-16
Lj1gvBRI12884	2644	159.098	46.0891	-1.78742	1.24797e-08	Down	2.79863e-09
Lj1gvBRI16671	3967	4477.81	15063.9	1.75023	0	Up	0
Lj1gvBRI14528	2698	45592.6	22307.8	-1.03125	0	Down	0
Lj1gvBRI35552	2254	434.391	68.5609	-2.66354	1.61023e-34	Down	1.22226e-35
Lj1gvBRI22856	4071	1728.67	3493.27	1.01491	1.53089e-58	Up	6.95839e-60
Lj1gvBRI14137	3175	213.496	613.111	1.52194	1.29657e-22	Up	1.43955e-23
Lj1gvBRI19924	1135	311.495	75.1027	-2.05227	8.54557e-19	Down	1.10195e-19
Lj1gvBRI16156	1678	27.7383	8.82495	-1.65222	0.0219639	Down	0.00927938
Lj1gvBRI09525	1487	66.0371	295.096	2.15983	7.16208e-18	Up	9.61517e-19
Lj1gvBRI07962	2536	107.559	354.746	1.72166	2.86164e-16	Up	4.11761e-17
Lj1gvBRI00327	3688	449.077	908.886	1.01714	7.4313e-17	Up	1.04176e-17
Lj1gvBRI05607	1973	703.099	195.503	-1.84653	8.26845e-33	Down	6.59254e-34
Lj1gvBRI00361	2223	125.023	41.4094	-1.59416	6.39276e-06	Down	1.76923e-06
Lj1gvBRI31442	843	353.155	1.6688	-7.72535	6.01528e-27	Down	5.72012e-28
Lj1gvBRI07620	4021	2093.42	4283.82	1.03304	9.12098e-74	Up	3.23914e-75
Lj1gvBRI27901	663	36.4727	1.35414	-4.75137	8.41207e-08	Down	1.99691e-08
Lj1gvBRI25283	2924	5908.63	17386.6	1.55708	0	Up	0
Lj1gvBRI15353	498	52.1965	18.5781	-1.49035	0.00506309	Down	0.00192632
Lj1gvBRI04729	1298	2426.54	657.309	-1.88425	2.04788e-116	Down	4.52768e-118
Lj1gvBRI13557	1116	15.0537	1.79385	-3.06899	0.00144872	Down	0.000512041
Lj1gvBRI01512	2502	1552.73	3151.48	1.02122	2.21954e-55	Up	1.06367e-56
Lj1gvBRI33895	999	128.39	445.719	1.7956	3.80375e-21	Up	4.4661e-22
Lj1gvBRI37064	5521	29.0694	83.4627	1.52163	0.000937199	Up	0.000323569
Lj1gvBRI20319	1218	120.193	24.0796	-2.31947	3.8425e-09	Down	8.28478e-10
Lj1gvBRI36362	2563	128.932	44.4685	-1.53575	7.72574e-06	Down	2.15234e-06
Lj1gvBRI36724	1642	23.4298	232.18	3.30883	3.63544e-25	Up	3.67607e-26
Lj1gvBRI36716	2462	629.956	72.1617	-3.12595	2.86076e-60	Down	1.26153e-61
Lj1gvBRI19423	1068	48.1771	11.1883	-2.10636	0.000579818	Down	0.000195118
Lj1gvBRI12354	348	30.3464	2.98623	-3.34513	4.78923e-05	Down	1.43854e-05
Lj1gvBRI01344	1107	145.334	325.123	1.16161	1.59345e-08	Up	3.6017e-09
Lj1gvBRI01444	1002	382.536	99.3569	-1.9449	3.78058e-21	Down	4.43663e-22
Lj1gvBRI35779	2362	4446.64	2085.91	-1.09204	1.03018e-85	Down	3.14958e-87
Lj1gvBRI10168	1430	207.928	45.1783	-2.20238	2.75282e-14	Down	4.35739e-15
Lj1gvBRI32673	1295	298.858	55.5592	-2.42736	2.62544e-22	Down	2.94739e-23
Lj1gvBRI06772	1684	45.5659	300.692	2.72226	2.70317e-23	Up	2.9353e-24
Lj1gvBRI27710	1691	2613.12	604.796	-2.11125	1.1148e-139	Down	1.98119e-141
Lj1gvBRI29660	2406	762.019	1876.73	1.30032	4.63166e-50	Up	2.47494e-51
Lj1gvBRI35730	1872	122.584	41.9058	-1.54855	1.33612e-05	Down	3.81168e-06
Lj1gvBRI28862	6127	836.152	354.785	-1.23682	2.78212e-22	Down	3.12747e-23
Lj1gvBRI38272	1474	53.7337	22.5967	-1.24972	0.0162415	Down	0.00670864
Lj1gvBRI25389	3816	134.3	316.834	1.23827	3.18102e-09	Up	6.82599e-10
Lj1gvBRI12219	3510	1112.89	2289.15	1.04051	4.79142e-42	Up	3.02648e-43
Lj1gvBRI38374	415	15.44	42.7893	1.47058	0.0161971	Up	0.00668785
Lj1gvBRI16626	2291	198.836	28.7825	-2.78832	1.39091e-17	Down	1.88909e-18
Lj1gvBRI20937	2482	1256.23	185.797	-2.75731	7.31846e-103	Down	1.84951e-104
Lj1gvBRI15893	5779	2236.69	4937.35	1.14237	1.88449e-91	Up	5.34144e-93
Lj1gvBRI15168	2274	5554.12	2054.09	-1.43506	4.82363e-159	Down	7.52626e-161
Lj1gvBRI25774	2187	2027.14	4278.43	1.07763	9.98842e-76	Up	3.44791e-77
Lj1gvBRI02263	1989	700.132	232.039	-1.59326	2.39017e-27	Down	2.23905e-28
Lj1gvBRI10548	1470	2.76894	36.3938	3.71629	1.85696e-06	Up	4.90096e-07
Lj1gvBRI22555	2329	205.897	4.5263	-5.50745	3.00639e-25	Down	3.03093e-26
Lj1gvBRI16777	2352	1808.08	738.221	-1.29233	5.94205e-48	Down	3.31655e-49
Lj1gvBRI16043	2616	6795.77	21702.7	1.67517	0	Up	0
Lj1gvBRI38477	1141	86.018	19.8312	-2.11686	1.6176e-06	Down	4.24924e-07
Lj1gvBRI05784	315	806.633	315.636	-1.35365	4.9895e-24	Down	5.25416e-25
Lj1gvBRI00527	1395	50.7635	968.869	4.25444	2.58266e-115	Up	5.75672e-117
Lj1gvBRI17857	3752	121.7	39.8218	-1.6117	4.73848e-06	Down	1.29698e-06
Lj1gvBRI01442	1010	98.7301	35.1296	-1.4908	0.000124877	Down	3.90854e-05
Lj1gvBRI25121	375	283.131	24.6344	-3.52272	2.40826e-31	Down	2.00501e-32
Lj1gvBRI10366	2109	48.9871	134.348	1.4555	9.7087e-06	Up	2.73314e-06
Lj1gvBRI37848	2142	158.216	359.692	1.18486	1.09636e-09	Up	2.28425e-10
Lj1gvBRI06661	1588	27.4956	3.88004	-2.82506	0.00030817	Down	0.000100446
Lj1gvBRI34669	2241	1522.15	3122.48	1.03658	4.65461e-57	Up	2.17175e-58
Lj1gvBRI30745	1636	278.713	89.0184	-1.6466	9.13629e-12	Down	1.66302e-12
Lj1gvBRI03041	1926	360.062	848.341	1.2364	2.38656e-22	Up	2.6749e-23
Lj1gvBRI22165	393	72.9012	177.735	1.28571	1.54428e-05	Up	4.42737e-06
Lj1gvBRI28402	2985	17243.7	46611	1.43461	0	Up	0
Lj1gvBRI17892	780	528.641	1076.21	1.02559	7.22181e-19	Up	9.2951e-20
Lj1gvBRI15727	2051	5626.11	1004.14	-2.48617	0	Down	0
Lj1gvBRI33803	543	234.099	93.4165	-1.32537	6.59843e-08	Down	1.55406e-08
Lj1gvBRI24280	3453	3389.16	7293.66	1.10572	1.9705e-123	Up	4.11324e-125
Lj1gvBRI16545	2094	6.54854	42.6313	2.70267	2.56302e-05	Up	7.50247e-06
Lj1gvBRI03094	2193	285.624	108.466	-1.39688	7.67063e-10	Down	1.58292e-10
Lj1gvBRI05498	4246	198.507	59.0083	-1.7502	4.92648e-10	Down	1.00328e-10
Lj1gvBRI27987	3058	796.507	305.277	-1.38357	3.84181e-25	Down	3.88937e-26
Lj1gvBRI34435	2180	157.705	1351.55	3.09932	1.85849e-127	Up	3.73949e-129
Lj1gvBRI28299	2433	275.026	755.783	1.4584	1.0092e-25	Up	1.00285e-26
Lj1gvBRI18936	3708	355.951	142.496	-1.32076	2.77518e-11	Down	5.18941e-12
Lj1gvBRI20044	1195	1151.24	556.69	-1.04824	6.30239e-22	Down	7.18722e-23
Lj1gvBRI04046	3949	1599.36	4101.1	1.35851	1.20539e-109	Up	2.82477e-111
Lj1gvBRI26969	3920	4952.03	13695.3	1.46759	2.2835e-262	Up	2.0222e-264
Lj1gvBRI38283	1019	407.72	151.376	-1.42944	1.09958e-13	Down	1.79383e-14
Lj1gvBRI24715	2590	457.823	1309.09	1.5157	2.6883e-46	Up	1.54582e-47
Lj1gvBRI05451	2231	189.468	481.053	1.34424	2.74261e-15	Up	4.12313e-16
Lj1gvBRI02534	1536	1395.6	695.667	-1.00442	4.12922e-25	Down	4.18531e-26
Lj1gvBRI15428	2735	59.2247	18064.4	8.25274	0	Up	0
Lj1gvBRI15800	2684	55.8573	12.0924	-2.20765	5.22141e-05	Down	1.57276e-05
Lj1gvBRI37523	2314	28.1552	62.1778	1.143	0.0175147	Up	0.00727144
Lj1gvBRI26505	954	25.2939	54.8927	1.11783	0.0364797	Up	0.0160548
Lj1gvBRI32595	732	16.0373	51.0625	1.67083	0.00265847	Up	0.000971091
Lj1gvBRI32005	390	11.6101	30.9934	1.41658	0.0453915	Up	0.0203543
Lj1gvBRI32531	1916	675.702	259.795	-1.37901	1.28798e-21	Down	1.48781e-22
Lj1gvBRI28127	3590	426.976	856.664	1.00458	1.96711e-15	Up	2.93771e-16
Lj1gvBRI04980	3231	5190.78	14155.8	1.44737	0	Up	0
Lj1gvBRI23954	1038	14.2769	8971.71	9.29555	6.75415e-271	Up	5.77782e-273
Lj1gvBRI07016	2693	577.183	1166.64	1.01526	1.13865e-21	Up	1.31258e-22
Lj1gvBRI13697	7238	2155.59	497.764	-2.11455	5.96793e-118	Down	1.30328e-119
Lj1gvBRI37776	6542	559.691	1499.07	1.42136	6.05529e-47	Up	3.43812e-48
Lj1gvBRI33253	2775	112.242	250.228	1.15663	1.06308e-06	Up	2.75161e-07
Lj1gvBRI37140	7757	1591.59	3211.99	1.013	9.28238e-46	Up	5.40184e-47
Lj1gvBRI13268	1942	311.838	144.966	-1.10508	1.04972e-07	Down	2.51055e-08
Lj1gvBRI12726	1963	406.326	1048.26	1.36729	1.74533e-32	Up	1.40366e-33
Lj1gvBRI26521	4015	388.643	805.484	1.05141	8.45118e-15	Up	1.30132e-15
Lj1gvBRI24192	1525	42887.8	19477.8	-1.13874	0	Down	0
Lj1gvBRI07963	1137	17.897	1.80714	-3.30794	0.000406721	Down	0.000134406
Lj1gvBRI07870	485	19.5934	44.6053	1.18684	0.0376142	Up	0.0165881
Lj1gvBRI07876	1703	61.1214	29.2115	-1.06514	0.0282156	Down	0.0121594
Lj1gvBRI16413	2474	331.535	69.5136	-2.25379	5.82318e-22	Down	6.62845e-23
Lj1gvBRI19740	2653	354.272	765.687	1.1119	8.75279e-17	Up	1.23123e-17
Lj1gvBRI37887	3916	1979.16	4062.28	1.0374	2.9611e-63	Up	1.24067e-64
Lj1gvBRI19544	2330	7.58158	81.2729	3.4222	1.84377e-10	Up	3.63822e-11
Lj1gvBRI29654	2418	64.6237	20.2066	-1.67723	0.000537904	Down	0.000180203
Lj1gvBRI10913	2027	79.3222	5.52122	-3.84467	4.77073e-11	Down	9.0704e-12
Lj1gvBRI36946	2260	102.297	338.238	1.72527	7.08855e-16	Up	1.03556e-16
Lj1gvBRI29580	2857	43.3378	8.99827	-2.26791	0.000231805	Down	7.45847e-05
Lj1gvBRI18593	3221	115.807	24.511	-2.24022	7.10064e-09	Down	1.56604e-09
Lj1gvBRI15695	1673	47.7989	3.52457	-3.76146	2.77728e-07	Down	6.86477e-08
Lj1gvBRI37261	2365	44.458	145712	11.6784	0	Up	0
Lj1gvBRI02983	1080	141.476	371.995	1.39473	9.24236e-13	Up	1.58294e-13
Lj1gvBRI37965	1302	389.655	106.056	-1.87737	3.0303e-20	Down	3.67025e-21
Lj1gvBRI27565	2767	325.202	685.151	1.07509	3.67405e-14	Up	5.85652e-15
Lj1gvBRI36175	1937	162.286	26.1326	-2.63462	2.69995e-14	Down	4.27206e-15
Lj1gvBRI18718	1356	75.1569	431.038	2.51984	2.16203e-33	Up	1.69907e-34
Lj1gvBRI36476	3851	253.812	548.75	1.11239	5.01405e-12	Up	8.99233e-13
Lj1gvBRI02354	3059	3057.51	1471.08	-1.05548	4.7635e-55	Down	2.30147e-56
Lj1gvBRI38041	2503	706.86	109.912	-2.68508	2.26386e-54	Down	1.1081e-55
Lj1gvBRI37931	1834	394.342	177.018	-1.15555	3.73202e-10	Down	7.52272e-11
Lj1gvBRI13915	5346	286.166	609.713	1.09128	5.71069e-12	Up	1.02761e-12
Lj1gvBRI02445	888	1270.66	569.248	-1.15845	4.23806e-27	Down	4.01096e-28
Lj1gvBRI00487	3988	78.674	31.9237	-1.30126	0.00237243	Down	0.000861176
Lj1gvBRI03561	1984	1430.23	4083.74	1.51364	2.15426e-134	Up	4.08153e-136
Lj1gvBRI37711	3857	1818.97	3892.34	1.09751	1.1427e-68	Up	4.38851e-70
Lj1gvBRI18521	1008	354.638	158.951	-1.15777	4.36703e-09	Down	9.46439e-10
Lj1gvBRI04942	644	3.71417	14.217	1.9365	0.0486637	Up	0.0219535
Lj1gvBRI04754	4319	2541.86	5178.24	1.02657	1.02661e-84	Up	3.20054e-86
Lj1gvBRI25234	1457	7962.65	883.38	-3.17214	0	Down	0
Lj1gvBRI16377	1268	12.7118	2.73437	-2.21689	0.0226308	Down	0.00957678
Lj1gvBRI00090	1689	59.9031	131.881	1.13854	0.000578338	Up	0.00019455
Lj1gvBRI21341	1730	2282.98	644.97	-1.82362	3.29925e-101	Down	8.43758e-103
Lj1gvBRI29424	3288	1100.38	3780.12	1.78043	4.54418e-159	Up	7.07654e-161
Lj1gvBRI29723	2010	758.562	1729.58	1.18909	3.70265e-40	Up	2.43691e-41
Lj1gvBRI16073	1743	311.629	640.285	1.03889	3.1873e-13	Up	5.3216e-14
Lj1gvBRI20293	1654	97.8062	35.7508	-1.45195	0.00040107	Down	0.000132466
Lj1gvBRI06260	4884	1883.76	3897.7	1.04901	1.12406e-60	Up	4.92298e-62
Lj1gvBRI16807	862	123.16	47.5047	-1.3744	9.60728e-05	Down	2.96735e-05
Lj1gvBRI13685	3977	3602.86	1728.85	-1.05933	2.92987e-66	Down	1.16581e-67
Lj1gvBRI24672	2223	288.476	128.99	-1.16119	9.51207e-08	Down	2.26778e-08
Lj1gvBRI18804	1824	243.576	59.645	-2.0299	2.19849e-14	Down	3.46008e-15
Lj1gvBRI23417	1857	354.802	781.293	1.13885	5.4668e-18	Up	7.29971e-19
Lj1gvBRI08986	3975	134.285	626.118	2.22114	4.36797e-36	Up	3.18924e-37
Lj1gvBRI20015	1050	13.6931	52.0304	1.92591	0.000527681	Up	0.000176667
Lj1gvBRI14855	6755	237.716	537.848	1.17796	2.66188e-13	Up	4.43153e-14
Lj1gvBRI20620	1142	21.3882	65.9827	1.62528	0.0012189	Up	0.000426921
Lj1gvBRI30168	1464	791.203	288.769	-1.45413	4.20104e-27	Down	3.9734e-28
Lj1gvBRI19756	2301	222.247	56.4835	-1.97626	3.91487e-13	Down	6.57647e-14
Lj1gvBRI25984	1398	8291.96	2323.96	-1.83513	0	Down	0
Lj1gvBRI17526	2007	360.446	1616.14	2.1647	2.73606e-87	Up	8.17545e-89
Lj1gvBRI12822	1721	149.317	72.1101	-1.0501	0.0006157	Down	0.000207786
Lj1gvBRI16211	1159	47.9235	18.0682	-1.40728	0.0128909	Down	0.00523572
Lj1gvBRI20271	5364	559.943	142.247	-1.97688	9.40594e-31	Down	7.97263e-32
Lj1gvBRI09038	1385	67.0408	157.132	1.22886	5.31779e-05	Up	1.60324e-05
Lj1gvBRI05554	1949	2718.93	1270.16	-1.09803	3.79835e-55	Down	1.83058e-56
Lj1gvBRI15290	1572	489.442	1055.04	1.10808	4.50056e-22	Up	5.09717e-23
Lj1gvBRI14835	3456	92.3728	194.458	1.07392	4.741e-05	Up	1.42377e-05
Lj1gvBRI25122	1661	723.293	335.645	-1.10764	8.40958e-16	Down	1.23412e-16
Lj1gvBRI35667	1801	165.291	31.9565	-2.37082	1.60832e-11	Down	2.96918e-12
Lj1gvBRI06812	2600	9.6903	1777.17	7.51883	2.20106e-116	Up	4.87298e-118
Lj1gvBRI12650	1729	567.997	215.407	-1.39882	1.20615e-18	Down	1.5684e-19
Lj1gvBRI00111	762	8.41312	1.20276	-2.80629	0.00777455	Down	0.0030509
Lj1gvBRI09652	1833	36.9455	14.468	-1.35254	0.0389142	Down	0.0172224
Lj1gvBRI28765	785	13702.1	4729.6	-1.53461	0	Down	0
Lj1gvBRI05486	2308	86.8664	41.675	-1.05962	0.0128274	Down	0.00520647
Lj1gvBRI14867	1917	389.083	1241.8	1.67429	2.58043e-51	Up	1.34544e-52
Lj1gvBRI11374	1095	827.452	408.909	-1.0169	4.85192e-16	Down	7.03988e-17
Lj1gvBRI16812	1290	59.5498	26.174	-1.18596	0.0157718	Down	0.00649704
Lj1gvBRI21924	3579	453.64	155.035	-1.54896	1.4337e-17	Down	1.94894e-18
Lj1gvBRI28004	2938	2142.66	831.726	-1.36522	2.50259e-59	Down	1.12771e-60
Lj1gvBRI14148	1238	116.069	43.8577	-1.40408	7.07948e-05	Down	2.15781e-05
Lj1gvBRI14498	2081	297.606	53110.4	7.47945	0	Up	0
Lj1gvBRI21918	1311	2901.55	563.432	-2.36451	1.45667e-189	Down	1.856e-191
Lj1gvBRI15929	2610	81.3743	170.722	1.06901	0.000141185	Up	4.44067e-05
Lj1gvBRI17556	2188	133.588	33.7758	-1.98373	2.19106e-08	Down	4.99273e-09
Lj1gvBRI03357	1725	221.496	64.1804	-1.78708	2.00531e-11	Down	3.72504e-12
Lj1gvBRI15481	3045	123.164	272.452	1.14543	2.54972e-07	Up	6.28388e-08
Lj1gvBRI32035	2492	27.0715	6.8734	-1.97768	0.0078534	Down	0.00308279
Lj1gvBRI09544	702	335.597	135.406	-1.30943	1.61146e-09	Down	3.39583e-10
Lj1gvBRI17770	543	3609.65	1668	-1.11374	2.13243e-52	Down	1.09515e-53
Lj1gvBRI31710	3461	526.871	1195.98	1.18267	7.4746e-27	Up	7.12134e-28
Lj1gvBRI37859	1614	50.8856	23.0915	-1.1399	0.036472	Down	0.0160504
Lj1gvBRI09775	1737	535.705	136.107	-1.9767	1.18561e-28	Down	1.06815e-29
Lj1gvBRI15124	2497	1688.29	772.665	-1.12765	3.64394e-35	Down	2.73084e-36
Lj1gvBRI36707	3710	103.864	208.974	1.00863	6.18628e-05	Up	1.87699e-05
Lj1gvBRI09407	842	16.4045	2.33824	-2.8106	0.00271233	Down	0.000992236
Lj1gvBRI35502	1610	287.836	39.592	-2.86197	2.9494e-26	Down	2.87131e-27
Lj1gvBRI36578	2688	167.762	69.6929	-1.26733	2.30616e-05	Down	6.7235e-06
Lj1gvBRI09955	478	24.286	75.2896	1.63232	0.00055153	Up	0.000185017
Lj1gvBRI08949	1535	126.847	6.05462	-4.3889	5.00084e-17	Down	6.9562e-18
Lj1gvBRI20570	869	14.6806	70.5183	2.26409	4.6811e-06	Up	1.28029e-06
Lj1gvBRI01264	7086	229.303	80.0972	-1.51743	2.52165e-09	Down	5.38069e-10
Lj1gvBRI15648	1314	2490	1017.23	-1.2915	1.39343e-63	Down	5.80056e-65
Lj1gvBRI38293	5386	572.041	1424.74	1.31651	7.60255e-33	Up	6.04558e-34
Lj1gvBRI25991	1728	190.487	426.902	1.16422	1.29503e-10	Up	2.52812e-11
Lj1gvBRI09235	2688	1077.67	205.899	-2.38791	1.15144e-73	Down	4.09259e-75
Lj1gvBRI11345	2975	117.405	489.436	2.05963	1.3694e-27	Up	1.27498e-28
Lj1gvBRI02305	825	204.36	14772.5	6.17565	0	Up	0
Lj1gvBRI04406	1679	138.269	62.8469	-1.13757	0.000348274	Down	0.000114242
Lj1gvBRI23202	2368	64.3922	7.05161	-3.19086	3.668e-08	Down	8.47974e-09
Lj1gvBRI05088	2921	112.409	32.6677	-1.78283	2.18926e-06	Down	5.8116e-07
Lj1gvBRI27941	1941	9478.76	3931.01	-1.2698	1.6246e-204	Down	1.8889e-206
Lj1gvBRI14291	2809	261.367	616.909	1.23898	8.49958e-17	Up	1.19484e-17
Lj1gvBRI20471	2476	4855.8	2175.58	-1.15831	1.43756e-89	Down	4.17857e-91
Lj1gvBRI15145	4814	1969.09	5325.67	1.43543	6.68868e-157	Up	1.05169e-158
Lj1gvBRI23364	2893	802.154	288.31	-1.47626	1.38358e-27	Down	1.2886e-28
Lj1gvBRI00973	2798	514.146	148.426	-1.79243	1.27864e-23	Down	1.36842e-24
Lj1gvBRI05003	924	135.08	4.00008	-5.07764	3.34654e-18	Down	4.42927e-19
Lj1gvBRI38376	829	1192.78	460.245	-1.37385	3.80636e-36	Down	2.77345e-37
Lj1gvBRI17025	1777	567.958	108.274	-2.3911	9.61738e-40	Down	6.40792e-41
Lj1gvBRI12553	1474	252.375	34.4459	-2.87317	4.39116e-23	Down	4.80529e-24
Lj1gvBRI08816	1387	9.00479	36928.7	12.0018	7.77117e-297	Up	6.06263e-299
Lj1gvBRI02471	1660	179.699	47.1837	-1.92922	1.57562e-10	Down	3.0939e-11
Lj1gvBRI01428	3183	1375.86	535.667	-1.36093	3.87703e-41	Down	2.5073e-42
Lj1gvBRI18991	2409	31.6527	82.1882	1.3766	0.00109096	Up	0.000379679
Lj1gvBRI25161	660	281.27	108.452	-1.37491	2.0173e-09	Down	4.27231e-10
Lj1gvBRI13888	708	57.6893	2.39712	-4.58893	7.64229e-10	Down	1.57685e-10
Lj1gvBRI27695	2739	566.099	146.455	-1.9506	4.32496e-29	Down	3.84438e-30
Lj1gvBRI06102	1205	243.804	116.62	-1.06391	1.4655e-05	Down	4.19359e-06
Lj1gvBRI37905	1568	61.9253	176.157	1.50826	1.59746e-07	Up	3.86915e-08
Lj1gvBRI01529	664	30.0999	64.7972	1.10617	0.0185237	Up	0.00772515
Lj1gvBRI35182	2232	5.04165	18.3926	1.86716	0.0350193	Up	0.0153636
Lj1gvBRI29169	2058	30.223	74.9279	1.30986	0.00374189	Up	0.0013939
Lj1gvBRI37464	981	27.537	6.88223	-2.00042	0.00690601	Down	0.0026824
Lj1gvBRI36898	873	318.184	640.789	1.00999	1.73864e-12	Up	3.02596e-13
Lj1gvBRI01410	1405	150.824	75.192	-1.00422	0.00102062	Down	0.000354092
Lj1gvBRI09807	1950	1341.32	602.742	-1.15404	8.1494e-31	Down	6.89528e-32
Lj1gvBRI00136	1512	4.17701	28.1482	2.7525	0.000367309	Up	0.000120751
Lj1gvBRI03046	429	30.8942	10.0335	-1.62251	0.0277049	Down	0.011921
Lj1gvBRI27315	3126	631.882	295.303	-1.09746	3.03441e-14	Down	4.81407e-15
Lj1gvBRI34901	1656	61.8105	27.2833	-1.17983	0.0201764	Down	0.00847069
Lj1gvBRI21147	1285	31.4346	8.45591	-1.89432	0.00749288	Down	0.00293044
Lj1gvBRI30341	2736	48.9899	22.0277	-1.15317	0.0343306	Down	0.0150366
Lj1gvBRI04475	423	409.599	94.3348	-2.11835	1.31765e-23	Down	1.41056e-24
Lj1gvBRI02040	288	75.5339	36.9568	-1.03128	0.0183058	Down	0.00762524
Lj1gvBRI15968	1854	1153.12	505.686	-1.18923	4.85708e-27	Down	4.60559e-28
Lj1gvBRI16622	1358	18153	5303.89	-1.77508	0	Down	0
Lj1gvBRI37769	4338	55.8587	9.64961	-2.53324	1.34183e-05	Down	3.82838e-06
Lj1gvBRI06577	612	1.48134	209.819	7.1461	7.84652e-22	Up	8.98595e-23
Lj1gvBRI33391	1327	63.1353	16.6766	-1.92062	0.000128245	Down	4.01873e-05
Lj1gvBRI30767	717	1016.25	2123.49	1.06318	1.16755e-40	Up	7.61741e-42
Lj1gvBRI36663	3212	125.704	47.9911	-1.38919	4.38447e-05	Down	1.31234e-05
Lj1gvBRI10886	1602	371.56	22.1082	-4.07094	2.58241e-42	Down	1.61794e-43
Lj1gvBRI23840	1185	1499.99	598.747	-1.32493	9.28755e-42	Down	5.9084e-43
Lj1gvBRI10970	2070	52.8713	1.38487	-5.25466	6.33306e-10	Down	1.29965e-10
Lj1gvBRI05033	4392	13340.6	37078.1	1.47474	0	Up	0
Lj1gvBRI18249	2198	94.1249	19.8632	-2.24448	1.7096e-07	Down	4.15003e-08
Lj1gvBRI18230	1758	17.6744	174.828	3.3062	2.31256e-19	Up	2.91168e-20
Lj1gvBRI02651	1036	667.519	264.561	-1.33521	1.40592e-18	Down	1.83496e-19
Lj1gvBRI09925	1906	2532.63	1086.32	-1.22119	9.212e-59	Down	4.17327e-60
Lj1gvBRI17259	1761	99.8537	289.81	1.53722	6.74017e-12	Up	1.21814e-12
Lj1gvBRI09241	4234	1361.39	248.788	-2.45209	1.46724e-96	Down	3.96875e-98
Lj1gvBRI37552	3914	118.08	366.689	1.63479	8.00069e-16	Up	1.17194e-16
Lj1gvBRI04211	648	5570.43	11272.2	1.01691	3.80674e-118	Up	8.29024e-120
Lj1gvBRI12419	1917	1531.39	419.669	-1.86752	5.982e-74	Down	2.11899e-75
Lj1gvBRI02979	1518	106.499	294.885	1.46931	1.0583e-10	Up	2.05578e-11
Lj1gvBRI06733	4055	287.611	93.6038	-1.61948	5.57293e-12	Down	1.00182e-12
Lj1gvBRI13133	1107	170.704	72.7064	-1.23134	1.90826e-05	Down	5.52262e-06
Lj1gvBRI11787	2357	147.2	69.5716	-1.08121	0.000751347	Down	0.000256371
Lj1gvBRI17939	2206	562.963	277.165	-1.02229	4.2214e-11	Down	8.00184e-12
Lj1gvBRI01387	1014	85.0112	36.0386	-1.23811	0.0026757	Down	0.00097795
Lj1gvBRI05663	1423	597.358	286.485	-1.06013	6.99209e-13	Down	1.18995e-13
Lj1gvBRI23930	975	150.959	38.9634	-1.95396	5.27171e-09	Down	1.15012e-09
Lj1gvBRI16584	399	57.2585	709.464	3.63117	5.68435e-69	Up	2.17107e-70
Lj1gvBRI11015	1899	36.0791	3.39398	-3.41011	5.69646e-06	Down	1.57035e-06
Lj1gvBRI03993	3854	526.978	242.635	-1.11895	2.74319e-12	Down	4.84618e-13
Lj1gvBRI09488	1701	154.166	56.8544	-1.43914	6.5574e-06	Down	1.81697e-06
Lj1gvBRI36804	1360	241.051	672.124	1.47939	2.95003e-22	Up	3.32067e-23
Lj1gvBRI29446	576	1.30224	42.1054	5.01494	8.09444e-09	Up	1.79034e-09
Lj1gvBRI28284	1437	41.5336	87.0029	1.06678	0.00843206	Up	0.00332416
Lj1gvBRI14667	2137	13126.3	2981.26	-2.13846	0	Down	0
Lj1gvBRI24787	2628	1354.79	2901.34	1.09865	9.31978e-59	Up	4.22491e-60
Lj1gvBRI35812	2739	114.958	246.627	1.10123	2.20609e-06	Up	5.85895e-07
Lj1gvBRI09260	831	1179.25	533.518	-1.14426	8.38838e-27	Down	8.00457e-28
Lj1gvBRI06626	2575	205.144	78.9926	-1.37684	2.27608e-07	Down	5.58548e-08
Lj1gvBRI07770	1660	5492.99	1733.42	-1.66397	6.63521e-202	Down	7.87455e-204
Lj1gvBRI18628	3336	158.913	439.149	1.46648	8.20894e-16	Up	1.20319e-16
Lj1gvBRI29323	651	58.0877	11.1155	-2.38566	1.49161e-05	Down	4.27277e-06
Lj1gvBRI35470	805	327.113	152.189	-1.10393	6.23526e-08	Down	1.46702e-08
Lj1gvBRI22544	4906	155.678	49.7617	-1.64546	4.47667e-07	Down	1.12554e-07
Lj1gvBRI09595	2045	131.59	63.2987	-1.0558	0.00107499	Down	0.000373926
Lj1gvBRI30294	2162	297.653	77.14	-1.94808	7.99597e-17	Down	1.12284e-17
Lj1gvBRI19106	1035	46.1603	6.52049	-2.8236	1.13492e-05	Down	3.21343e-06
Lj1gvBRI15002	2623	84.2761	25.9147	-1.70135	7.44415e-05	Down	2.27502e-05
Lj1gvBRI28120	675	46.9866	20.0363	-1.22963	0.0307907	Down	0.0133508
Lj1gvBRI32886	2124	2243.81	477.14	-2.23347	3.26021e-136	Down	6.03943e-138
Lj1gvBRI25397	435	14.8389	1204.35	6.34273	8.29308e-114	Up	1.87349e-115
Lj1gvBRI33137	1370	148.979	54.2911	-1.45632	8.41755e-06	Down	2.35369e-06
Lj1gvBRI08882	2672	20225.1	5747.72	-1.81508	0	Down	0
Lj1gvBRI34557	408	100.508	48.8463	-1.04099	0.00570709	Down	0.00218492
Lj1gvBRI04035	1017	886.273	23.121	-5.26048	7.53016e-98	Down	2.00961e-99
Lj1gvBRI12770	1654	3.21795	44.6668	3.79499	1.45491e-07	Up	3.51644e-08
Lj1gvBRI37511	2746	84.2695	26.4083	-1.67402	8.45019e-05	Down	2.59597e-05
Lj1gvBRI37459	4398	331.783	851.685	1.36008	2.08727e-23	Up	2.2508e-24
Lj1gvBRI01497	1720	987.077	301.325	-1.71184	1.50062e-41	Down	9.61874e-43
Lj1gvBRI29384	2987	2287.13	420.625	-2.44293	6.63169e-134	Down	1.26645e-135
Lj1gvBRI11472	4104	2360.85	917.543	-1.36346	1.19724e-66	Down	4.73141e-68
Lj1gvBRI15473	3335	8821.33	3199.98	-1.46293	2.29721e-229	Down	2.31112e-231
Lj1gvBRI12696	423	9.80831	1.21965	-3.00754	0.00370033	Down	0.0013773
Lj1gvBRI05246	2181	336.101	46.3662	-2.85775	3.39705e-29	Down	3.01037e-30
Lj1gvBRI24979	1721	460.502	30.3213	-3.9248	5.95619e-53	Down	3.03201e-54
Lj1gvBRI28925	588	1.91049	168.588	6.46342	3.69182e-20	Up	4.49148e-21
Lj1gvBRI25264	1722	52.1748	17.0852	-1.61061	0.00268139	Down	0.000980189
Lj1gvBRI09627	1754	86.3	35.0294	-1.3008	0.00151396	Down	0.000536105
Lj1gvBRI31494	2515	27.4551	6.97125	-1.97758	0.00981674	Down	0.00390878
Lj1gvBRI22086	1431	9.19601	28.3883	1.62622	0.0219459	Up	0.00926914
Lj1gvBRI09964	1248	372.207	160.001	-1.21802	1.98481e-10	Down	3.92489e-11
Lj1gvBRI29172	487	578.131	60.5191	-3.25594	5.60815e-50	Down	3.00011e-51
Lj1gvBRI01919	1428	90.8574	43.677	-1.05673	0.00760162	Down	0.00297686
Lj1gvBRI31336	2094	2948.63	1085.41	-1.44181	8.55659e-93	Down	2.39695e-94
Lj1gvBRI31122	378	6.0935	41.0654	2.75258	3.18173e-05	Up	9.39597e-06
Lj1gvBRI13781	380	2189.34	4524.74	1.04734	1.74501e-66	Up	6.90666e-68
Lj1gvBRI07124	1088	24.0193	2.38089	-3.33462	0.000126781	Down	3.97121e-05
Lj1gvBRI16755	2015	704.91	2083.81	1.56371	1.4805e-73	Up	5.26663e-75
Lj1gvBRI38366	1562	46.195	4.46827	-3.36995	8.74527e-07	Down	2.24855e-07
Lj1gvBRI08456	2484	37.4305	5.01062	-2.90115	5.33111e-05	Down	1.60774e-05
Lj1gvBRI18914	2072	1840.84	798.755	-1.20454	1.58394e-38	Down	1.08876e-39
Lj1gvBRI07487	348	12.6833	38.5882	1.60523	0.0145566	Up	0.0059596
Lj1gvBRI12648	3087	714.324	317.545	-1.16962	1.25982e-17	Down	1.70764e-18
Lj1gvBRI05948	1800	105.507	45.8542	-1.20222	0.00139026	Down	0.000490376
Lj1gvBRI25898	1953	1722.81	722.616	-1.25347	1.47966e-44	Down	8.8604e-46
Lj1gvBRI03913	1030	122.095	253.672	1.05496	4.83924e-05	Up	1.45386e-05
Lj1gvBRI01401	1389	518.712	245.198	-1.08099	7.65995e-11	Down	1.47528e-11
Lj1gvBRI32099	1457	848.834	1991.68	1.23043	1.43999e-42	Up	8.96982e-44
Lj1gvBRI00350	1471	104.682	17.8996	-2.54802	3.1573e-09	Down	6.77414e-10
Lj1gvBRI21470	1080	1102.13	518.98	-1.08655	3.14888e-23	Down	3.42972e-24
Lj1gvBRI19586	941	10.8754	2.69336	-2.01359	0.0472068	Down	0.0212395
Lj1gvBRI01168	1287	152.979	384.948	1.33133	2.17416e-12	Up	3.81324e-13
Lj1gvBRI26638	2669	207.932	925.91	2.15476	2.22396e-53	Up	1.1167e-54
Lj1gvBRI08171	1305	337.057	78.7947	-2.09682	7.06831e-20	Down	8.71642e-21
Lj1gvBRI07855	1281	22.8124	5.34749	-2.09288	0.00903878	Down	0.00358159
Lj1gvBRI01727	2910	94.4228	36.6196	-1.36652	0.000527177	Down	0.000176483
Lj1gvBRI27027	2607	106.282	225.771	1.08696	4.55475e-05	Up	1.36578e-05
Lj1gvBRI28803	4347	486.245	3468.02	2.83436	1.25597e-281	Up	1.04415e-283
Lj1gvBRI31699	2454	193.284	434.138	1.16743	3.70979e-11	Up	7.00746e-12
Lj1gvBRI03814	1842	1.62558	7.64645	2.23383	0.0388459	Up	0.0171863
Lj1gvBRI06382	1393	278.275	44.7357	-2.63701	3.07682e-23	Down	3.34939e-24
Lj1gvBRI00778	2950	278.905	125.884	-1.14768	2.25363e-07	Down	5.52835e-08
Lj1gvBRI03959	3404	98.3412	13.2331	-2.89365	2.37082e-10	Down	4.71393e-11
Lj1gvBRI24143	2002	103.686	1.94745	-5.7345	6.77243e-15	Down	1.03854e-15
Lj1gvBRI16646	1543	2733.22	340.826	-3.0035	5.53521e-239	Down	5.35198e-241
Lj1gvBRI05471	607	38.6269	12.4983	-1.62788	0.0107377	Down	0.00430687
Lj1gvBRI14857	1355	569.163	16.3999	-5.11708	5.5051e-65	Down	2.23693e-66
Lj1gvBRI00444	2303	16397.5	8010.55	-1.0335	5.92956e-221	Down	6.19765e-223
Lj1gvBRI23818	2125	1268	428.326	-1.56577	5.505e-46	Down	3.19164e-47
Lj1gvBRI38231	2490	553.959	1332.08	1.26583	2.46041e-31	Up	2.04917e-32
Lj1gvBRI26736	1261	2867.66	1309.99	-1.13032	6.23336e-60	Down	2.76754e-61
Lj1gvBRI06029	546	151.562	5.01457	-4.91764	3.21682e-20	Down	3.90197e-21
Lj1gvBRI21061	1736	14.2181	78.2803	2.46092	2.38483e-07	Up	5.86168e-08
Lj1gvBRI28262	445	31.2273	82.6691	1.40454	0.000966509	Up	0.000334358
Lj1gvBRI20179	2022	273.679	73.5096	-1.89648	5.59815e-15	Down	8.53407e-16
Lj1gvBRI38498	1858	9.51363	490.93	5.68938	9.31398e-56	Up	4.42428e-57
Lj1gvBRI10196	1538	850.827	281.676	-1.59483	3.43898e-32	Down	2.78856e-33
Lj1gvBRI36071	1162	9.34415	1.71435	-2.4464	0.0192171	Down	0.00803784
Lj1gvBRI30475	6413	140.35	313.082	1.15751	1.33991e-07	Up	3.2304e-08
Lj1gvBRI24358	1041	715.461	202.131	-1.82358	1.77053e-34	Down	1.3466e-35
Lj1gvBRI24101	1669	942.913	431.691	-1.12713	2.18501e-21	Down	2.54762e-22
Lj1gvBRI31429	2046	2975.6	1081.28	-1.46045	7.05751e-93	Down	1.97276e-94
Lj1gvBRI01770	1133	327.011	778.112	1.25064	4.08783e-21	Up	4.80457e-22
Lj1gvBRI02162	4154	5642.02	312.465	-4.17445	0	Down	0
Lj1gvBRI00407	3353	132.041	23.113	-2.51421	1.2678e-10	Down	2.47343e-11
Lj1gvBRI16217	402	57.0219	18.2036	-1.64729	0.00191862	Down	0.000688933
Lj1gvBRI00435	1458	98.7336	36.637	-1.43024	0.000203782	Down	6.5163e-05
Lj1gvBRI28344	1416	260.131	74.5305	-1.80334	3.37838e-13	Down	5.65489e-14
Lj1gvBRI26776	3642	2986.72	9194.16	1.62215	3.28477e-35	Up	2.45573e-36
Lj1gvBRI05502	1416	20.8723	5.29481	-1.97894	0.0156997	Down	0.00646497
Lj1gvBRI13302	1372	32.4866	70.4782	1.11733	0.0125985	Up	0.00510407
Lj1gvBRI28533	1380	389.766	820.559	1.074	1.31712e-17	Up	1.78769e-18
Lj1gvBRI09375	1632	2557.75	1193.18	-1.10007	6.07819e-52	Down	3.14537e-53
Lj1gvBRI03531	1693	12324.2	30366.1	1.30097	0	Up	0
Lj1gvBRI22589	3720	556.579	1322.47	1.24858	2.33567e-32	Up	1.88407e-33
Lj1gvBRI08936	1768	731.164	1929.44	1.39992	3.59146e-58	Up	1.6465e-59
Lj1gvBRI35089	2055	147.183	320.468	1.12257	4.91755e-08	Up	1.14885e-08
Lj1gvBRI26131	1619	2788.45	1316.62	-1.08262	8.26861e-55	Down	4.01239e-56
Lj1gvBRI29615	2531	1946.88	421.332	-2.20813	8.6408e-117	Down	1.89479e-118
Lj1gvBRI05769	911	4.02495	16.9316	2.07268	0.018545	Up	0.00773664
Lj1gvBRI23777	1089	5.85413	19.0806	1.70458	0.0420874	Up	0.0187345
Lj1gvBRI04664	672	72.5364	2.92057	-4.63438	1.68946e-11	Down	3.12255e-12
Lj1gvBRI35791	1377	56.6277	8.57049	-2.72406	2.47395e-06	Down	6.59566e-07
Lj1gvBRI10419	2391	56.0205	533.803	3.25228	1.65177e-54	Up	8.05513e-56
Lj1gvBRI20821	3828	512.82	171.075	-1.58382	1.51147e-19	Down	1.88757e-20
Lj1gvBRI06986	1320	256.251	640.186	1.32093	1.83973e-18	Up	2.41223e-19
Lj1gvBRI08285	3228	1939.26	537.451	-1.8513	2.94916e-91	Down	8.41247e-93
Lj1gvBRI37041	4615	748.788	195.966	-1.93395	3.35217e-39	Down	2.26379e-40
Lj1gvBRI37101	1812	33.6741	93.5307	1.4738	0.000221688	Up	7.11361e-05
Lj1gvBRI13837	1245	606.497	283.489	-1.09721	4.35828e-13	Down	7.3371e-14
Lj1gvBRI16490	1628	19018.8	966.68	-4.29825	0	Down	0
Lj1gvBRI16147	1113	4634.91	2006.94	-1.20754	3.46344e-104	Down	8.59627e-106
Lj1gvBRI27858	1422	2971.46	15935.5	2.423	0	Up	0
Lj1gvBRI32196	1686	191.474	12.7457	-3.90907	1.53895e-23	Down	1.65071e-24
Lj1gvBRI15299	1396	206.393	1.57401	-7.03481	5.70544e-21	Down	6.75221e-22
Lj1gvBRI01613	963	11.7291	1.25022	-3.22983	0.0014719	Down	0.00052059
Lj1gvBRI16277	1919	277.508	773.209	1.47833	3.21352e-25	Up	3.24363e-26
Lj1gvBRI01034	1687	61.4177	24.7268	-1.31258	0.00769453	Down	0.00301625
Lj1gvBRI16105	3291	1119.55	2534.41	1.17873	1.28055e-55	Up	6.10207e-57
Lj1gvBRI07979	3872	198.69	564.671	1.50689	4.80001e-21	Up	5.66331e-22
Lj1gvBRI15531	2034	116.71	36.284	-1.68552	5.43548e-06	Down	1.49578e-06
Lj1gvBRI36189	773	258.957	52.9767	-2.28929	8.61323e-18	Down	1.16023e-18
Lj1gvBRI02547	690	5206.16	2271.09	-1.19684	5.4933e-104	Down	1.3684e-105
Lj1gvBRI12300	3031	704.239	297.448	-1.24343	3.53455e-19	Down	4.48433e-20
Lj1gvBRI36126	1476	1040.76	347.913	-1.58084	1.71573e-34	Down	1.30389e-35
Lj1gvBRI28106	1038	27.8691	1.85132	-3.91204	7.5705e-06	Down	2.10681e-06
Lj1gvBRI18856	4162	212.261	65.9335	-1.68676	1.27494e-08	Down	2.86179e-09
Lj1gvBRI14493	528	41.5639	18129	8.76876	0	Up	0
Lj1gvBRI09856	1206	1418.86	414.448	-1.77547	7.94615e-64	Down	3.29344e-65
Lj1gvBRI27041	1113	304.787	628.396	1.04387	9.19856e-13	Up	1.57489e-13
Lj1gvBRI30953	1575	430.885	212.601	-1.01915	5.54238e-09	Down	1.21168e-09
Lj1gvBRI13447	1777	916.215	1928.56	1.07376	3.44107e-37	Up	2.44199e-38
Lj1gvBRI35656	1717	1512.98	130.056	-3.54018	2.41382e-154	Down	3.84623e-156
Lj1gvBRI16470	1584	63.9071	30.7607	-1.05489	0.0276717	Down	0.0119042
Lj1gvBRI30505	1724	1219.39	606.305	-1.00804	5.86167e-22	Down	6.6758e-23
Lj1gvBRI28674	444	229.696	104.713	-1.13329	6.79895e-06	Down	1.88533e-06
Lj1gvBRI16562	1398	57.6683	154.909	1.42557	6.96717e-06	Up	1.93345e-06
Lj1gvBRI08923	543	6.37618	21.1317	1.72865	0.0326806	Up	0.01425
Lj1gvBRI27994	663	36.5026	14.8642	-1.29616	0.0391206	Down	0.0173243
Lj1gvBRI32416	330	22.3391	73.2336	1.71293	0.000309355	Up	0.000100879
Lj1gvBRI16171	1594	62.6185	21.2321	-1.56034	0.00175724	Down	0.000627969
Lj1gvBRI21067	1223	52.6745	6.57077	-3.00297	1.77831e-06	Down	4.68535e-07
Lj1gvBRI19064	1628	29.7271	11.3102	-1.39415	0.0458903	Down	0.0206098
Lj1gvBRI12158	2264	348.771	800.208	1.1981	1.06479e-16	Up	1.50646e-17
Lj1gvBRI38492	1221	62.6862	23.7376	-1.40098	0.00449101	Down	0.00169473
Lj1gvBRI08632	3112	438.694	144.038	-1.60676	3.14407e-14	Down	4.99278e-15
Lj1gvBRI03064	1195	1585.16	684.884	-1.2107	3.48637e-39	Down	2.35547e-40
Lj1gvBRI32010	3037	5239.49	1693.05	-1.6298	3.16128e-190	Down	4.01838e-192
Lj1gvBRI27381	2289	343.541	99.8815	-1.78219	3.17255e-16	Down	4.57549e-17
Lj1gvBRI37526	821	34.7492	111.833	1.6863	1.90249e-05	Up	5.50477e-06
Lj1gvBRI30232	1050	138.487	322.442	1.21928	4.75982e-09	Up	1.03429e-09
Lj1gvBRI24366	3680	214.837	4.02304	-5.73881	1.48323e-25	Down	1.4797e-26
Lj1gvBRI04799	1458	7.97368	40.5738	2.34723	0.000255436	Up	8.25652e-05
Lj1gvBRI00738	990	198.13	72.908	-1.4423	4.79486e-07	Down	1.20872e-07
Lj1gvBRI04846	879	3.04508	12.823	2.07418	0.0309437	Up	0.0134264
Lj1gvBRI37266	565	92.5958	238.243	1.36341	2.13261e-08	Up	4.85504e-09
Lj1gvBRI25554	1782	139.325	20.492	-2.76532	5.68707e-13	Down	9.62377e-14
Lj1gvBRI35968	2172	246.558	667.862	1.43762	5.65002e-22	Up	6.42454e-23
Lj1gvBRI08076	2221	1336.1	663.61	-1.00962	1.59542e-22	Down	1.77808e-23
Lj1gvBRI28169	1241	20060.8	6901.46	-1.53941	0	Down	0
Lj1gvBRI03200	2724	705.405	1655.38	1.23064	8.14132e-38	Up	5.67948e-39
Lj1gvBRI09836	2172	25.3247	54.4615	1.1047	0.0333335	Up	0.0145587
Lj1gvBRI29996	957	17.3319	47.5628	1.4564	0.00926705	Up	0.0036793
Lj1gvBRI11974	7913	413.308	133.362	-1.63187	3.1842e-17	Down	4.3995e-18
Lj1gvBRI02385	2731	11645.2	5640.62	-1.04581	3.47081e-151	Down	5.73955e-153
Lj1gvBRI35310	1125	754.947	363.577	-1.05412	1.59327e-13	Down	2.61985e-14
Lj1gvBRI37005	2023	497.771	129.87	-1.93841	1.97902e-26	Down	1.91589e-27
Lj1gvBRI22238	1189	764.565	334.138	-1.1942	3.22931e-18	Down	4.27216e-19
Lj1gvBRI02862	1782	421.039	153.938	-1.4516	8.23526e-15	Down	1.26733e-15
Lj1gvBRI26849	2656	54.2264	2.92941	-4.21032	6.30745e-09	Down	1.3854e-09
Lj1gvBRI28560	2012	100.586	468.28	2.21894	2.38947e-30	Up	2.05054e-31
Lj1gvBRI09778	1587	15.5813	2.80622	-2.47311	0.00787265	Down	0.00309106
Lj1gvBRI36132	5777	517.369	123.17	-2.07055	2.04987e-30	Down	1.75664e-31
Lj1gvBRI21490	1017	648.107	284.089	-1.18989	2.00759e-15	Down	3.0006e-16
Lj1gvBRI23485	1751	293.315	3.56432	-6.36268	4.4329e-30	Down	3.82683e-31
Lj1gvBRI01955	1368	1116.95	2522.65	1.17537	6.22629e-58	Up	2.86943e-59
Lj1gvBRI12452	1596	77.8599	8.60804	-3.17712	2.27661e-09	Down	4.84342e-10
Lj1gvBRI22445	2573	168.976	16.9066	-3.32116	2.12932e-18	Down	2.79963e-19
Lj1gvBRI20042	2174	64.6018	306.653	2.24696	4.21061e-21	Up	4.95143e-22
Lj1gvBRI25355	1924	67.0856	387.711	2.53091	1.18927e-29	Up	1.04085e-30
Lj1gvBRI29237	2796	727.176	1507.62	1.05189	5.33387e-29	Up	4.75404e-30
Lj1gvBRI19288	3355	41819.5	15851.8	-1.39953	0	Down	0
Lj1gvBRI24869	3067	588.216	1177.06	1.00076	1.6199e-20	Up	1.94199e-21
Lj1gvBRI28490	2419	81.9021	23.8852	-1.77778	5.29616e-05	Down	1.59618e-05
Lj1gvBRI21508	1774	160.464	328.691	1.03448	5.8183e-07	Up	1.47775e-07
Lj1gvBRI14922	2003	7985.43	1468.18	-2.44334	0	Down	0
Lj1gvBRI08556	654	299.278	133.204	-1.16785	1.39489e-07	Down	3.36675e-08
Lj1gvBRI10311	1925	221.024	82.1339	-1.42815	4.45062e-08	Down	1.0348e-08
Lj1gvBRI37262	2795	388.708	106.595	-1.86654	7.04127e-20	Down	8.67884e-21
Lj1gvBRI06963	3647	326.823	141.417	-1.20856	4.62349e-09	Down	1.00397e-09
Lj1gvBRI14007	4071	1328.51	4185.09	1.65545	5.43759e-149	Up	9.17211e-151
Lj1gvBRI27790	954	202.211	855.315	2.08059	4.0464e-50	Up	2.15489e-51
Lj1gvBRI00912	2310	33.1653	96.0484	1.53409	0.000122011	Up	3.81406e-05
Lj1gvBRI28240	702	351.27	159.449	-1.13948	5.54935e-09	Down	1.21337e-09
Lj1gvBRI29086	1332	14.0172	2.3216	-2.59401	0.00747107	Down	0.00292146
Lj1gvBRI10456	1331	443.989	1929.24	2.11944	1.80713e-112	Up	4.11515e-114
Lj1gvBRI01938	1233	12.6422	1.25321	-3.33455	0.000915904	Down	0.000315803
Lj1gvBRI30245	564	19.8513	1.31016	-3.92142	3.9705e-05	Down	1.18305e-05
Lj1gvBRI12871	576	5.10267	24.0656	2.23765	0.00488654	Up	0.001854
Lj1gvBRI17525	1920	76.7664	188.108	1.29301	5.70992e-06	Up	1.57457e-06
Lj1gvBRI19977	600	1.18457	10.1807	3.1034	0.00256381	Up	0.000933965
Lj1gvBRI29069	2277	735.358	1916.52	1.38197	4.50277e-52	Up	2.32334e-53
Lj1gvBRI12227	4467	249.796	595.239	1.25272	1.46261e-16	Up	2.07987e-17
Lj1gvBRI05789	1493	187.845	67.8432	-1.46926	1.02125e-06	Down	2.64087e-07
Lj1gvBRI28517	3696	2142.23	1023.19	-1.06604	3.00307e-42	Down	1.88512e-43
Lj1gvBRI29456	2238	6575.91	692.192	-3.24795	0	Down	0
Lj1gvBRI37065	2324	2093.29	424.098	-2.3033	1.8777e-121	Down	3.96478e-123
Lj1gvBRI36210	1071	95.5916	19.356	-2.3041	7.63149e-08	Down	1.80633e-08
Lj1gvBRI02831	3388	33.3773	10.9406	-1.60917	0.0179187	Down	0.00745698
Lj1gvBRI19198	1521	989.152	2019.04	1.0294	5.26441e-37	Up	3.75972e-38
Lj1gvBRI15420	1522	165.876	19.4647	-3.09117	4.60516e-17	Down	6.40026e-18
Lj1gvBRI09293	736	532.322	165.954	-1.68152	2.58662e-22	Down	2.90302e-23
Lj1gvBRI36972	2241	43.7831	19.453	-1.17038	0.0422285	Down	0.0188037
Lj1gvBRI09997	2017	175.361	477.324	1.44464	9.22406e-16	Up	1.3567e-16
Lj1gvBRI30563	1752	443.048	2372.43	2.42083	1.30016e-164	Up	1.95422e-166
Lj1gvBRI06982	2322	34.9342	985.734	4.81849	3.31877e-115	Up	7.40748e-117
Lj1gvBRI17904	879	3.04508	12.823	2.07418	0.0309437	Up	0.0134264
Lj1gvBRI34080	984	152.378	327.228	1.10265	4.16026e-08	Up	9.65034e-09
Lj1gvBRI33483	2706	35.6107	5.47985	-2.7001	0.000141442	Down	4.4496e-05
Lj1gvBRI24972	1322	20.0108	126.778	2.66345	9.08536e-12	Up	1.6531e-12
Lj1gvBRI23369	2519	88.4407	43.1363	-1.03581	0.00921229	Down	0.00365645
Lj1gvBRI01545	2209	547.695	1330.87	1.28092	2.00213e-36	Up	1.45159e-37
Lj1gvBRI11250	2442	69.7576	33.3878	-1.06303	0.022923	Down	0.00970737
Lj1gvBRI01470	3239	316.449	39.6228	-2.99757	1.20322e-29	Down	1.05357e-30
Lj1gvBRI30439	1788	91.1938	44.2238	-1.04411	0.0105999	Down	0.00424615
Lj1gvBRI29497	920	628.13	294.27	-1.09392	9.18059e-14	Down	1.49134e-14
Lj1gvBRI13102	1455	28.9051	4.38931	-2.71926	0.000348052	Down	0.000114158
Lj1gvBRI09403	1333	600.454	1393.95	1.21505	6.90478e-35	Up	5.2037e-36
Lj1gvBRI37860	3243	82.5671	32.9754	-1.32418	0.00158472	Down	0.000562402
Lj1gvBRI10617	1121	442.57	982.235	1.15016	3.94948e-23	Up	4.31363e-24
Lj1gvBRI24008	1512	14613.2	41483	1.50525	0	Up	0
Lj1gvBRI37685	1270	30.1379	65.7484	1.12538	0.0188845	Up	0.00788564
Lj1gvBRI02264	504	6.83852	21.1545	1.62921	0.0448566	Up	0.0200969
Lj1gvBRI31220	906	315.894	153.203	-1.04399	3.73795e-07	Down	9.33558e-08
Lj1gvBRI13405	1530	508.992	176.253	-1.52999	8.65368e-18	Down	1.16594e-18
Lj1gvBRI33221	2028	6.07221	1.1397	-2.41357	0.026923	Down	0.011557
Lj1gvBRI28656	1395	345.131	148.677	-1.21496	2.45455e-09	Down	5.23235e-10
Lj1gvBRI35244	1599	278.018	1515.8	2.44683	3.16156e-102	Up	8.04699e-104
Lj1gvBRI27453	747	186.174	79.4506	-1.22852	9.07138e-06	Down	2.5458e-06
Lj1gvBRI14879	330	21.0368	50.7587	1.27074	0.0167396	Up	0.00693099
Lj1gvBRI25602	1310	1121.09	3811.89	1.76561	2.85299e-155	Up	4.51165e-157
Lj1gvBRI36436	1061	5.05683	18.9603	1.90667	0.0278972	Up	0.0120138
Lj1gvBRI12521	1519	4.5398	16.8731	1.89403	0.0363732	Up	0.0160025
Lj1gvBRI12393	1170	34.225	3.93339	-3.1212	3.08338e-05	Down	9.09066e-06
Lj1gvBRI13046	1467	1336.31	537.279	-1.31451	2.68372e-34	Down	2.05003e-35
Lj1gvBRI35642	999	668.45	1399.19	1.0657	3.37681e-28	Up	3.0911e-29
Lj1gvBRI02540	3653	135.738	358.058	1.39937	2.16867e-12	Up	3.80181e-13
Lj1gvBRI01845	3056	240.331	32.5297	-2.88519	5.144e-20	Down	6.30934e-21
Lj1gvBRI12197	1197	131.092	26.0871	-2.32917	2.82677e-10	Down	5.64604e-11
Lj1gvBRI34124	756	234.282	104.712	-1.16181	1.70383e-06	Down	4.48141e-07
Lj1gvBRI29632	2112	666.123	42.7259	-3.9626	1.78089e-75	Down	6.18502e-77
Lj1gvBRI00083	2406	2322.22	941.756	-1.30208	3.18326e-62	Down	1.35772e-63
Lj1gvBRI38510	6039	174.102	418.389	1.26491	2.77041e-11	Up	5.17965e-12
Lj1gvBRI23668	1965	1940.58	648.975	-1.58025	9.21991e-70	Down	3.47701e-71
Lj1gvBRI35431	1206	611.114	1767.25	1.53199	2.54576e-60	Up	1.12109e-61
Lj1gvBRI05161	2342	200.506	536.693	1.42046	7.10545e-18	Up	9.53272e-19
Lj1gvBRI16913	2307	655.115	323.164	-1.01948	6.03702e-13	Down	1.02269e-13
Lj1gvBRI35829	2442	90.7977	6.0402	-3.90999	2.17416e-12	Down	3.81337e-13
Lj1gvBRI35636	1053	159.281	26.1287	-2.60787	6.99477e-14	Down	1.131e-14
Lj1gvBRI35545	1080	277.944	1087.76	1.9685	1.62823e-58	Up	7.40573e-60
Lj1gvBRI13935	1727	355.565	82.8693	-2.1012	8.28562e-22	Down	9.49131e-23
Lj1gvBRI29417	2363	1317.72	175.017	-2.91248	1.00555e-110	Down	2.33221e-112
Lj1gvBRI16931	1267	980.078	194.535	-2.33287	1.73503e-65	Down	6.98738e-67
Lj1gvBRI19842	2212	562.221	182.993	-1.61935	1.60439e-22	Down	1.78856e-23
Lj1gvBRI02092	1566	274.943	110.983	-1.3088	7.28373e-09	Down	1.6073e-09
Lj1gvBRI06020	948	226.484	102.623	-1.14205	3.28668e-06	Down	8.87133e-07
Lj1gvBRI24217	1683	6.93526	1.18195	-2.55278	0.0178838	Down	0.00744084
Lj1gvBRI06517	1551	647.084	258.255	-1.32515	2.83772e-19	Down	3.58743e-20
Lj1gvBRI11574	1801	129.535	18.9112	-2.77603	1.84555e-12	Down	3.21758e-13
Lj1gvBRI32605	1757	35785.4	5906.75	-2.59894	0	Down	0
Lj1gvBRI14336	1779	2.17464	10.6821	2.29635	0.0249679	Up	0.010644
Lj1gvBRI37468	1305	54.0886	293.634	2.44062	3.50163e-22	Up	3.95e-23
Lj1gvBRI11879	1350	440.966	156.627	-1.49334	2.34276e-15	Down	3.51143e-16
Lj1gvBRI18460	1625	493.016	6458.39	3.71147	0	Up	0
Lj1gvBRI05645	2578	875.377	156.826	-2.48074	5.69551e-64	Down	2.35204e-65
Lj1gvBRI29621	306	344.477	1064.1	1.62715	1.09008e-40	Up	7.10541e-42
Lj1gvBRI09143	2580	123.242	328.539	1.41457	2.63761e-11	Up	4.92423e-12
Lj1gvBRI13507	1605	42.2041	8.10166	-2.38109	0.000281874	Down	9.15438e-05
Lj1gvBRI14237	2685	2222.94	1086.94	-1.0322	1.48812e-35	Down	1.10671e-36
Lj1gvBRI09352	1824	138.278	16.3474	-3.08044	1.08793e-14	Down	1.68667e-15
Lj1gvBRI26916	876	253.312	101.821	-1.31489	1.3567e-07	Down	3.27253e-08
Lj1gvBRI26897	1839	884.537	151.159	-2.54886	2.286e-66	Down	9.07541e-68
Lj1gvBRI15212	1240	535.888	109.889	-2.28588	6.79288e-33	Down	5.39354e-34
Lj1gvBRI05817	1007	11902.2	5682.21	-1.06671	1.91569e-163	Down	2.8967e-165
Lj1gvBRI05641	3483	140.229	345.543	1.30108	9.93937e-10	Up	2.06458e-10
Lj1gvBRI08524	279	15.9773	54.6852	1.77513	0.000747061	Up	0.000254773
Lj1gvBRI25241	1470	1125.14	42.7398	-4.71838	2.54391e-128	Down	5.07265e-130
Lj1gvBRI26312	2494	255.132	114.559	-1.15515	1.74317e-06	Down	4.59067e-07
Lj1gvBRI13279	2004	18.8155	1.81743	-3.37196	0.000283172	Down	9.19909e-05
Lj1gvBRI33632	636	96.9381	35.1507	-1.46351	0.000228991	Down	7.36312e-05
Lj1gvBRI28306	5628	454.984	1887.45	2.05255	1.27872e-105	Up	3.12758e-107
Lj1gvBRI11286	1035	190.227	49.76	-1.93466	4.0997e-11	Down	7.76126e-12
Lj1gvBRI26941	1889	64.7568	7.556	-3.09934	5.30357e-08	Down	1.24174e-08
Lj1gvBRI08813	3030	888.985	220.36	-2.0123	2.62603e-46	Down	1.50922e-47
Lj1gvBRI15040	1641	23.3758	49.8248	1.09185	0.0429095	Up	0.0191431
Lj1gvBRI30250	6395	559.511	177.269	-1.65823	6.4546e-24	Down	6.83198e-25
Lj1gvBRI34826	2051	486.808	223.598	-1.12244	8.03331e-11	Down	1.54936e-11
Lj1gvBRI10187	1182	4040.71	35.6628	-6.82405	6.13071e-300	Down	4.7459e-302
Lj1gvBRI05405	1353	806.235	246.016	-1.71245	1.64051e-34	Down	1.24624e-35
Lj1gvBRI38151	4786	34.3171	146.029	2.08925	5.59161e-10	Up	1.14261e-10
Lj1gvBRI14211	567	33.9519	77.6209	1.19295	0.0058144	Up	0.0022281
Lj1gvBRI23460	2666	96.7074	28.0116	-1.7876	9.74417e-06	Down	2.74401e-06
Lj1gvBRI18513	1478	55.7375	8.08492	-2.78534	2.4826e-06	Down	6.62021e-07
Lj1gvBRI37149	1210	13.7368	65.3926	2.25109	9.73375e-06	Up	2.74078e-06
Lj1gvBRI05132	2952	28.4921	103.665	1.86329	2.51872e-06	Up	6.72411e-07
Lj1gvBRI08139	6698	2390.7	5562.76	1.21837	5.03335e-126	Up	1.02338e-127
Lj1gvBRI10980	2970	1382.44	3603.28	1.3821	1.34338e-105	Up	3.28976e-107
Lj1gvBRI04128	2055	589.488	1477.94	1.32605	2.02099e-41	Up	1.29785e-42
Lj1gvBRI25599	2440	1432.41	672.929	-1.08992	1.21741e-29	Down	1.06637e-30
Lj1gvBRI34036	3755	6831.84	1869.31	-1.86977	9.04373e-33	Down	7.21614e-34
Lj1gvBRI11001	2332	303.879	98.7224	-1.62205	3.27922e-13	Down	5.48298e-14
Lj1gvBRI04159	1966	338.903	705.361	1.05749	2.88226e-13	Up	4.80536e-14
Lj1gvBRI08225	804	27.0837	103.708	1.93704	7.88881e-07	Up	2.02098e-07
Lj1gvBRI36879	1890	13842.8	58416.4	2.07723	0	Up	0
Lj1gvBRI14123	3213	375.285	110.209	-1.76775	1.91265e-17	Down	2.61442e-18
Lj1gvBRI10561	399	1206.65	116.143	-3.37704	1.37224e-117	Down	3.00084e-119
Lj1gvBRI37577	1941	11.1254	1997.67	7.48832	2.83732e-131	Up	5.53807e-133
Lj1gvBRI26402	2169	115.35	35.7339	-1.69065	4.47243e-06	Down	1.22174e-06
Lj1gvBRI07680	2687	1085.82	473.119	-1.19852	2.00034e-26	Down	1.93713e-27
Lj1gvBRI28372	2294	121.547	34.2258	-1.82836	4.39918e-07	Down	1.10526e-07
Lj1gvBRI36471	2870	971.758	2383.8	1.2946	1.34748e-56	Up	6.34795e-58
Lj1gvBRI31886	7286	3487.52	7809.95	1.16311	2.26353e-137	Up	4.15902e-139
Lj1gvBRI15377	1194	14.879	37.7171	1.34194	0.0361029	Up	0.0158738
Lj1gvBRI37108	5159	500.99	2399.49	2.25987	8.06466e-135	Up	1.51581e-136
Lj1gvBRI14311	3545	1889.4	4865.74	1.36473	1.96821e-134	Up	3.72311e-136
Lj1gvBRI03224	2512	379.383	182.742	-1.05385	7.10467e-08	Down	1.67778e-08
Lj1gvBRI37099	1760	224.798	484.216	1.10702	2.49707e-11	Up	4.65808e-12
Lj1gvBRI17844	2841	2488.57	1038.88	-1.26029	1.17766e-61	Down	5.08325e-63
Lj1gvBRI34095	1560	329.004	690.39	1.0693	1.17751e-14	Up	1.82981e-15
Lj1gvBRI28830	2802	689.888	1559.62	1.17676	1.13003e-34	Up	8.54698e-36
Lj1gvBRI13940	1210	936.556	332.179	-1.4954	3.49313e-33	Down	2.76408e-34
Lj1gvBRI14951	1823	109.8	43.8657	-1.32371	0.000335576	Down	0.000109824
Lj1gvBRI01433	1265	106.273	28.5672	-1.89534	1.13866e-06	Down	2.95443e-07
Lj1gvBRI34727	2121	329.732	81.32	-2.01961	3.85119e-19	Down	4.89649e-20
Lj1gvBRI33766	755	730.192	251.639	-1.53692	6.914e-27	Down	6.57891e-28
Lj1gvBRI00274	685	150.282	74.1232	-1.01968	0.00070113	Down	0.000238326
Lj1gvBRI38086	1951	118.548	325.472	1.45706	1.2359e-11	Up	2.26862e-12
Lj1gvBRI10193	3017	1340.3	656.355	-1.03	1.02896e-25	Down	1.0228e-26
Lj1gvBRI33856	2672	194.376	15.3347	-3.66398	7.82713e-23	Down	8.6384e-24
Lj1gvBRI17490	195	10.674	33.0361	1.62994	0.0145882	Up	0.00597344
Lj1gvBRI18959	6862	1613.63	626.095	-1.36586	7.97563e-47	Down	4.53808e-48
Lj1gvBRI32375	414	2.18199	12.1946	2.48252	0.0124655	Up	0.00504679
Lj1gvBRI11364	3061	103.435	40.2489	-1.3617	0.000351853	Down	0.000115438
Lj1gvBRI19474	2037	235.539	88.8208	-1.407	1.48054e-08	Down	3.34069e-09
Lj1gvBRI36548	2639	190.346	429.478	1.17396	2.73739e-11	Up	5.11545e-12
Lj1gvBRI14181	882	677.294	119.629	-2.50121	1.69598e-50	Down	8.96544e-52
Lj1gvBRI02281	3232	2134.15	551.426	-1.95243	1.24898e-106	Down	3.00969e-108
Lj1gvBRI18163	1700	51.4876	6.53147	-2.97874	1.83705e-06	Down	4.8473e-07
Lj1gvBRI18926	630	10.1521	1.28524	-2.98166	0.00414139	Down	0.00155506
Lj1gvBRI38242	1009	214.613	873.83	2.02562	1.26452e-48	Up	6.94748e-50
Lj1gvBRI29154	2349	252.595	569.916	1.17392	3.08423e-14	Up	4.89496e-15
Lj1gvBRI09628	2346	117.012	310.484	1.40787	6.20651e-11	Up	1.18881e-11
Lj1gvBRI33056	4856	359.028	72.1277	-2.31547	5.36043e-24	Down	5.65768e-25
Lj1gvBRI11598	588	6.64893	72.5345	3.44747	1.47559e-09	Up	3.10151e-10
Lj1gvBRI23712	1290	1164.05	459.81	-1.34005	1.24478e-32	Down	9.96605e-34
Lj1gvBRI02838	4543	97.1254	21.9212	-2.14752	2.9789e-07	Down	7.38556e-08
Lj1gvBRI29479	1005	2335.15	4754.48	1.02577	7.11218e-81	Up	2.3051e-82
Lj1gvBRI16890	5885	3441.36	1375.71	-1.3228	2.98045e-88	Down	8.77105e-90
Lj1gvBRI25150	3338	86.1692	189.246	1.13502	2.70178e-05	Up	7.9298e-06
Lj1gvBRI10042	1098	219.458	39.0866	-2.48919	8.13754e-17	Down	1.14321e-17
Lj1gvBRI37648	2216	45.5966	122.361	1.42414	7.2668e-05	Up	2.21863e-05
Lj1gvBRI37346	1111	137.404	410.683	1.5796	2.28562e-16	Up	3.28051e-17
Lj1gvBRI35035	3129	714.756	2213.99	1.63113	7.63337e-80	Up	2.49472e-81
Lj1gvBRI01371	1297	28.6351	61.1913	1.09554	0.0230282	Up	0.00975259
Lj1gvBRI01691	652	84.8234	28.4383	-1.57663	0.000180575	Down	5.74213e-05
Lj1gvBRI07595	606	75.669	160.347	1.08343	0.000229435	Up	7.37945e-05
Lj1gvBRI03707	1276	1785.52	783.027	-1.18921	8.02337e-41	Down	5.21051e-42
Lj1gvBRI28338	1599	300.831	34.9527	-3.10548	8.72743e-30	Down	7.60256e-31
Lj1gvBRI27389	1068	40.1938	15.0307	-1.41906	0.0242662	Down	0.0103208
Lj1gvBRI08058	2648	2168.24	5548.24	1.35551	3.59283e-150	Up	6.02791e-152
Lj1gvBRI29421	2198	249.021	67.8323	-1.87622	2.18059e-13	Down	3.61122e-14
Lj1gvBRI26358	603	98.8438	224.363	1.18261	2.66572e-06	Up	7.13743e-07
Lj1gvBRI33405	2624	44.2169	3.47452	-3.66972	5.79637e-07	Down	1.47166e-07
Lj1gvBRI01167	1385	31.5196	10.8593	-1.53731	0.024506	Down	0.0104301
Lj1gvBRI07299	2841	28.1319	116.528	2.05039	7.89685e-08	Up	1.87151e-08
Lj1gvBRI07272	1840	1032.03	480.763	-1.10209	2.58046e-21	Down	3.0127e-22
Lj1gvBRI32777	447	1640.89	632.62	-1.37507	1.46584e-40	Down	9.57237e-42
Lj1gvBRI08782	1964	1111.61	383.369	-1.53585	1.76429e-40	Down	1.15427e-41
Lj1gvBRI12733	1785	305.298	84.3445	-1.85585	4.86221e-16	Down	7.05628e-17
Lj1gvBRI37042	767	194.657	671.845	1.78719	2.04283e-29	Up	1.80046e-30
Lj1gvBRI09221	1273	60.6598	14.6384	-2.05098	7.15199e-05	Down	2.18142e-05
Lj1gvBRI04366	1184	1500.62	514.62	-1.54398	5.89858e-53	Down	2.99913e-54
Lj1gvBRI22383	2088	272.239	545.481	1.00266	4.44855e-09	Up	9.64507e-10
Lj1gvBRI24245	2070	7.01044	40.0616	2.51465	0.000104709	Up	3.24764e-05
Lj1gvBRI07427	2989	111.231	3.4629	-5.00544	8.02038e-16	Down	1.17507e-16
Lj1gvBRI30764	2904	94.6428	294.806	1.6392	1.5665e-12	Up	2.72022e-13
Lj1gvBRI25070	2248	4420.77	645.126	-2.77664	0	Down	0
Lj1gvBRI30831	1434	6.04207	1.13736	-2.40935	0.0272448	Down	0.0117066
Lj1gvBRI02178	6129	1817.51	4263.13	1.22995	2.09613e-89	Up	6.10547e-91
Lj1gvBRI13494	834	2625.45	2.22114	-10.207	2.89894e-56	Down	1.37093e-57
Lj1gvBRI22848	914	25.4371	4.97338	-2.35464	0.00343886	Down	0.00127376
Lj1gvBRI31985	2994	4291.54	12769.5	1.57313	0	Up	0
Lj1gvBRI36600	1672	9.86015	44.2391	2.16564	0.000327919	Up	0.00010716
Lj1gvBRI04993	1043	2310.51	48.4603	-5.57526	7.92764e-237	Down	7.71296e-239
Lj1gvBRI18505	2726	777.26	340.872	-1.18917	6.15747e-19	Down	7.90109e-20
Lj1gvBRI16124	2285	4.08253	1563.1	8.58073	5.06957e-72	Up	1.85533e-73
Lj1gvBRI32772	3116	425.966	206.432	-1.04507	4.35182e-09	Down	9.4301e-10
Lj1gvBRI31472	2189	1021.26	2969.37	1.5398	1.17793e-104	Up	2.90589e-106
Lj1gvBRI13233	1589	36.8618	538.951	3.86996	3.61023e-62	Up	1.54418e-63
Lj1gvBRI16571	702	4.22959	50.3306	3.57285	1.21527e-07	Up	2.9193e-08
Lj1gvBRI13939	3282	281.49	84.8896	-1.72943	1.27058e-12	Down	2.19565e-13
Lj1gvBRI10641	1680	1630.42	617.31	-1.40117	4.12165e-50	Down	2.19621e-51
Lj1gvBRI18103	375	78.8123	8.08484	-3.28513	8.41488e-10	Down	1.74031e-10
Lj1gvBRI06788	1964	228.024	51.8779	-2.13599	6.83347e-15	Down	1.04811e-15
Lj1gvBRI34632	3808	573.952	1464.95	1.35185	1.83578e-37	Up	1.29117e-38
Lj1gvBRI10244	1660	1204.65	2478.39	1.04079	2.97632e-44	Up	1.79122e-45
Lj1gvBRI10568	2541	88.402	43.153	-1.03462	0.0106534	Down	0.00427144
Lj1gvBRI26034	1020	38.3749	100.78	1.39297	0.000244978	Up	7.90224e-05
Lj1gvBRI21552	1913	1.42461	120.963	6.40785	2.76619e-16	Up	3.97943e-17
Lj1gvBRI09855	1306	107.48	6.05279	-4.15032	1.48396e-14	Down	2.31406e-15
Lj1gvBRI19722	3942	209.378	632.287	1.59447	7.05673e-25	Up	7.20361e-26
Lj1gvBRI28422	1932	1082.24	98.5387	-3.45719	2.82084e-110	Down	6.58499e-112
Lj1gvBRI19922	2643	353.056	156.902	-1.17003	3.0246e-09	Down	6.48122e-10
Lj1gvBRI37521	1580	23.4271	539.576	4.52557	8.11567e-66	Up	3.24881e-67
Lj1gvBRI34268	1207	1318.12	373.672	-1.81864	4.79333e-61	Down	2.08487e-62
Lj1gvBRI26531	1560	8421.13	3231.04	-1.38202	4.3593e-208	Down	4.93719e-210
Lj1gvBRI03920	3904	888.002	1915.56	1.10913	9.16464e-39	Up	6.25809e-40
Lj1gvBRI17385	1474	1647.07	557.988	-1.56159	7.08496e-61	Down	3.09443e-62
Lj1gvBRI19006	2238	320.577	154.756	-1.05068	2.55445e-07	Down	6.2963e-08
Lj1gvBRI18049	1285	393.571	1592.49	2.01659	2.57052e-87	Up	7.67307e-89
Lj1gvBRI10531	2654	315.226	100.354	-1.65129	2.11951e-13	Down	3.50688e-14
Lj1gvBRI09771	2094	90.3096	40.1333	-1.17008	0.00346762	Down	0.00128567
Lj1gvBRI01122	4437	76.4945	16.2445	-2.2354	2.32233e-06	Down	6.17816e-07
Lj1gvBRI21665	1941	644.497	294.899	-1.12796	7.0926e-13	Down	1.20792e-13
Lj1gvBRI24689	6464	341.635	139.904	-1.28802	1.92559e-10	Down	3.80489e-11
Lj1gvBRI03146	1260	263.185	109.933	-1.25945	5.9439e-08	Down	1.39686e-08
Lj1gvBRI08834	4659	15.4147	43.406	1.49359	0.0103402	Up	0.00413351
Lj1gvBRI19263	1505	4.53206	1496.97	8.36766	1.59918e-74	Up	5.61658e-76
Lj1gvBRI10382	3066	38.7205	14.4423	-1.4228	0.02256	Down	0.00954414
Lj1gvBRI06157	1222	604.324	289.592	-1.0613	1.94052e-12	Down	3.39076e-13
Lj1gvBRI05601	887	1370.84	588.806	-1.2192	2.30721e-33	Down	1.81385e-34
Lj1gvBRI17222	2790	236.596	98.6708	-1.26173	1.20892e-06	Down	3.14366e-07
Lj1gvBRI31039	3729	450.247	171.983	-1.38845	5.74114e-15	Down	8.76243e-16
Lj1gvBRI12461	3012	5132.85	13962.2	1.4437	0	Up	0
Lj1gvBRI37587	1971	19.8296	4981.11	7.97267	4.77395e-264	Up	4.15576e-266
Lj1gvBRI09787	1436	311.486	153.707	-1.01898	8.2481e-07	Down	2.116e-07
Lj1gvBRI02740	3577	412.36	139.514	-1.5635	1.90158e-16	Down	2.719e-17
Lj1gvBRI34674	564	23.9943	1.33836	-4.16416	8.36773e-06	Down	2.339e-06
Lj1gvBRI07088	1731	1497.61	4468.81	1.57723	2.82286e-154	Up	4.5065e-156
Lj1gvBRI03922	1888	162.207	12.7437	-3.66998	1.49436e-19	Down	1.86531e-20
Lj1gvBRI23899	1412	2934.36	7389.9	1.33251	1.03431e-186	Up	1.34589e-188
Lj1gvBRI25958	867	78.9883	21.8636	-1.85311	4.38235e-05	Down	1.31158e-05
Lj1gvBRI00626	1080	166.024	64.0047	-1.37514	3.11529e-06	Down	8.39278e-07
Lj1gvBRI02073	2375	1480.7	25.7449	-5.84586	1.17541e-145	Down	2.02163e-147
Lj1gvBRI02553	3522	3728.18	1827.63	-1.0285	6.41199e-62	Down	2.75222e-63
Lj1gvBRI11580	1857	822.588	356.393	-1.2067	4.04184e-20	Down	4.92583e-21
Lj1gvBRI30390	2936	170.215	22.5495	-2.91619	1.57977e-16	Down	2.25029e-17
Lj1gvBRI24316	1658	55.2981	10.0765	-2.45624	1.363e-05	Down	3.89164e-06
Lj1gvBRI18973	996	469.124	12.263	-5.25758	7.20862e-54	Down	3.57619e-55
Lj1gvBRI10172	2343	60.2839	20.6814	-1.54344	0.00205423	Down	0.000740162
Lj1gvBRI22333	1649	24.7929	7.29994	-1.76397	0.0196937	Down	0.00825438
Lj1gvBRI17356	417	197.9	96.4177	-1.0374	0.000109482	Down	3.40129e-05
Lj1gvBRI24927	2360	669.31	70.6496	-3.24392	6.7212e-65	Down	2.73715e-66
Lj1gvBRI26277	1095	4720.79	2027.07	-1.21964	2.29615e-106	Down	5.56073e-108
Lj1gvBRI03625	2033	264.801	122.755	-1.10913	9.85237e-07	Down	2.54478e-07
Lj1gvBRI00595	2645	475.477	1169.65	1.29863	2.37424e-32	Up	1.9159e-33
Lj1gvBRI26796	1072	434.308	52.1196	-3.05882	1.27498e-38	Down	8.73693e-40
Lj1gvBRI34323	1194	32.8349	7.44722	-2.14046	0.00211327	Down	0.000762328
Lj1gvBRI05103	1719	451.577	22.5824	-4.3217	2.19444e-53	Down	1.10122e-54
Lj1gvBRI19255	3853	145.726	323.592	1.15091	2.12526e-08	Up	4.83703e-09
Lj1gvBRI02014	2793	355.57	729.959	1.03768	3.42367e-13	Up	5.73172e-14
Lj1gvBRI32055	3013	20.3969	5.294	-1.94592	0.0187823	Down	0.00784016
Lj1gvBRI09561	1670	29.0157	7.37648	-1.97583	0.00596418	Down	0.00229179
Lj1gvBRI25170	2437	579.174	1163.09	1.00589	8.84556e-22	Up	1.0154e-22
Lj1gvBRI17360	1570	1660.51	692.68	-1.26137	2.04394e-42	Down	1.27689e-43
Lj1gvBRI01104	552	54.6082	132.362	1.27729	9.23292e-05	Up	2.84644e-05
Lj1gvBRI35170	1422	817.997	58.2285	-3.8123	2.93633e-90	Down	8.49086e-92
Lj1gvBRI06192	2565	120.432	319.842	1.40914	2.1114e-11	Up	3.92847e-12
Lj1gvBRI15459	2708	482.226	1026.86	1.09046	1.22665e-18	Up	1.5958e-19
Lj1gvBRI10110	2426	1207.22	2458.18	1.0259	7.69672e-45	Up	4.58108e-46
Lj1gvBRI37250	1027	6.6208	275.527	5.37905	2.41574e-34	Up	1.8417e-35
Lj1gvBRI06327	2505	1288.65	401.054	-1.68399	7.52778e-49	Down	4.11319e-50
Lj1gvBRI36168	1662	8011.19	1933.88	-2.05052	1.57276e-72	Down	5.7275e-74
Lj1gvBRI31546	522	2.11548	9.16332	2.11489	0.0454847	Up	0.020403
Lj1gvBRI38075	2481	96.0017	44.7693	-1.10055	0.0048623	Down	0.00184392
Lj1gvBRI25936	1401	8.24274	25.8	1.64618	0.026292	Up	0.0112608
Lj1gvBRI37104	5556	614.22	275.83	-1.15498	9.20308e-14	Down	1.49555e-14
Lj1gvBRI33570	1250	77.3592	15.7422	-2.29694	1.34266e-06	Down	3.50478e-07
Lj1gvBRI09533	1017	58.3862	117.532	1.00935	0.00417004	Up	0.00156695
Lj1gvBRI19125	1146	447.016	182.342	-1.29368	3.53692e-12	Down	6.29101e-13
Lj1gvBRI26071	393	10.7077	37.6092	1.81244	0.00416405	Up	0.00156457
Lj1gvBRI24351	486	53.4956	229.682	2.10214	9.83716e-15	Up	1.52066e-15
Lj1gvBRI13903	585	11.0723	29.4353	1.41059	0.0498889	Up	0.0225604
Lj1gvBRI03534	2757	12.5053	35.1446	1.49076	0.0204064	Up	0.00857527
Lj1gvBRI08657	2287	222.84	7.10116	-4.97181	1.04836e-27	Down	9.71659e-29
Lj1gvBRI25405	3135	512.956	117.325	-2.12832	0.00693691	Down	0.00269565
Lj1gvBRI11531	1595	908.1	365.79	-1.31184	1.21045e-24	Down	1.24585e-25
Lj1gvBRI09797	648	1708.42	525.498	-1.7009	2.31873e-71	Down	8.5628e-73
Lj1gvBRI35023	1381	49.6254	14.6355	-1.7616	0.00221113	Down	0.000799294
Lj1gvBRI09306	5113	9831.43	3800.27	-1.3713	1.35921e-242	Down	1.28965e-244
Lj1gvBRI36069	3513	1475.87	389.191	-1.92302	2.62174e-73	Down	9.39749e-75
Lj1gvBRI25542	654	84.0467	15.8143	-2.40996	3.01487e-07	Down	7.47838e-08
Lj1gvBRI02735	3747	1438.86	508.369	-1.50098	4.74205e-49	Down	2.57535e-50
Lj1gvBRI28763	2113	162.024	1541.66	3.2502	1.85483e-151	Up	3.05051e-153
Lj1gvBRI12305	1476	74.3776	6.02578	-3.62565	3.75918e-10	Down	7.57861e-11
Lj1gvBRI32965	1168	352.327	165.783	-1.08762	1.99676e-07	Down	4.87776e-08
Lj1gvBRI20176	1767	9.2917	1.73619	-2.42002	0.0212279	Down	0.00894285
Lj1gvBRI27532	744	114.779	53.0147	-1.11439	0.00156966	Down	0.000556917
Lj1gvBRI12416	3093	4956.68	2051.45	-1.27273	1.95181e-116	Down	4.30941e-118
Lj1gvBRI08411	1938	2762.56	947.241	-1.5442	2.08951e-85	Down	6.41347e-87
Lj1gvBRI30835	1878	503.748	140.66	-1.84049	6.46847e-25	Down	6.58946e-26
Lj1gvBRI05122	2094	1161.3	420.542	-1.46542	1.29817e-38	Down	8.89977e-40
Lj1gvBRI12546	1619	984.727	408.524	-1.2693	4.87911e-27	Down	4.63089e-28
Lj1gvBRI14466	2065	20.8981	4.81825	-2.11679	0.0103452	Down	0.00413603
Lj1gvBRI17914	3197	47.9938	129.121	1.4278	3.76275e-05	Up	1.11945e-05
Lj1gvBRI09045	1002	120.449	40.4125	-1.57555	2.07876e-05	Down	6.03296e-06
Lj1gvBRI02793	1872	28.5034	103.175	1.85588	2.81515e-06	Up	7.55279e-07
Lj1gvBRI14987	1009	560.716	159.799	-1.81101	1.9045e-26	Down	1.8426e-27
Lj1gvBRI25304	2022	19.419	61.7639	1.66929	0.00167625	Up	0.000596956
Lj1gvBRI03216	3036	4.67804	96.8257	4.37141	2.71677e-14	Up	4.29949e-15
Lj1gvBRI11386	1613	514.834	240.544	-1.0978	7.92106e-12	Down	1.43633e-12
Lj1gvBRI09292	876	8180.52	25358.4	1.6322	0	Up	0
Lj1gvBRI03011	1734	300.621	637.214	1.08383	4.30407e-14	Up	6.88413e-15
Lj1gvBRI05260	3730	24388.2	9980.37	-1.28902	0	Down	0
Lj1gvBRI16731	2286	153.61	40.5073	-1.92302	6.6513e-09	Down	1.46353e-09
Lj1gvBRI28640	1098	63.9203	176.708	1.46702	4.37052e-07	Up	1.09757e-07
Lj1gvBRI11665	1211	1.42161	129.313	6.5072	5.38134e-17	Up	7.50168e-18
Lj1gvBRI01797	1680	2371.58	509.73	-2.21804	9.78811e-139	Down	1.76899e-140
Lj1gvBRI26470	1151	18.4843	5.26616	-1.81148	0.0353822	Down	0.0155324
Lj1gvBRI11400	907	16.3199	39.7995	1.28612	0.040304	Up	0.0178921
Lj1gvBRI31635	701	3.17773	24.0593	2.92053	0.000377495	Up	0.000124259
Lj1gvBRI14687	1062	9328.03	3597.71	-1.37449	1.82271e-239	Down	1.75688e-241
Lj1gvBRI26826	985	3.19991	22.4625	2.81142	0.000853862	Up	0.000293331
Lj1gvBRI07695	1802	144.917	53.7207	-1.43168	7.84937e-06	Down	2.18843e-06
Lj1gvBRI28899	2145	1944.15	937.422	-1.05237	4.54197e-34	Down	3.49551e-35
Lj1gvBRI05874	510	1.10972	6.12459	2.46442	0.0233528	Up	0.00990343
Lj1gvBRI10571	666	354.301	713.715	1.01037	5.15501e-14	Up	8.27932e-15
Lj1gvBRI04036	1345	36.5051	2.3856	-3.93567	9.83695e-07	Down	2.5405e-07
Lj1gvBRI26621	816	62.2793	133.963	1.105	0.000751961	Up	0.000256626
Lj1gvBRI35768	3342	289.206	108.455	-1.415	2.82684e-10	Down	5.64704e-11
Lj1gvBRI15980	3776	3732.8	7683.41	1.04149	1.54553e-108	Up	3.65445e-110
Lj1gvBRI05006	1497	2553.03	761.27	-1.74573	1.6057e-99	Down	4.19332e-101
Lj1gvBRI11402	2423	82.5991	252.553	1.61239	6.13773e-11	Up	1.17508e-11
Lj1gvBRI11585	1588	241.52	72.4852	-1.73638	3.30632e-11	Down	6.21945e-12
Lj1gvBRI21161	945	192.169	95.8439	-1.00362	0.000171025	Down	5.42661e-05
Lj1gvBRI06121	699	171.858	73.8519	-1.21851	5.04295e-05	Down	1.51779e-05
Lj1gvBRI26807	1218	5265.25	2193.43	-1.26331	4.73895e-124	Down	9.84932e-126
Lj1gvBRI00661	1575	377.604	162.653	-1.21508	1.03356e-09	Down	2.14968e-10
Lj1gvBRI00461	468	70.9177	316.914	2.15987	1.11624e-19	Up	1.38962e-20
Lj1gvBRI38270	4332	136.504	66.9328	-1.02816	0.00137573	Down	0.000484877
Lj1gvBRI21668	2189	431.798	917.618	1.08754	1.34718e-18	Up	1.75625e-19
Lj1gvBRI15911	1006	137.398	34.8038	-1.98104	1.36479e-08	Down	3.07335e-09
Lj1gvBRI28787	1212	220.675	654.459	1.56838	4.29805e-25	Up	4.35902e-26
Lj1gvBRI35026	1242	15.0842	2.77492	-2.44252	0.00877992	Down	0.00347082
Lj1gvBRI35407	699	10.5252	256.469	4.60687	1.05873e-31	Up	8.72521e-33
Lj1gvBRI06446	1428	41.435	7.98156	-2.37611	0.000180618	Down	5.74406e-05
Lj1gvBRI21816	3065	54.5233	16.6612	-1.71038	0.00154813	Down	0.000548949
Lj1gvBRI09353	3940	3435.2	1592.02	-1.10954	3.50573e-68	Down	1.35482e-69
Lj1gvBRI36142	1224	39.477	2.89791	-3.76793	7.92791e-07	Down	2.03123e-07
Lj1gvBRI36740	2024	36.8696	1200.76	5.02537	1.16516e-139	Up	2.07419e-141
Lj1gvBRI21084	1409	2256.27	306.748	-2.87881	2.82916e-187	Down	3.65586e-189
Lj1gvBRI38390	1714	26.1192	84.6323	1.6961	8.61278e-05	Up	2.64773e-05
Lj1gvBRI18928	1538	3219.07	1472.66	-1.12822	6.9998e-66	Down	2.79579e-67
Lj1gvBRI09545	381	237.736	79.0871	-1.58785	2.73633e-10	Down	5.46129e-11
Lj1gvBRI37602	5911	15.357	1634.02	6.73339	6.52298e-137	Up	1.20247e-138
Lj1gvBRI36597	1280	191.307	64.6165	-1.56591	2.71717e-08	Down	6.22758e-09
Lj1gvBRI20391	975	868.618	1786.7	1.0405	9.83735e-34	Up	7.63603e-35
Lj1gvBRI02524	8424	25.9515	2.37839	-3.44776	5.64034e-05	Down	1.70404e-05
Lj1gvBRI28543	2764	24.2856	7.79632	-1.63924	0.0328708	Down	0.0143418
Lj1gvBRI05793	1096	3949.27	1042.44	-1.92161	1.68539e-151	Down	2.76676e-153
Lj1gvBRI21126	1002	157.554	50.728	-1.63499	2.8883e-07	Down	7.15397e-08
Lj1gvBRI33044	2808	3351.67	1626.08	-1.04348	4.1185e-61	Down	1.78938e-62
Lj1gvBRI33348	2121	97.9172	39.2171	-1.32008	0.000743959	Down	0.000253648
Lj1gvBRI32269	2109	81.9852	32.4882	-1.33545	0.00171293	Down	0.0006111
Lj1gvBRI11309	3290	812.062	3737.66	2.20247	5.06162e-213	Up	5.58014e-215
Lj1gvBRI12404	1026	50.7639	5.00467	-3.34246	4.26647e-07	Down	1.07063e-07
Lj1gvBRI24167	1671	51.2932	19.5641	-1.39056	0.00915332	Down	0.00363028
Lj1gvBRI35879	1761	549.839	1390.21	1.33822	4.79407e-40	Up	3.16389e-41
Lj1gvBRI02037	3257	708.891	60.8076	-3.54324	7.38737e-75	Down	2.57676e-76
Lj1gvBRI34006	2383	448.08	1623.44	1.85723	3.05791e-72	Up	1.11451e-73
Lj1gvBRI14284	1392	39.6238	11.9992	-1.72343	0.00607124	Down	0.00233585
Lj1gvBRI19777	1467	336.337	155.291	-1.11493	2.17089e-08	Down	4.94417e-09
Lj1gvBRI16903	1263	32.8042	9.44348	-1.79649	0.0089188	Down	0.00353028
Lj1gvBRI22235	1383	71.6201	33.8948	-1.0793	0.0180002	Down	0.00749306
Lj1gvBRI13042	1042	4787.51	1893.94	-1.33788	1.17818e-125	Down	2.40611e-127
Lj1gvBRI11432	3447	120.74	44.4007	-1.44324	3.7169e-05	Down	1.10559e-05
Lj1gvBRI18140	1323	1.18418	7.5897	2.68016	0.0120743	Up	0.00487533
Lj1gvBRI22529	750	38.2099	148.565	1.95908	6.30681e-09	Up	1.38507e-09
Lj1gvBRI05997	1708	641.335	224.972	-1.51133	2.62774e-20	Down	3.17633e-21
Lj1gvBRI10373	375	9.43619	52.46	2.47494	1.66741e-05	Up	4.79545e-06
Lj1gvBRI14721	636	4.02159	16.4085	2.02861	0.0231174	Up	0.00979246
Lj1gvBRI12399	6018	80.0334	190.243	1.24917	4.29789e-06	Up	1.17147e-06
Lj1gvBRI31660	2238	478.751	1108.74	1.21157	9.97635e-28	Up	9.23441e-29
Lj1gvBRI23602	1539	1648.97	339.203	-2.28134	8.76052e-104	Down	2.1902e-105
Lj1gvBRI08573	1236	760.785	111.934	-2.76484	1.78197e-62	Down	7.56823e-64
Lj1gvBRI36787	3701	2291.15	6972.85	1.60568	1.02417e-214	Up	1.11367e-216
Lj1gvBRI00345	4547	156.164	480.847	1.62252	2.52834e-19	Up	3.18794e-20
Lj1gvBRI30273	885	359.818	178.562	-1.01084	3.32944e-07	Down	8.28373e-08
Lj1gvBRI35461	1035	34.5186	30592.6	9.79159	0	Up	0
Lj1gvBRI36224	3657	401.652	107.625	-1.89993	5.95104e-21	Down	7.04825e-22
Lj1gvBRI21146	1923	2084.19	720.228	-1.53296	1.11478e-70	Down	4.16712e-72
Lj1gvBRI24857	429	286.125	137.225	-1.0601	2.43113e-06	Down	6.47784e-07
Lj1gvBRI18261	1328	240.051	661.288	1.46194	1.58225e-22	Up	1.76293e-23
Lj1gvBRI01271	1174	7551.76	15411.1	1.02909	5.75941e-191	Up	7.26887e-193
Lj1gvBRI24513	1707	929.238	2181.73	1.23135	5.98417e-54	Up	2.96334e-55
Lj1gvBRI05149	525	72.7183	337.038	2.21252	1.34407e-21	Up	1.55423e-22
Lj1gvBRI24995	1205	27.0036	3.92312	-2.78307	0.000473015	Down	0.000157581
Lj1gvBRI25741	1800	8.65881	24.3165	1.4897	0.0491668	Up	0.0222027
Lj1gvBRI08095	1412	108.023	42.8178	-1.33506	0.000297948	Down	9.69974e-05
Lj1gvBRI16732	1152	2377.07	872.09	-1.44664	1.93243e-69	Down	7.32832e-71
Lj1gvBRI32834	1427	1186.01	2495.41	1.07316	7.56278e-49	Up	4.1346e-50
Lj1gvBRI32554	1890	1.50792	216.055	7.1627	7.31109e-22	Up	8.35955e-23
Lj1gvBRI35287	1461	1029.07	423	-1.28261	7.26142e-28	Down	6.7017e-29
Lj1gvBRI33010	1230	13.7366	3.70033	-1.89229	0.0456092	Down	0.0204712
Lj1gvBRI32491	1662	848.782	389.864	-1.12242	4.55563e-18	Down	6.05835e-19
Lj1gvBRI08143	2440	5492.96	11070.1	1.01101	1.71984e-152	Up	2.7767e-154
Lj1gvBRI36726	3997	220.449	457.891	1.05456	5.96777e-10	Up	1.22217e-10
Lj1gvBRI15715	1579	692.371	249.075	-1.47497	6.40849e-23	Down	7.0592e-24
Lj1gvBRI29059	1950	223.886	78.0105	-1.52102	2.93428e-09	Down	6.28325e-10
Lj1gvBRI05879	5963	625.787	1514.18	1.27479	1.87971e-36	Up	1.36227e-37
Lj1gvBRI02250	3696	860.783	2981.68	1.7924	3.83129e-133	Up	7.38584e-135
Lj1gvBRI18025	1872	5011.53	2082.96	-1.26662	1.10674e-111	Down	2.54024e-113
Lj1gvBRI13658	558	281.858	15.886	-4.14914	1.76389e-33	Down	1.37981e-34
Lj1gvBRI17666	2612	2040.58	969.484	-1.07369	1.0797e-40	Down	7.03449e-42
Lj1gvBRI19425	928	1331.76	476.435	-1.48298	3.38307e-43	Down	2.08289e-44
Lj1gvBRI15331	2000	418.781	149.306	-1.48792	1.71899e-15	Down	2.562e-16
Lj1gvBRI25233	1074	4297.6	788.175	-2.44694	2.63353e-288	Down	2.12593e-290
Lj1gvBRI01685	2597	23.8146	106.215	2.15707	8.7691e-08	Up	2.08484e-08
Lj1gvBRI02006	231	43.1748	101.29	1.23024	0.00219445	Up	0.000792669
Lj1gvBRI36914	6058	226.131	659.198	1.54356	1.91831e-24	Up	1.99117e-25
Lj1gvBRI15607	4432	648.239	253.108	-1.35677	9.47165e-20	Down	1.17543e-20
Lj1gvBRI29109	2866	567.653	260.725	-1.12248	1.00179e-12	Down	1.72059e-13
Lj1gvBRI29093	1707	19.801	1.29547	-3.93403	3.62074e-05	Down	1.07546e-05
Lj1gvBRI36765	2000	61.8777	7.05389	-3.13293	9.21314e-08	Down	2.19318e-08
Lj1gvBRI23332	4070	4069.52	9580.5	1.23524	4.43758e-197	Up	5.41348e-199
Lj1gvBRI15391	1381	15.8202	39.8367	1.33233	0.0306555	Up	0.0132866
Lj1gvBRI12524	1710	3657.65	1793.99	-1.02775	5.0592e-64	Down	2.08622e-65
Lj1gvBRI04141	624	59.991	6377.15	6.73202	0	Up	0
Lj1gvBRI31410	1515	2601.88	6541.59	1.33009	4.30442e-165	Up	6.44387e-167
Lj1gvBRI33062	492	223.485	8.63266	-4.69423	3.65571e-28	Down	3.3497e-29
Lj1gvBRI23948	3351	362.531	947.408	1.38588	2.21031e-29	Up	1.94939e-30
Lj1gvBRI17494	2344	509.596	35.5869	-3.83993	8.5217e-54	Down	4.23788e-55
Lj1gvBRI13495	834	4511.58	227.464	-4.30992	0	Down	0
Lj1gvBRI23339	1953	153.201	46.6425	-1.71571	1.34399e-07	Down	3.24145e-08
Lj1gvBRI11356	1350	532.255	1115	1.06685	5.83476e-23	Up	6.42018e-24
Lj1gvBRI12115	3042	78.819	13.7221	-2.52205	1.93646e-07	Down	4.72463e-08
Lj1gvBRI24831	1475	302.673	103.396	-1.54958	9.88486e-12	Down	1.80166e-12
Lj1gvBRI09240	2096	1097.22	218.343	-2.32919	3.68312e-71	Down	1.36457e-72
Lj1gvBRI02219	1018	92.7874	45.7363	-1.02059	0.00928533	Down	0.00368739
Lj1gvBRI10898	2612	866.453	83.0248	-3.38351	9.24941e-88	Down	2.74426e-89
Lj1gvBRI22844	1198	128.777	62.7916	-1.03623	0.00180413	Down	0.000645432
Lj1gvBRI06567	2315	373.809	69.5024	-2.42717	1.10324e-27	Down	1.02385e-28
Lj1gvBRI03934	7895	554.354	259.175	-1.09688	2.39865e-12	Down	4.22377e-13
Lj1gvBRI13741	1707	847.628	333.727	-1.34476	1.43763e-23	Down	1.54074e-24
Lj1gvBRI04410	1489	539.394	84.0257	-2.68244	9.25718e-44	Down	5.63255e-45
Lj1gvBRI12746	1735	1250.3	527.331	-1.24549	3.10935e-32	Down	2.51753e-33
Lj1gvBRI15710	3117	213.272	434.736	1.02745	3.31297e-09	Up	7.11811e-10
Lj1gvBRI20450	3408	256.083	689.626	1.4292	1.61827e-22	Up	1.80501e-23
Lj1gvBRI28339	1521	261.385	103.244	-1.34011	9.66183e-09	Down	2.14924e-09
Lj1gvBRI35241	390	37.8016	88.4338	1.22615	0.00283658	Up	0.00103995
Lj1gvBRI09363	204	279.646	795.522	1.5083	1.78102e-24	Up	1.84652e-25
Lj1gvBRI12597	1773	2800.15	21.2196	-7.04396	2.84543e-196	Down	3.4969e-198
Lj1gvBRI12331	2097	1995.64	4438.15	1.15311	1.20026e-90	Up	3.44906e-92
Lj1gvBRI35704	1794	361.194	71.6104	-2.33453	1.22135e-24	Down	1.2578e-25
Lj1gvBRI23584	1004	189.554	42.1452	-2.16917	3.46183e-12	Down	6.15328e-13
Lj1gvBRI37097	1131	213.425	545.093	1.35278	3.41548e-17	Up	4.7273e-18
Lj1gvBRI10660	1808	2899.32	1292.96	-1.16504	8.12528e-64	Down	3.37258e-65
Lj1gvBRI33956	2280	2431.09	7011.82	1.52818	2.33485e-217	Up	2.50371e-219
Lj1gvBRI09672	1050	88.6041	37.1177	-1.25527	0.00259788	Down	0.000947315
Lj1gvBRI31874	3055	82.0689	187.681	1.19338	1.81846e-05	Up	5.25342e-06
Lj1gvBRI26872	1035	3.55425	15.3792	2.11336	0.0203849	Up	0.00856559
Lj1gvBRI10072	1474	46.3341	14.5455	-1.6715	0.0037926	Down	0.00141439
Lj1gvBRI14185	978	50.7087	112.295	1.14699	0.00109748	Up	0.000382112
Lj1gvBRI26540	5789	4727.34	1754.01	-1.43037	1.54793e-135	Down	2.88148e-137
Lj1gvBRI15796	3698	38.1189	7.50517	-2.34455	0.000437025	Down	0.000144946
Lj1gvBRI31623	964	33.5371	77.1289	1.20151	0.00556088	Up	0.00212593
Lj1gvBRI24936	2086	25.9221	4.97348	-2.38185	0.00288366	Down	0.00105795
Lj1gvBRI29542	2295	413.15	206.542	-1.00023	2.87684e-07	Down	7.12126e-08
Lj1gvBRI30496	1573	22.1484	3.89458	-2.50766	0.00280491	Down	0.00102779
Lj1gvBRI32134	1308	576.743	9.21478	-5.96783	2.19601e-58	Down	1.00212e-59
Lj1gvBRI24096	852	2040.3	516.883	-1.98087	1.04544e-100	Down	2.68611e-102
Lj1gvBRI06795	462	15.7116	79.2874	2.33527	8.62757e-07	Up	2.21699e-07
Lj1gvBRI35373	1988	643.386	1435.57	1.15787	1.16172e-30	Up	9.87844e-32
Lj1gvBRI24919	2773	67.2587	14.1876	-2.24509	9.01577e-06	Down	2.52938e-06
Lj1gvBRI07898	1082	242.364	13.274	-4.1905	8.72954e-30	Down	7.60702e-31
Lj1gvBRI18679	8142	1604.62	227.711	-2.81696	1.80089e-127	Down	3.61816e-129
Lj1gvBRI37315	10067	6163.48	1167.98	-2.39973	0	Down	0
Lj1gvBRI37196	585	1.08016	5.11535	2.24359	0.0425941	Up	0.0189909
Lj1gvBRI02893	2006	3792.54	808.302	-2.2302	6.89633e-220	Down	7.27045e-222
Lj1gvBRI33814	1257	157.877	68.5761	-1.20303	5.89791e-05	Down	1.78694e-05
Lj1gvBRI02283	761	62.1467	201.366	1.69607	1.78085e-09	Up	3.76136e-10
Lj1gvBRI01929	571	61.0236	29.2175	-1.06253	0.0297124	Down	0.0128448
Lj1gvBRI36545	2977	52.234	109.195	1.06385	0.00384665	Up	0.0014357
Lj1gvBRI31108	3322	177.289	369.549	1.05966	2.70106e-08	Up	6.18902e-09
Lj1gvBRI09204	3036	102.017	221.827	1.12062	6.22234e-06	Up	1.72132e-06
Lj1gvBRI33410	2330	699.47	170.73	-2.03454	1.4731e-38	Down	1.01212e-39
Lj1gvBRI19400	2709	267.302	908.034	1.76428	4.49042e-40	Up	2.95944e-41
Lj1gvBRI15694	540	1.51305	243.405	7.32976	2.52787e-23	Up	2.74191e-24
Lj1gvBRI26860	3702	1060.1	476.651	-1.1532	7.01225e-25	Down	7.15609e-26
Lj1gvBRI25916	2722	134.945	408.087	1.59651	5.77829e-17	Up	8.06548e-18
Lj1gvBRI11225	1106	474.513	1198.57	1.3368	5.77112e-35	Up	4.34238e-36
Lj1gvBRI14952	3889	623.187	306.628	-1.02317	1.61984e-12	Down	2.81431e-13
Lj1gvBRI15621	2507	249.385	12.801	-4.28405	7.5457e-30	Down	6.5595e-31
Lj1gvBRI38146	1008	6.46831	27.2187	2.07314	0.00508173	Up	0.00193402
Lj1gvBRI36862	1207	78.9032	30.0523	-1.39261	0.00250348	Down	0.000910781
Lj1gvBRI11648	3015	150.457	41.4742	-1.85906	1.22065e-08	Down	2.73587e-09
Lj1gvBRI10766	1302	52.9109	180.67	1.77172	2.21883e-09	Up	4.71782e-10
Lj1gvBRI20782	2919	2295.13	4855.19	1.08095	7.39133e-92	Up	2.08834e-93
Lj1gvBRI20075	1083	7.89749	1.69481	-2.22027	0.039904	Down	0.0176989
Lj1gvBRI16194	2228	474.828	196.214	-1.27497	8.58301e-14	Down	1.39271e-14
Lj1gvBRI29222	516	21.3244	84.5795	1.9878	4.74698e-06	Up	1.2996e-06
Lj1gvBRI13639	6511	1094.36	3114.64	1.50898	1.14499e-102	Up	2.90051e-104
Lj1gvBRI16910	1017	109.42	45.8466	-1.25499	0.000487839	Down	0.000162755
Lj1gvBRI29370	954	3406.83	961.178	-1.82555	1.23871e-28	Down	1.11674e-29
Lj1gvBRI13709	459	12.2829	62.3008	2.3426	7.12202e-06	Up	1.97771e-06
Lj1gvBRI20023	756	701.301	325.916	-1.10553	1.9511e-14	Down	3.06133e-15
Lj1gvBRI26856	1238	160.536	2.00361	-6.32415	3.10623e-19	Down	3.93531e-20
Lj1gvBRI10260	1263	60.1064	29.195	-1.0418	0.0333578	Down	0.0145704
Lj1gvBRI32074	2543	10.2194	35.5713	1.7994	0.00522742	Up	0.00199293
Lj1gvBRI01105	1565	45.5274	17.523	-1.37748	0.0168038	Down	0.00696014
Lj1gvBRI38410	3422	493.349	1328.78	1.42942	2.32286e-41	Up	1.49521e-42
Lj1gvBRI31798	2887	81.1698	32.5137	-1.3199	0.00236466	Down	0.000858143
Lj1gvBRI24191	3021	136.454	60.9329	-1.16313	0.000709132	Down	0.000241198
Lj1gvBRI07687	3106	63.8161	25.7275	-1.31061	0.00593154	Down	0.00227817
Lj1gvBRI14314	2590	270.92	100.763	-1.4269	1.39091e-09	Down	2.9168e-10
Lj1gvBRI13762	1523	37071.7	14314	-1.37289	0	Down	0
Lj1gvBRI30110	1326	2.57748	11.2637	2.12765	0.0331378	Up	0.0144683
Lj1gvBRI30638	1449	26.6949	57.0418	1.09545	0.0289233	Up	0.0124827
Lj1gvBRI01093	1299	668.388	273.193	-1.29076	5.01702e-19	Down	6.41201e-20
Lj1gvBRI36967	826	251.113	117.203	-1.09933	1.10981e-05	Down	3.13931e-06
Lj1gvBRI02767	1142	11.0563	30.5043	1.46414	0.0335913	Up	0.0146814
Lj1gvBRI17760	1917	129.776	38.8547	-1.73987	5.65901e-07	Down	1.43576e-07
Lj1gvBRI04605	1641	773.112	276.383	-1.48401	1.59918e-27	Down	1.49084e-28
Lj1gvBRI03038	2213	33.2159	4.91694	-2.75604	0.000137723	Down	4.32845e-05
Lj1gvBRI05217	2141	955.465	184.757	-2.37058	1.25765e-62	Down	5.32623e-64
Lj1gvBRI38602	762	12.6774	49.9568	1.97842	0.000421219	Up	0.000139514
Lj1gvBRI10798	1100	851.462	2379.48	1.48263	4.47495e-79	Up	1.47193e-80
Lj1gvBRI00375	2144	42.0084	84.9828	1.01649	0.0123905	Up	0.00501306
Lj1gvBRI06748	2034	630.902	247.911	-1.34759	5.16892e-19	Down	6.61081e-20
Lj1gvBRI18364	781	11.4147	42.6272	1.90088	0.00274209	Up	0.00100362
Lj1gvBRI29080	1164	454.12	1355.57	1.57775	3.86388e-49	Up	2.09377e-50
Lj1gvBRI00411	3288	799.373	1666.79	1.06013	1.64147e-32	Up	1.31915e-33
Lj1gvBRI36053	1401	73.8597	196.337	1.41047	1.84928e-07	Up	4.50326e-08
Lj1gvBRI33140	3842	432.393	141.139	-1.61522	4.72001e-17	Down	6.56129e-18
Lj1gvBRI34319	2841	267.391	55.5652	-2.2667	5.00175e-18	Down	6.66216e-19
Lj1gvBRI11576	780	1.31422	39.0013	4.89124	2.72969e-08	Up	6.25956e-09
Lj1gvBRI17656	4090	1792.92	4521.65	1.33454	7.0111e-120	Up	1.50152e-121
Lj1gvBRI00162	2596	158.711	362.137	1.19014	4.17847e-09	Up	9.03559e-10
Lj1gvBRI10106	2025	308.893	98.2451	-1.65265	1.24894e-13	Down	2.0435e-14
Lj1gvBRI35863	2564	740.844	11.2865	-6.0365	1.10428e-72	Down	4.00813e-74
Lj1gvBRI29665	1952	465.2	3751.05	3.01137	0	Up	0
Lj1gvBRI35576	1335	1.61716	7.65301	2.24257	0.0377609	Up	0.0166619
Lj1gvBRI30886	1241	409.804	1298.66	1.66402	4.43202e-54	Up	2.18937e-55
Lj1gvBRI00883	1068	74.2106	22.8468	-1.69963	0.000234405	Down	7.54637e-05
Lj1gvBRI04802	924	357.173	89.0965	-2.00318	1.38607e-19	Down	1.7293e-20
Lj1gvBRI00222	938	172.345	78.3599	-1.13711	6.70086e-05	Down	2.03878e-05
Lj1gvBRI27594	1700	97.006	8.09661	-3.58268	2.24007e-12	Down	3.93374e-13
Lj1gvBRI26614	3022	373.657	884.067	1.24244	1.9483e-23	Up	2.09977e-24
Lj1gvBRI30365	1479	397.082	139.536	-1.5088	8.82029e-15	Down	1.36001e-15
Lj1gvBRI11877	5043	506.68	238.471	-1.08726	1.7229e-11	Down	3.18591e-12
Lj1gvBRI04355	2407	1781.35	4306.08	1.2734	1.27688e-90	Up	3.67307e-92
Lj1gvBRI26612	555	514.14	1086.95	1.08005	4.84886e-21	Up	5.72241e-22
Lj1gvBRI13862	1516	163.72	29.8104	-2.45734	1.6546e-12	Down	2.87719e-13
Lj1gvBRI00932	2666	188.79	44.6359	-2.0805	3.53586e-12	Down	6.28806e-13
Lj1gvBRI04310	714	10.3076	43.754	2.08571	0.000496678	Up	0.000165854
Lj1gvBRI23721	1287	1.75907	30.7499	4.1277	1.4726e-06	Up	3.85506e-07
Lj1gvBRI28675	1934	2075.87	15092.5	2.86205	0	Up	0
Lj1gvBRI07930	2572	1528.1	576.066	-1.40744	4.84089e-43	Down	2.99357e-44
Lj1gvBRI16051	4140	156.801	56.8064	-1.46481	1.68002e-06	Down	4.41726e-07
Lj1gvBRI38094	2985	19.4381	86.0869	2.1469	9.64638e-07	Up	2.48867e-07
Lj1gvBRI31439	1713	94.3015	30.0623	-1.64932	5.47252e-05	Down	1.65219e-05
Lj1gvBRI25800	2147	586.225	75.2464	-2.96176	1.87579e-53	Down	9.39052e-55
Lj1gvBRI19796	5598	1100.93	136.799	-3.0086	9.27158e-95	Down	2.53859e-96
Lj1gvBRI19806	663	59.5145	2.91092	-4.35369	8.65097e-10	Down	1.7907e-10
Lj1gvBRI28383	507	48.24	189.779	1.97602	1.34662e-10	Up	2.63289e-11
Lj1gvBRI17231	1271	15.1046	2.78692	-2.43825	0.00907479	Down	0.00359832
Lj1gvBRI10066	4137	2677.26	1089.96	-1.29648	4.59869e-68	Down	1.78274e-69
Lj1gvBRI06235	978	5.14414	47.2508	3.19934	9.89027e-07	Up	2.55516e-07
Lj1gvBRI29359	1039	112.027	228.067	1.02561	2.12714e-05	Up	6.18106e-06
Lj1gvBRI00978	3290	565.315	234.944	-1.26674	8.85535e-16	Down	1.3006e-16
Lj1gvBRI35845	3633	2965.37	74011.8	4.64147	0	Up	0
Lj1gvBRI03196	1031	511.97	139.646	-1.87428	8.79759e-26	Down	8.72366e-27
Lj1gvBRI24801	1117	7.54226	63.7861	3.08017	4.54952e-08	Up	1.05958e-08
Lj1gvBRI16104	1244	19.9834	82.4644	2.04497	6.72883e-06	Up	1.86548e-06
Lj1gvBRI07976	555	91.6559	4.47342	-4.35678	2.54427e-13	Down	4.22806e-14
Lj1gvBRI13444	1381	51.2195	117.365	1.19624	0.00083119	Up	0.000285317
Lj1gvBRI23372	3139	26.1166	51683.1	10.9505	0	Up	0
Lj1gvBRI30412	1865	70.2181	34.8534	-1.01055	0.0246297	Down	0.0104857
Lj1gvBRI30539	993	126.565	1.49065	-6.4078	2.04682e-16	Down	2.92975e-17
Lj1gvBRI26961	3306	395.77	141.06	-1.48835	2.07582e-14	Down	3.26138e-15
Lj1gvBRI07019	1990	463.939	193.165	-1.26411	2.3967e-12	Down	4.21962e-13
Lj1gvBRI12260	3154	163.633	537.922	1.71693	2.22778e-20	Up	2.6855e-21
Lj1gvBRI22315	3180	72.7735	160.334	1.1396	9.50482e-05	Up	2.93485e-05
Lj1gvBRI17564	1161	28.3946	1.32586	-4.42062	1.25461e-06	Down	3.26737e-07
Lj1gvBRI38192	876	141.564	349.834	1.30521	8.1166e-11	Up	1.56592e-11
Lj1gvBRI27439	1857	1323.09	631.59	-1.06685	2.72566e-26	Down	2.6502e-27
Lj1gvBRI25198	5919	290.76	754.737	1.37614	2.35327e-23	Up	2.54685e-24
Lj1gvBRI09937	4214	4883.08	2330.22	-1.06733	1.96033e-89	Down	5.70402e-91
Lj1gvBRI28917	924	168.477	83.4484	-1.0136	0.000509032	Down	0.000170163
Lj1gvBRI26689	2691	147.594	315.333	1.09524	9.34665e-08	Up	2.22609e-08
Lj1gvBRI34581	630	1571.23	287.023	-2.45265	1.58549e-110	Down	3.69164e-112
Lj1gvBRI23682	915	844.88	1720.87	1.02632	6.5097e-31	Up	5.4942e-32
Lj1gvBRI11826	1830	59.0165	25.674	-1.20081	0.015593	Down	0.00641539
Lj1gvBRI18251	1533	4.15021	26.1235	2.65409	0.000708955	Up	0.000241116
Lj1gvBRI12977	1746	1253.35	616.052	-1.02467	2.44482e-23	Down	2.64814e-24
Lj1gvBRI07888	3343	79.5162	29.4427	-1.43334	0.00102818	Down	0.000356808
Lj1gvBRI29168	1898	174.85	44.6713	-1.9687	3.55313e-10	Down	7.14714e-11
Lj1gvBRI06783	2218	1232.54	250.902	-2.29644	7.1467e-77	Down	2.41747e-78
Lj1gvBRI07217	399	45.4585	95.2971	1.06788	0.0057031	Up	0.00218305
Lj1gvBRI04855	4195	1707.41	621.009	-1.45912	2.3581e-54	Down	1.15636e-55
Lj1gvBRI36636	1679	68.6255	175.724	1.3565	1.91779e-06	Up	5.06928e-07
Lj1gvBRI09878	1419	14.7051	80.3594	2.45015	1.82168e-07	Up	4.43418e-08
Lj1gvBRI02255	4741	164.367	368.429	1.16446	2.07129e-09	Up	4.39288e-10
Lj1gvBRI09890	3421	3609.63	7890.24	1.12822	9.68913e-138	Up	1.76278e-139
Lj1gvBRI23767	781	309.103	152.691	-1.01748	1.14254e-06	Down	2.96586e-07
Lj1gvBRI17485	1092	15.3958	41.8742	1.44352	0.0148765	Up	0.00609686
Lj1gvBRI25975	3587	955.859	439.971	-1.11939	3.4142e-20	Down	4.14858e-21
Lj1gvBRI36687	1779	77.2537	31.4036	-1.29867	0.00262264	Down	0.000957212
Lj1gvBRI11643	993	91.2809	233.571	1.35548	8.60451e-08	Up	2.04467e-08
Lj1gvBRI12395	2262	912.097	172.325	-2.40406	9.70358e-64	Down	4.03354e-65
Lj1gvBRI07324	891	16.4466	53.1107	1.69122	0.00178607	Up	0.000638753
Lj1gvBRI03943	1899	542.753	269.924	-1.00775	6.58842e-11	Down	1.26493e-11
Lj1gvBRI32561	774	83.0522	2.94049	-4.81989	1.09002e-12	Down	1.87739e-13
Lj1gvBRI37352	715	1.6384	487.165	8.21598	1.07548e-31	Up	8.86648e-33
Lj1gvBRI19420	417	193.609	41.7292	-2.21402	5.42309e-12	Down	9.73898e-13
Lj1gvBRI19194	1716	308.848	104.384	-1.56499	9.29118e-13	Down	1.59158e-13
Lj1gvBRI20043	3036	20.4177	82.491	2.01441	6.13569e-06	Up	1.69679e-06
Lj1gvBRI19272	402	37.2422	77.2313	1.05225	0.013887	Up	0.00566204
Lj1gvBRI09508	3487	356.396	809.036	1.18272	3.95292e-19	Up	5.0294e-20
Lj1gvBRI13021	1597	653.239	78.3857	-3.05895	4.41238e-60	Down	1.95373e-61
Lj1gvBRI25760	1442	350.593	810.074	1.20826	3.29254e-20	Up	3.99678e-21
Lj1gvBRI27818	2919	506.56	1251.29	1.30461	1.42163e-35	Up	1.0564e-36
Lj1gvBRI35635	510	37.1945	8.54661	-2.12167	0.00162711	Down	0.000578329
Lj1gvBRI19836	984	5.78458	40896.7	12.7875	5.79062e-225	Up	5.94777e-227
Lj1gvBRI01224	1377	14.3151	71.9244	2.32894	6.46497e-06	Up	1.79077e-06
Lj1gvBRI02419	1501	181.574	36.4428	-2.31685	2.47469e-13	Down	4.11019e-14
Lj1gvBRI32162	566	31.8252	6.45006	-2.30278	0.00127512	Down	0.000447688
Lj1gvBRI06588	1571	456.145	157.592	-1.5333	1.28073e-17	Down	1.73753e-18
Lj1gvBRI36138	2102	174.125	2206.17	3.66335	8.10376e-233	Up	8.05518e-235
Lj1gvBRI03433	951	40.741	6.09489	-2.74081	7.98277e-05	Down	2.44708e-05
Lj1gvBRI16630	2616	1369.04	555.818	-1.30049	5.82803e-38	Down	4.04815e-39
Lj1gvBRI06942	4904	1540.89	456.312	-1.75568	5.4579e-65	Down	2.21611e-66
Lj1gvBRI16287	609	49.8019	115.367	1.21196	0.000491456	Up	0.000164036
Lj1gvBRI11723	1604	58.2474	143.578	1.30157	0.000114739	Up	3.57429e-05
Lj1gvBRI13891	672	1404.29	207.022	-2.76199	8.43539e-113	Down	1.91581e-114
Lj1gvBRI26548	2434	4423.02	456.747	-3.27556	0	Down	0
Lj1gvBRI09489	1961	4591.06	17145.1	1.9009	0	Up	0
Lj1gvBRI08831	1504	405.054	80.3922	-2.33299	4.9685e-27	Down	4.71722e-28
Lj1gvBRI37553	1450	56.1892	14.1895	-1.98547	0.000306711	Down	9.9952e-05
Lj1gvBRI13664	930	73.3629	1.91197	-5.26192	6.15325e-12	Down	1.10947e-12
Lj1gvBRI14736	1019	35.0471	1.86354	-4.23318	5.30437e-07	Down	1.34211e-07
Lj1gvBRI05082	1641	1.6185	7.63339	2.23767	0.0384877	Up	0.0170151
Lj1gvBRI20302	717	6.86521	23.6703	1.78571	0.0216496	Up	0.00913811
Lj1gvBRI18690	3716	12696.7	849.815	-3.90116	0	Down	0
Lj1gvBRI00739	1273	242.716	77.1743	-1.65307	3.19874e-10	Down	6.40924e-11
Lj1gvBRI26876	1755	2232.56	633.529	-1.81721	1.03343e-99	Down	2.69571e-101
Lj1gvBRI37591	440	1.28707	23.0091	4.16004	9.18669e-06	Up	2.57982e-06
Lj1gvBRI29308	3616	100.412	47.3126	-1.08563	0.00375145	Down	0.00139802
Lj1gvBRI34565	2043	4307.09	626.673	-2.78093	9.14821e-296	Down	7.16448e-298
Lj1gvBRI20947	2508	91.0828	5.55837	-4.03444	2.25214e-12	Down	3.95697e-13
Lj1gvBRI27880	1737	776.773	352.725	-1.13895	1.16149e-17	Down	1.57121e-18
Lj1gvBRI12788	2538	2694.41	5826.37	1.11263	2.18033e-112	Up	4.97156e-114
Lj1gvBRI03813	2789	2886.86	1399.28	-1.04482	2.34814e-53	Down	1.18047e-54
Lj1gvBRI07117	2163	153.635	371.001	1.27192	1.45307e-10	Up	2.84451e-11
Lj1gvBRI18051	5893	337.126	805.267	1.25618	4.56509e-20	Up	5.5814e-21
Lj1gvBRI25688	648	48.0422	22.0122	-1.126	0.0412429	Down	0.018346
Lj1gvBRI09386	1266	1004.86	457.074	-1.1365	1.09231e-21	Down	1.25816e-22
Lj1gvBRI36566	1098	63.6606	292.706	2.20098	1.78068e-19	Up	2.23235e-20
Lj1gvBRI18594	1943	263.79	32.8936	-3.00351	3.14276e-25	Down	3.17031e-26
Lj1gvBRI37260	2533	144.335	321.509	1.15544	1.83424e-08	Up	4.16086e-09
Lj1gvBRI24110	1926	267.413	85.9009	-1.63832	4.62059e-11	Down	8.77939e-12
Lj1gvBRI33971	761	467.555	1217.6	1.38084	6.43766e-37	Up	4.60927e-38
Lj1gvBRI01235	1862	350.894	132.217	-1.40813	4.05933e-12	Down	7.23733e-13
Lj1gvBRI34623	1089	62.2263	135.015	1.11752	0.000505846	Up	0.000169067
Lj1gvBRI20963	1847	2143.39	479.766	-2.15949	3.08437e-120	Down	6.59628e-122
Lj1gvBRI32789	840	1.72875	12.1974	2.81877	0.00489172	Up	0.00185626
Lj1gvBRI06097	1229	110.851	41.8117	-1.40665	0.000116581	Down	3.63343e-05
Lj1gvBRI05117	2690	37.8044	14.4154	-1.39094	0.0262316	Down	0.0112323
Lj1gvBRI09832	1432	467.978	202.403	-1.20921	3.22043e-12	Down	5.71449e-13
Lj1gvBRI23780	1338	158.196	59.3641	-1.41405	3.09978e-06	Down	8.35006e-07
Lj1gvBRI19645	3527	1305.34	2737.64	1.06851	5.92721e-53	Up	3.01547e-54
Lj1gvBRI07736	945	23.6502	70.7317	1.5805	0.000679779	Up	0.000230599
Lj1gvBRI09980	2513	1419.13	389.691	-1.8646	6.91134e-69	Down	2.64388e-70
Lj1gvBRI24811	998	24.0738	3.37761	-2.83339	0.000617822	Down	0.000208521
Lj1gvBRI20056	1407	18.409	1.83441	-3.32702	0.000377165	Down	0.000124137
Lj1gvBRI28884	1372	2328.74	568.002	-2.03558	1.72749e-124	Down	3.56955e-126
Lj1gvBRI13038	2658	394.456	814.273	1.04565	5.90036e-16	Up	8.59665e-17
Lj1gvBRI00499	3714	145.969	18.9881	-2.9425	3.69157e-14	Down	5.88557e-15
Lj1gvBRI36521	2208	49.3561	109.706	1.15235	0.00153446	Up	0.000543872
Lj1gvBRI19212	1597	2606.5	1284.05	-1.02141	3.76117e-47	Down	2.12309e-48
Lj1gvBRI31011	321	27.944	65.5541	1.23015	0.0163784	Up	0.00676764
Lj1gvBRI37002	2037	153.997	363.319	1.23833	4.33404e-10	Up	8.78062e-11
Lj1gvBRI28168	1383	901.74	262.581	-1.77995	3.23134e-40	Down	2.12282e-41
Lj1gvBRI32271	591	519.094	153.544	-1.75734	4.28703e-24	Down	4.50152e-25
Lj1gvBRI11119	1243	23.3485	7.27812	-1.68169	0.0303905	Down	0.0131626
Lj1gvBRI01801	1242	205.402	628.141	1.61264	5.96895e-26	Up	5.87743e-27
Lj1gvBRI06131	3152	695.655	130.11	-2.41864	6.81017e-45	Down	4.0493e-46
Lj1gvBRI16120	579	1.07313	5.12797	2.25656	0.0411857	Up	0.018317
Lj1gvBRI02562	1299	182.635	951.868	2.3818	9.39503e-67	Up	3.70153e-68
Lj1gvBRI16719	805	1395.19	7294.83	2.38642	0	Up	0
Lj1gvBRI17305	2030	41.1887	99.3135	1.26974	0.00075971	Up	0.000259476
Lj1gvBRI34812	906	3032.25	1352	-1.1653	2.21253e-61	Down	9.57015e-63
Lj1gvBRI16758	1702	156.87	376.173	1.26183	6.2476e-11	Up	1.19743e-11
Lj1gvBRI08637	1826	68.7961	33.8301	-1.02402	0.0242825	Down	0.0103284
Lj1gvBRI31794	2062	2752.88	1068.86	-1.36487	1.49878e-79	Down	4.91181e-81
Lj1gvBRI29289	1014	4.18777	16.7345	1.99857	0.032777	Up	0.0142969
Lj1gvBRI16791	513	56.9378	125.189	1.13665	0.000673205	Up	0.000228248
Lj1gvBRI16153	1375	665.719	270.603	-1.29874	1.74495e-19	Down	2.18651e-20
Lj1gvBRI35755	1163	63.3938	10.7006	-2.56665	3.49035e-06	Down	9.44105e-07
Lj1gvBRI23987	1666	158.521	319.469	1.011	7.93624e-07	Up	2.0336e-07
Lj1gvBRI09230	2232	2.1598	10.172	2.23563	0.030709	Up	0.0133116
Lj1gvBRI16347	2172	2111.16	1017.49	-1.05302	9.97418e-40	Down	6.65766e-41
Lj1gvBRI13843	951	104.729	44.334	-1.24018	0.00095546	Down	0.000330277
Lj1gvBRI22037	1720	15.6078	3.80022	-2.03811	0.0277049	Down	0.0119209
Lj1gvBRI14905	1572	10.2228	30.3795	1.5713	0.0272479	Up	0.0117104
Lj1gvBRI35831	7350	709.063	300.053	-1.2407	1.68477e-18	Down	2.20448e-19
Lj1gvBRI36111	1655	570.006	68.6147	-3.05439	1.98784e-50	Down	1.05323e-51
Lj1gvBRI23483	3689	866.001	1986.51	1.19779	2.58816e-46	Up	1.48668e-47
Lj1gvBRI22368	4548	342.253	715.714	1.06432	3.09962e-15	Up	4.6701e-16
Lj1gvBRI27066	1536	596.3	2069.29	1.79502	3.65575e-89	Up	1.06703e-90
Lj1gvBRI12085	1075	9208.54	3674.69	-1.32535	1.06304e-213	Down	1.16553e-215
Lj1gvBRI17767	1287	754.563	259.901	-1.53768	1.1447e-27	Down	1.06439e-28
Lj1gvBRI38323	5707	834.891	3104.44	1.89467	1.98565e-133	Up	3.81591e-135
Lj1gvBRI11112	1255	149.233	29.2846	-2.34935	5.90546e-11	Down	1.12954e-11
Lj1gvBRI30613	1810	252.012	85.0417	-1.56725	1.61417e-08	Down	3.64998e-09
Lj1gvBRI05489	3353	4327.24	8666.77	1.00205	9.37761e-124	Up	1.95185e-125
Lj1gvBRI25825	255	205.651	59.0273	-1.80074	1.04289e-10	Down	2.02428e-11
Lj1gvBRI13364	766	192.712	70.2482	-1.45591	1.34082e-07	Down	3.233e-08
Lj1gvBRI15458	2187	2.86203	248.643	6.44089	4.22883e-27	Up	4.00095e-28
Lj1gvBRI07202	2424	5054.92	13250.5	1.39029	0	Up	0
Lj1gvBRI24233	2443	38.978	4.44089	-3.13374	9.9577e-06	Down	2.80534e-06
Lj1gvBRI00511	544	52.7256	18.5901	-1.50397	0.00454715	Down	0.00171742
Lj1gvBRI29177	4039	122.904	32.2072	-1.93208	1.43535e-07	Down	3.46743e-08
Lj1gvBRI29193	2183	159.533	62.0725	-1.36183	2.99194e-05	Down	8.80935e-06
Lj1gvBRI05233	1925	360.652	69.5055	-2.37541	1.00473e-25	Down	9.98104e-27
Lj1gvBRI27533	1755	179.716	73.8367	-1.28331	9.49319e-06	Down	2.67018e-06
Lj1gvBRI30564	1033	21.8597	98.4529	2.17116	1.56683e-07	Up	3.79308e-08
Lj1gvBRI25343	1566	40.9288	121.874	1.5742	8.71872e-06	Up	2.44158e-06
Lj1gvBRI13516	2389	2585.71	634.622	-2.02659	5.03731e-136	Down	9.34662e-138
Lj1gvBRI28230	1251	6.03402	29.7645	2.3024	0.0014628	Up	0.000517284
Lj1gvBRI29072	1137	5.13483	48.2949	3.23348	5.81897e-07	Up	1.4781e-07
Lj1gvBRI12089	1705	247.064	119.61	-1.04654	7.53213e-06	Down	2.09522e-06
Lj1gvBRI27038	997	278.227	82.8569	-1.74757	1.25247e-12	Down	2.16322e-13
Lj1gvBRI05923	1626	329.242	126.58	-1.37909	9.32413e-11	Down	1.80422e-11
Lj1gvBRI19704	433	50.4321	23.0687	-1.12841	0.0376303	Down	0.0165964
Lj1gvBRI23973	1149	196.524	67.704	-1.53739	3.06205e-08	Down	7.04015e-09
Lj1gvBRI18735	687	224.722	866.147	1.94647	1.10284e-43	Up	6.72689e-45
Lj1gvBRI38605	1074	36.6222	6.96587	-2.39434	0.000386576	Down	0.000127423
Lj1gvBRI15778	1173	1943.2	960.108	-1.01716	1.47916e-33	Down	1.15351e-34
Lj1gvBRI34385	519	416.001	90.6543	-2.19814	1.51806e-26	Down	1.46278e-27
Lj1gvBRI38224	1955	887.981	176.959	-2.32711	1.30227e-59	Down	5.82117e-61
Lj1gvBRI08419	2070	556.385	241.139	-1.20622	1.81346e-14	Down	2.8399e-15
Lj1gvBRI14923	1858	355.78	81.3494	-2.12878	5.31287e-22	Down	6.03637e-23
Lj1gvBRI06378	1688	736.787	85.5992	-3.10558	1.72186e-69	Down	6.5194e-71
Lj1gvBRI15004	1422	3120.68	1296.13	-1.26765	4.97132e-79	Down	1.63669e-80
Lj1gvBRI24843	1372	1242.52	248.804	-2.32018	1.73374e-78	Down	5.7497e-80
Lj1gvBRI21937	2043	390.325	973.816	1.31897	3.46375e-28	Up	3.17172e-29
Lj1gvBRI27922	705	13.1578	2.74997	-2.25843	0.0193801	Down	0.00811304
Lj1gvBRI32884	1973	3353.8	1474.27	-1.1858	1.92849e-75	Down	6.70345e-77
Lj1gvBRI21466	2255	140.754	40.4336	-1.79955	9.51972e-08	Down	2.26989e-08
Lj1gvBRI34152	4885	1646.6	3295.09	1.00082	1.82046e-56	Up	8.59263e-58
Lj1gvBRI36911	4480	270.498	567.454	1.06889	2.99436e-12	Up	5.30251e-13
Lj1gvBRI18824	1742	30.0192	10.367	-1.53389	0.0301037	Down	0.0130275
Lj1gvBRI26191	1739	6.84695	21.6603	1.66152	0.0391541	Up	0.0173415
Lj1gvBRI07432	735	2.27582	37.964	4.06018	3.88209e-07	Up	9.70787e-08
Lj1gvBRI11530	2007	7.26393	21.712	1.57967	0.0469121	Up	0.0210941
Lj1gvBRI30116	669	4.13402	19.8968	2.26692	0.00836585	Up	0.00329629
Lj1gvBRI00772	1188	111.241	37.242	-1.57869	1.93917e-05	Down	5.61441e-06
Lj1gvBRI08890	1301	25.299	109.307	2.11123	1.23479e-07	Up	2.96804e-08
Lj1gvBRI12465	2222	57.4218	28852.3	8.97287	0	Up	0
Lj1gvBRI24480	3057	35.1621	4.41726	-2.9928	3.58403e-05	Down	1.06412e-05
Lj1gvBRI25290	2152	61.5316	13.6767	-2.1696	3.87024e-05	Down	1.1526e-05
Lj1gvBRI00237	2409	550.796	177.83	-1.63102	3.2925e-22	Down	3.71012e-23
Lj1gvBRI25297	795	70.7249	33.3676	-1.08377	0.0165849	Down	0.00686148
Lj1gvBRI10633	1810	36.415	12.42	-1.55187	0.0151326	Down	0.00621138
Lj1gvBRI30836	1932	467.687	1258.43	1.42801	2.57861e-41	Up	1.66372e-42
Lj1gvBRI38368	1871	156.975	324.521	1.04778	1.58888e-06	Up	4.16997e-07
Lj1gvBRI03010	1968	134.33	338.98	1.33542	4.62412e-11	Up	8.78749e-12
Lj1gvBRI33694	2544	955.159	339.617	-1.49183	1.29984e-29	Down	1.13936e-30
Lj1gvBRI07012	397	111.418	13.7994	-3.01331	1.1689e-11	Down	2.14106e-12
Lj1gvBRI06240	1896	5078.94	1826.8	-1.47521	1.74872e-149	Down	2.94447e-151
Lj1gvBRI24744	915	60.5395	2.91031	-4.37863	6.12008e-10	Down	1.25447e-10
Lj1gvBRI04160	588	12.1612	35.0813	1.52842	0.0214054	Up	0.00902599
Lj1gvBRI12564	1227	108.346	276.915	1.3538	3.12603e-09	Up	6.70327e-10
Lj1gvBRI27331	966	33.6385	96.0977	1.51439	0.000106236	Up	3.29854e-05
Lj1gvBRI11302	513	19.3123	1.81475	-3.41167	0.000222861	Down	7.15458e-05
Lj1gvBRI32864	3638	7630.76	27410.5	1.84483	0	Up	0
Lj1gvBRI19236	798	5948.4	20219.7	1.76519	0	Up	0
Lj1gvBRI12044	2047	238.665	109.906	-1.11872	6.88188e-06	Down	1.90936e-06
Lj1gvBRI25094	1293	661.969	1400.56	1.08116	7.50784e-26	Up	7.41987e-27
Lj1gvBRI34888	1326	240.84	1723.14	2.83889	9.45327e-142	Up	1.66861e-143
Lj1gvBRI01676	1643	1365.37	3221.14	1.23828	1.89776e-77	Up	6.36799e-79
Lj1gvBRI15634	1305	1694.72	55.1488	-4.94158	1.05725e-188	Down	1.35345e-190
Lj1gvBRI35676	5533	123.312	53.1802	-1.21335	0.000685885	Down	0.000232878
Lj1gvBRI38561	1487	6.97195	33.9136	2.28223	0.000787443	Up	0.000269755
Lj1gvBRI09602	2592	6380.64	23328.3	1.87031	0	Up	0
Lj1gvBRI26495	939	413.495	177.103	-1.22328	8.80452e-11	Down	1.70182e-11
Lj1gvBRI37658	1337	101.728	263.537	1.37329	3.05069e-09	Up	6.53896e-10
Lj1gvBRI03468	2451	505.609	229.187	-1.1415	2.00898e-12	Down	3.51522e-13
Lj1gvBRI14285	1761	2126.15	910.685	-1.22322	5.40597e-52	Down	2.79588e-53
Lj1gvBRI04634	2213	31.77	3.40007	-3.22403	3.22379e-05	Down	9.52407e-06
Lj1gvBRI24203	6204	1284.28	623.829	-1.04174	2.36514e-23	Down	2.56041e-24
Lj1gvBRI08806	3076	206.876	32.3349	-2.6776	4.37874e-18	Down	5.82179e-19
Lj1gvBRI29054	1931	145.453	14.8031	-3.29658	2.28126e-16	Down	3.27288e-17
Lj1gvBRI05381	2777	94.7643	29.0077	-1.70791	2.31663e-05	Down	6.75612e-06
Lj1gvBRI02564	1331	360.784	54.0414	-2.739	5.54525e-31	Down	4.67352e-32
Lj1gvBRI27598	2789	47.4446	20.0277	-1.24425	0.0263331	Down	0.0112815
Lj1gvBRI06383	1022	1795.15	4829.18	1.42767	2.66085e-144	Up	4.61656e-146
Lj1gvBRI13694	2591	166.072	22.5324	-2.88174	3.76428e-16	Down	5.4425e-17
Lj1gvBRI03674	1730	267.59	36.4966	-2.87419	1.66121e-24	Down	1.7193e-25
Lj1gvBRI18500	1178	242.763	17.9158	-3.76024	1.7457e-28	Down	1.5817e-29
Lj1gvBRI13126	2517	957.644	375.757	-1.34969	9.60395e-25	Down	9.82988e-26
Lj1gvBRI08915	1587	13.7271	3.2266	-2.08894	0.0274715	Down	0.0118123
Lj1gvBRI09840	1873	232.275	68.825	-1.75483	1.88173e-11	Down	3.49207e-12
Lj1gvBRI22606	3393	248.807	557.004	1.16266	9.34241e-14	Up	1.51875e-14
Lj1gvBRI08064	2893	2488.27	509.237	-2.28874	4.00805e-145	Down	6.91771e-147
Lj1gvBRI15240	2023	274.427	604.6	1.13956	4.10908e-14	Up	6.55987e-15
Lj1gvBRI37303	494	81.2891	206.662	1.34614	1.07089e-06	Up	2.77278e-07
Lj1gvBRI32485	851	3753.92	998.851	-1.91006	1.21532e-177	Down	1.6766e-179
Lj1gvBRI22330	585	5.45348	21.0823	1.95079	0.0159436	Up	0.0065731
Lj1gvBRI01510	1083	49.2651	213.111	2.11297	1.28905e-13	Up	2.11031e-14
Lj1gvBRI06193	998	11.7187	1.7565	-2.73803	0.00643188	Down	0.00248468
Lj1gvBRI13722	1931	440.049	98.4547	-2.16013	5.49348e-26	Down	5.40264e-27
Lj1gvBRI21450	1105	73.3956	165.994	1.17736	7.41566e-05	Up	2.26609e-05
Lj1gvBRI31680	1402	106.905	34.1635	-1.64579	1.39568e-05	Down	3.98874e-06
Lj1gvBRI02986	927	118.29	242.952	1.03834	1.71808e-05	Up	4.94842e-06
Lj1gvBRI37376	2727	30.4662	113.522	1.89769	4.58126e-07	Up	1.15211e-07
Lj1gvBRI08695	5441	1951.91	4063.81	1.05795	1.24249e-70	Up	4.65199e-72
Lj1gvBRI25309	1659	773.268	59.2842	-3.70525	1.9749e-82	Down	6.32342e-84
Lj1gvBRI35795	2930	142.356	337.975	1.24741	6.06431e-10	Up	1.24251e-10
Lj1gvBRI33038	2444	18559.9	3519.75	-2.39865	0	Down	0
Lj1gvBRI16054	1045	68.4217	14.8545	-2.20355	3.26497e-05	Down	9.65456e-06
Lj1gvBRI05949	1995	651.719	1577.74	1.27553	2.12119e-42	Up	1.32579e-43
Lj1gvBRI14748	3369	34.9803	81.2548	1.21591	0.00429458	Up	0.00161672
Lj1gvBRI23484	2608	1121.53	231.219	-2.27814	3.7271e-70	Down	1.39995e-71
Lj1gvBRI03105	2336	1534.92	390.841	-1.97351	8.71e-77	Down	2.95677e-78
Lj1gvBRI18498	6899	971.63	238.367	-2.02723	6.34862e-54	Down	3.14572e-55
Lj1gvBRI15356	1758	569.484	33.4261	-4.09061	7.56762e-66	Down	3.02486e-67
Lj1gvBRI15615	6405	4879.64	557.336	-3.13016	0	Down	0
Lj1gvBRI28582	436	431.949	167.909	-1.36318	2.49839e-13	Down	4.15032e-14
Lj1gvBRI36880	1116	11.8304	53.9686	2.18962	0.000114473	Up	3.56532e-05
Lj1gvBRI21559	483	1530.91	357.243	-2.09941	1.28045e-84	Down	3.9996e-86
Lj1gvBRI24485	501	1040.94	356.51	-1.54588	1.96024e-38	Down	1.35154e-39
Lj1gvBRI25001	1776	79.7899	21.8426	-1.86906	3.11678e-05	Down	9.19571e-06
Lj1gvBRI33586	1596	1628.29	802.888	-1.02008	5.82493e-24	Down	6.16023e-25
Lj1gvBRI32877	1380	1100.33	6127.44	2.47735	0	Up	0
Lj1gvBRI06412	2515	276.403	94.077	-1.55486	4.08338e-11	Down	7.72913e-12
Lj1gvBRI38028	1524	11.7356	2.79073	-2.07217	0.0410393	Down	0.0182457
Lj1gvBRI26457	1479	49.8346	3.97751	-3.64721	1.51703e-07	Down	3.66976e-08
Lj1gvBRI03676	1540	943.858	31.901	-4.8869	5.18502e-107	Down	1.24475e-108
[truncated: 4,023 more rows]

## Sheet: Supplementary Table S16
Supplementary Table S16 KEGG enrichment of high temperature vs CK DEGs
#Pathway	CK_6h-VS-T37_6h.DEseq2_Method (4812)	All-gene (26445)	Pvalue	Qvalue	Pathway ID	Level 1	Level 2	Genes	KOs
Biosynthesis of secondary metabolites	736	3213	3.62586e-13	4.93116e-11	ko01110	Metabolism	Global and overview maps	Lj1gvBRI17778;Lj1gvBRI38513;Lj1gvBRI34595;Lj1gvBRI09210;Lj1gvBRI07496;Lj1gvBRI14697;Lj1gvBRI23211;Lj1gvBRI21859;Lj1gvBRI03604;Lj1gvBRI09425;Lj1gvBRI21204;Lj1gvBRI38412;Lj1gvBRI04626;Lj1gvBRI01548;Lj1gvBRI23968;Lj1gvBRI36554;Lj1gvBRI21086;Lj1gvBRI37643;Lj1gvBRI31979;Lj1gvBRI32780;Lj1gvBRI13100;Lj1gvBRI35977;Lj1gvBRI28545;Lj1gvBRI26112;Lj1gvBRI25308;Lj1gvBRI11765;Lj1gvBRI16439;Lj1gvBRI28174;Lj1gvBR…	K00430+K05349+K13066+K16818+K10775+K14595+K09841+K03809+K05359+K10525+K01188+K05350+K15747+K09840+K00660+K01810+K08101+K01834+K01593+K15397+K04122+K13519+K09833+K05933+K01940+K01859+K13508+K01061+K01738+K01649+K06892+K18693+K15405+K01081+K00454+K07513+K00133+K12524+K01648+K13030+K00083+K04123+K00895+K01913+K13065+K12657+K00052+K00166+K12742+K01963+K20623+K05278+K05282+K14424+K00873+K01115+K08081+…
Flavonoid biosynthesis	75	188	2.56977e-12	1.74745e-10	ko00941	Metabolism	Biosynthesis of other secondary metabolites	Lj1gvBRI36554;Lj1gvBRI28174;Lj1gvBRI15737;Lj1gvBRI03261;Lj1gvBRI09005;Lj1gvBRI29536;Lj1gvBRI09738;Lj1gvBRI30745;Lj1gvBRI03357;Lj1gvBRI36578;Lj1gvBRI16646;Lj1gvBRI32010;Lj1gvBRI28169;Lj1gvBRI12452;Lj1gvBRI14687;Lj1gvBRI23339;Lj1gvBRI35863;Lj1gvBRI12395;Lj1gvBRI18594;Lj1gvBRI16153;Lj1gvBRI15634;Lj1gvBRI31680;Lj1gvBRI15739;Lj1gvBRI23276;Lj1gvBRI04156;Lj1gvBRI17312;Lj1gvBRI16343;Lj1gvBRI16451;Lj1gvBR…	K00660+K01859+K13065+K05278+K00588+K13082+K22845+K08243+K05280+K08695+K00475+K05277+K13083+K13081
Phenylpropanoid biosynthesis	216	815	1.6712e-09	7.57608e-08	ko00940	Metabolism	Biosynthesis of other secondary metabolites	Lj1gvBRI17778;Lj1gvBRI38513;Lj1gvBRI34595;Lj1gvBRI07496;Lj1gvBRI09425;Lj1gvBRI38412;Lj1gvBRI04626;Lj1gvBRI21086;Lj1gvBRI17193;Lj1gvBRI22282;Lj1gvBRI25885;Lj1gvBRI19990;Lj1gvBRI37421;Lj1gvBRI02897;Lj1gvBRI21593;Lj1gvBRI00512;Lj1gvBRI20269;Lj1gvBRI03261;Lj1gvBRI18568;Lj1gvBRI16734;Lj1gvBRI28161;Lj1gvBRI17014;Lj1gvBRI37988;Lj1gvBRI36657;Lj1gvBRI09899;Lj1gvBRI38314;Lj1gvBRI29536;Lj1gvBRI25283;Lj1gvBR…	K00430+K05349+K13066+K10775+K01188+K05350+K06892+K00083+K13065+K00588+K09753+K13068+K22395+K12356+K12355+K01904+K09756+K09755
Metabolic pathways	1116	5332	6.13175e-09	2.08479e-07	ko01100	Metabolism	Global and overview maps	Lj1gvBRI17778;Lj1gvBRI06844;Lj1gvBRI38513;Lj1gvBRI34595;Lj1gvBRI01297;Lj1gvBRI09210;Lj1gvBRI32048;Lj1gvBRI09329;Lj1gvBRI31157;Lj1gvBRI07496;Lj1gvBRI14697;Lj1gvBRI23211;Lj1gvBRI12849;Lj1gvBRI21859;Lj1gvBRI26014;Lj1gvBRI03604;Lj1gvBRI09425;Lj1gvBRI21204;Lj1gvBRI38412;Lj1gvBRI04626;Lj1gvBRI01548;Lj1gvBRI23968;Lj1gvBRI36554;Lj1gvBRI32705;Lj1gvBRI00380;Lj1gvBRI08002;Lj1gvBRI00234;Lj1gvBRI21086;Lj1gvBR…	K00430+K00913+K05349+K15376+K13066+K20279+K16818+K04628+K12449+K00856+K10775+K14595+K09841+K01176+K03809+K01051+K05359+K10525+K00679+K01188+K05350+K15747+K09840+K00660+K03935+K10781+K10532+K08901+K00512+K00423+K02154+K01810+K03942+K01834+K01593+K15397+K04122+K13519+K09833+K05933+K01940+K01859+K03878+K01611+K13508+K01061+K05605+K00915+K01738+K01649+K00029+K00254+K08726+K10807+K01081+K14175+K00454+…
Diterpenoid biosynthesis	42	124	2.1451e-05	0.000583467	ko00904	Metabolism	Metabolism of terpenoids and polyketides	Lj1gvBRI28545;Lj1gvBRI24264;Lj1gvBRI23708;Lj1gvBRI09005;Lj1gvBRI10168;Lj1gvBRI35667;Lj1gvBRI01613;Lj1gvBRI00738;Lj1gvBRI37005;Lj1gvBRI10042;Lj1gvBRI03922;Lj1gvBRI10260;Lj1gvBRI00739;Lj1gvBRI16153;Lj1gvBRI18500;Lj1gvBRI18502;Lj1gvBRI16538;Lj1gvBRI18001;Lj1gvBRI14537;Lj1gvBRI23710;Lj1gvBRI24662;Lj1gvBRI09586;Lj1gvBRI30971;Lj1gvBRI04565;Lj1gvBRI16151;Lj1gvBRI34483;Lj1gvBRI33955;Lj1gvBRI02600;Lj1gvBR…	K04122+K04123+K05282+K04124+K04125+K13070+K17961+K04120
Flavone and flavonol biosynthesis	19	43	7.46976e-05	0.00169315	ko00944	Metabolism	Biosynthesis of other secondary metabolites	Lj1gvBRI22901;Lj1gvBRI10631;Lj1gvBRI36132;Lj1gvBRI32134;Lj1gvBRI35863;Lj1gvBRI36133;Lj1gvBRI22904;Lj1gvBRI15335;Lj1gvBRI22903;Lj1gvBRI24988;Lj1gvBRI22902;Lj1gvBRI21588;Lj1gvBRI32133;Lj1gvBRI26126;Lj1gvBRI08253;Lj1gvBRI28722;Lj1gvBRI15328;Lj1gvBRI26598;Lj1gvBRI03262	K22794+K13264+K05280+K10757+K22771+K13083
Cutin, suberine and wax biosynthesis	28	77	0.000121842	0.00236722	ko00073	Metabolism	Lipid metabolism	Lj1gvBRI16285;Lj1gvBRI32662;Lj1gvBRI10970;Lj1gvBRI29384;Lj1gvBRI09375;Lj1gvBRI09221;Lj1gvBRI38605;Lj1gvBRI23276;Lj1gvBRI03888;Lj1gvBRI35577;Lj1gvBRI35584;Lj1gvBRI31385;Lj1gvBRI08661;Lj1gvBRI03145;Lj1gvBRI20084;Lj1gvBRI03644;Lj1gvBRI34732;Lj1gvBRI10864;Lj1gvBRI13815;Lj1gvBRI14510;Lj1gvBRI09222;Lj1gvBRI15462;Lj1gvBRI30575;Lj1gvBRI22067;Lj1gvBRI21185;Lj1gvBRI08325;Lj1gvBRI34671;Lj1gvBRI09727	K15406+K15402+K15405+K15398+K13356+K17991+K20495+K15400+K15404+K13407+K20769+K15401+K15403
Starch and sucrose metabolism	173	746	0.00029075	0.00494275	ko00500	Metabolism	Carbohydrate metabolism	Lj1gvBRI38513;Lj1gvBRI12849;Lj1gvBRI24641;Lj1gvBRI38412;Lj1gvBRI04626;Lj1gvBRI02833;Lj1gvBRI21086;Lj1gvBRI37643;Lj1gvBRI17193;Lj1gvBRI37421;Lj1gvBRI02897;Lj1gvBRI26002;Lj1gvBRI24737;Lj1gvBRI20269;Lj1gvBRI25007;Lj1gvBRI27760;Lj1gvBRI29510;Lj1gvBRI06594;Lj1gvBRI37988;Lj1gvBRI36657;Lj1gvBRI09899;Lj1gvBRI38314;Lj1gvBRI29128;Lj1gvBRI32673;Lj1gvBRI38374;Lj1gvBRI20937;Lj1gvBRI37965;Lj1gvBRI37931;Lj1gvBR…	K05349+K01176+K19891+K01188+K05350+K01810+K01177+K19893+K16055+K01513+K01179+K13679+K00975+K00700+K00844+K01210+K01193+K01087+K19892+K01187+K00703+K00688+K01214+K01835+K00963+K00695+K00847+K00696
MAPK signaling pathway - plant	169	730	0.000369687	0.00558638	ko04016	Environmental Information Processing	Signal transduction	Lj1gvBRI01124;Lj1gvBRI19874;Lj1gvBRI00380;Lj1gvBRI20462;Lj1gvBRI19232;Lj1gvBRI17765;Lj1gvBRI11734;Lj1gvBRI23430;Lj1gvBRI03451;Lj1gvBRI37064;Lj1gvBRI36724;Lj1gvBRI38374;Lj1gvBRI38283;Lj1gvBRI09235;Lj1gvBRI37464;Lj1gvBRI27315;Lj1gvBRI33391;Lj1gvBRI09925;Lj1gvBRI04211;Lj1gvBRI03993;Lj1gvBRI04035;Lj1gvBRI15473;Lj1gvBRI38498;Lj1gvBRI24366;Lj1gvBRI36972;Lj1gvBRI01470;Lj1gvBRI35545;Lj1gvBRI29417;Lj1gvBR…	K17686+K13420+K14496+K02183+K13447+K20535+K20716+K20536+K13424+K13413+K20603+K14516+K13425+K20718+K20772+K20547+K20557+K20714+K20537+K13414+K13422+K20558+K14514+K20725+K20728+K14497+K13449+K16224+K20600+K13416+K14498+K14513+K14515+K20606
Carotenoid biosynthesis	32	100	0.000613241	0.00834008	ko00906	Metabolism	Metabolism of terpenoids and polyketides	Lj1gvBRI14697;Lj1gvBRI23211;Lj1gvBRI01548;Lj1gvBRI23968;Lj1gvBRI25735;Lj1gvBRI12249;Lj1gvBRI01919;Lj1gvBRI02162;Lj1gvBRI19977;Lj1gvBRI10260;Lj1gvBRI03358;Lj1gvBRI16897;Lj1gvBRI16361;Lj1gvBRI12250;Lj1gvBRI01398;Lj1gvBRI28078;Lj1gvBRI19976;Lj1gvBRI33951;Lj1gvBRI29907;Lj1gvBRI03811;Lj1gvBRI05455;Lj1gvBRI18080;Lj1gvBRI08378;Lj1gvBRI12251;Lj1gvBRI02773;Lj1gvBRI15711;Lj1gvBRI36466;Lj1gvBRI30847;Lj1gvBR…	K14595+K09841+K15747+K09840+K09843+K02293+K02291+K09838+K17912+K17911+K09835+K17913+K09842+K14593
Glycerolipid metabolism	69	263	0.000742488	0.00917985	ko00561	Metabolism	Lipid metabolism	Lj1gvBRI38412;Lj1gvBRI26112;Lj1gvBRI20358;Lj1gvBRI17193;Lj1gvBRI13379;Lj1gvBRI02897;Lj1gvBRI20269;Lj1gvBRI24813;Lj1gvBRI38309;Lj1gvBRI35152;Lj1gvBRI32673;Lj1gvBRI16545;Lj1gvBRI02534;Lj1gvBRI37965;Lj1gvBRI16073;Lj1gvBRI20271;Lj1gvBRI06029;Lj1gvBRI26849;Lj1gvBRI29237;Lj1gvBRI03920;Lj1gvBRI26856;Lj1gvBRI26961;Lj1gvBRI17564;Lj1gvBRI09878;Lj1gvBRI07736;Lj1gvBRI14923;Lj1gvBRI08064;Lj1gvBRI26324;Lj1gvBR…	K00679+K13519+K13508+K18693+K00128+K06119+K00002+K00901+K14674+K01054+K07407+K11155+K09480+K13523+K15728+K22848
Isoflavonoid biosynthesis	20	54	0.000833055	0.00944129	ko00943	Metabolism	Biosynthesis of other secondary metabolites	Lj1gvBRI04971;Lj1gvBRI10631;Lj1gvBRI14528;Lj1gvBRI11472;Lj1gvBRI36132;Lj1gvBRI26277;Lj1gvBRI32134;Lj1gvBRI36133;Lj1gvBRI15335;Lj1gvBRI04970;Lj1gvBRI32133;Lj1gvBRI28859;Lj1gvBRI28855;Lj1gvBRI16226;Lj1gvBRI14534;Lj1gvBRI11471;Lj1gvBRI16220;Lj1gvBRI14521;Lj1gvBRI26278;Lj1gvBRI15328	K13266+K13264+K13257+K13260+K13265+K22932+K13259+K13262
Stilbenoid, diarylheptanoid and gingerol biosynthesis	24	70	0.000962767	0.010072	ko00945	Metabolism	Biosynthesis of other secondary metabolites	Lj1gvBRI25223;Lj1gvBRI03261;Lj1gvBRI29536;Lj1gvBRI30745;Lj1gvBRI03357;Lj1gvBRI14687;Lj1gvBRI23339;Lj1gvBRI12395;Lj1gvBRI23276;Lj1gvBRI10433;Lj1gvBRI37633;Lj1gvBRI05410;Lj1gvBRI22982;Lj1gvBRI05411;Lj1gvBRI23348;Lj1gvBRI00698;Lj1gvBRI12396;Lj1gvBRI01016;Lj1gvBRI25219;Lj1gvBRI28538;Lj1gvBRI12398;Lj1gvBRI27632;Lj1gvBRI30624;Lj1gvBRI28530	K16040+K13065+K00588
Sphingolipid metabolism	40	139	0.00148356	0.0144117	ko00600	Metabolism	Lipid metabolism	Lj1gvBRI32048;Lj1gvBRI04010;Lj1gvBRI37776;Lj1gvBRI11787;Lj1gvBRI38510;Lj1gvBRI11531;Lj1gvBRI26324;Lj1gvBRI17839;Lj1gvBRI18178;Lj1gvBRI00084;Lj1gvBRI38115;Lj1gvBRI03198;Lj1gvBRI28997;Lj1gvBRI38280;Lj1gvBRI05369;Lj1gvBRI15836;Lj1gvBRI00911;Lj1gvBRI04744;Lj1gvBRI36560;Lj1gvBRI38514;Lj1gvBRI37373;Lj1gvBRI26639;Lj1gvBRI12716;Lj1gvBRI26766;Lj1gvBRI32147;Lj1gvBRI20199;Lj1gvBRI09379;Lj1gvBRI37519;Lj1gvBR…	K04628+K12309+K12349+K04711+K04708+K07407+K12353+K04710+K04718+K04712+K17108+K04713
RNA polymerase	97	418	0.00547076	0.0496015	ko03020	Genetic Information Processing	Transcription	Lj1gvBRI18615;Lj1gvBRI37356;Lj1gvBRI19869;Lj1gvBRI37622;Lj1gvBRI12702;Lj1gvBRI18947;Lj1gvBRI36572;Lj1gvBRI37363;Lj1gvBRI36353;Lj1gvBRI31243;Lj1gvBRI25283;Lj1gvBRI06772;Lj1gvBRI14291;Lj1gvBRI01410;Lj1gvBRI36663;Lj1gvBRI08285;Lj1gvBRI37860;Lj1gvBRI34124;Lj1gvBRI37468;Lj1gvBRI11879;Lj1gvBRI37577;Lj1gvBRI37602;Lj1gvBRI06567;Lj1gvBRI11643;Lj1gvBRI32561;Lj1gvBRI18051;Lj1gvBRI24110;Lj1gvBRI33897;Lj1gvBR…	K03006+K03021+K03004+K03026+K03012+K03046+K03013
Phenylalanine metabolism	57	230	0.00747787	0.0635619	ko00360	Metabolism	Amino acid metabolism	Lj1gvBRI07496;Lj1gvBRI13100;Lj1gvBRI22282;Lj1gvBRI21593;Lj1gvBRI28161;Lj1gvBRI17014;Lj1gvBRI05397;Lj1gvBRI38309;Lj1gvBRI37842;Lj1gvBRI29536;Lj1gvBRI02547;Lj1gvBRI09628;Lj1gvBRI32055;Lj1gvBRI16731;Lj1gvBRI14687;Lj1gvBRI08890;Lj1gvBRI16279;Lj1gvBRI37633;Lj1gvBRI10556;Lj1gvBRI33313;Lj1gvBRI37364;Lj1gvBRI16278;Lj1gvBRI37938;Lj1gvBRI22280;Lj1gvBRI13177;Lj1gvBRI04902;Lj1gvBRI05410;Lj1gvBRI01891;Lj1gvBR…	K10775+K01593+K01426+K00588+K18606+K00276+K00815+K01904+K14455+K00817+K15849
Circadian rhythm - plant	61	251	0.00902168	0.0721735	ko04712	Organismal Systems	Environmental adaptation	Lj1gvBRI36554;Lj1gvBRI23735;Lj1gvBRI31088;Lj1gvBRI15737;Lj1gvBRI09575;Lj1gvBRI16591;Lj1gvBRI30952;Lj1gvBRI02263;Lj1gvBRI07876;Lj1gvBRI12553;Lj1gvBRI16646;Lj1gvBRI12452;Lj1gvBRI18513;Lj1gvBRI11364;Lj1gvBRI03534;Lj1gvBRI10798;Lj1gvBRI09937;Lj1gvBRI24485;Lj1gvBRI05669;Lj1gvBRI15739;Lj1gvBRI33821;Lj1gvBRI14978;Lj1gvBRI17312;Lj1gvBRI17570;Lj1gvBRI32578;Lj1gvBRI32406;Lj1gvBRI09092;Lj1gvBRI15571;Lj1gvBR…	K00660+K12126+K12129+K03097+K16241+K12135+K16222+K12120+K16221+K12121+K16240+K16223+K12127+K12133
Biosynthesis of secondary metabolites - unclassified	4	6	0.0120102	0.0863478	ko00999	Metabolism	Biosynthesis of other secondary metabolites	Lj1gvBRI18571;Lj1gvBRI00638;Lj1gvBRI00637;Lj1gvBRI00635	K21568
Plant-pathogen interaction	186	878	0.0120633	0.0863478	ko04626	Organismal Systems	Environmental adaptation	Lj1gvBRI36671;Lj1gvBRI19874;Lj1gvBRI20462;Lj1gvBRI08499;Lj1gvBRI19232;Lj1gvBRI37640;Lj1gvBRI12678;Lj1gvBRI01517;Lj1gvBRI12702;Lj1gvBRI23430;Lj1gvBRI16946;Lj1gvBRI31243;Lj1gvBRI37064;Lj1gvBRI36724;Lj1gvBRI36716;Lj1gvBRI38374;Lj1gvBRI28402;Lj1gvBRI38283;Lj1gvBRI13915;Lj1gvBRI09235;Lj1gvBRI37464;Lj1gvBRI33391;Lj1gvBRI36663;Lj1gvBRI09925;Lj1gvBRI03993;Lj1gvBRI04035;Lj1gvBRI15473;Lj1gvBRI03814;Lj1gvBR…	K13459+K13420+K02183+K13448+K13447+K13457+K13428+K18835+K13466+K09487+K13424+K13413+K13433+K04079+K13425+K16225+K13412+K13429+K13414+K18834+K13456+K13473+K13449+K16224+K13416+K13434+K05391
Glycine, serine and threonine metabolism	34	130	0.0152338	0.10359	ko00260	Metabolism	Amino acid metabolism	Lj1gvBRI32780;Lj1gvBRI20789;Lj1gvBRI37421;Lj1gvBRI28524;Lj1gvBRI09955;Lj1gvBRI00444;Lj1gvBRI36548;Lj1gvBRI09628;Lj1gvBRI16124;Lj1gvBRI32055;Lj1gvBRI05260;Lj1gvBRI05997;Lj1gvBRI20075;Lj1gvBRI00237;Lj1gvBRI05362;Lj1gvBRI20496;Lj1gvBRI05838;Lj1gvBRI11729;Lj1gvBRI18469;Lj1gvBRI05361;Lj1gvBRI00138;Lj1gvBRI18742;Lj1gvBRI25123;Lj1gvBRI00526;Lj1gvBRI29082;Lj1gvBRI20698;Lj1gvBRI16423;Lj1gvBRI09120;Lj1gvBR…	K01834+K00133+K12524+K00058+K14272+K15919+K00600+K00276+K00281+K01620+K00108+K15634+K00827+K01079+K00605+K12235+K01754+K15633+K02437
Arginine and proline metabolism	47	192	0.0174866	0.111035	ko00330	Metabolism	Amino acid metabolism	Lj1gvBRI38004;Lj1gvBRI28693;Lj1gvBRI02521;Lj1gvBRI05397;Lj1gvBRI38309;Lj1gvBRI35152;Lj1gvBRI37842;Lj1gvBRI16073;Lj1gvBRI36132;Lj1gvBRI32134;Lj1gvBRI08890;Lj1gvBRI36133;Lj1gvBRI05399;Lj1gvBRI10669;Lj1gvBRI37633;Lj1gvBRI06591;Lj1gvBRI15335;Lj1gvBRI20287;Lj1gvBRI03890;Lj1gvBRI33313;Lj1gvBRI17836;Lj1gvBRI37938;Lj1gvBRI01891;Lj1gvBRI36776;Lj1gvBRI17668;Lj1gvBRI37059;Lj1gvBRI15960;Lj1gvBRI17624;Lj1gvBR…	K12259+K01611+K12657+K01426+K00128+K14329+K00472+K01476+K00797+K01581+K01259+K14455+K12251+K13366
Other glycan degradation	41	164	0.0179615	0.111035	ko00511	Metabolism	Glycan biosynthesis and metabolism	Lj1gvBRI38412;Lj1gvBRI17193;Lj1gvBRI02897;Lj1gvBRI26870;Lj1gvBRI20269;Lj1gvBRI04010;Lj1gvBRI18688;Lj1gvBRI05607;Lj1gvBRI32673;Lj1gvBRI37965;Lj1gvBRI20271;Lj1gvBRI17385;Lj1gvBRI26856;Lj1gvBRI09878;Lj1gvBRI22428;Lj1gvBRI09885;Lj1gvBRI17839;Lj1gvBRI26962;Lj1gvBRI28158;Lj1gvBRI28997;Lj1gvBRI15836;Lj1gvBRI00911;Lj1gvBRI28397;Lj1gvBRI19577;Lj1gvBRI32147;Lj1gvBRI13648;Lj1gvBRI23414;Lj1gvBRI16208;Lj1gvBR…	K01206+K12309+K12373+K17108+K15923
Steroid biosynthesis	17	57	0.0221721	0.126752	ko00100	Metabolism	Lipid metabolism	Lj1gvBRI00376;Lj1gvBRI17526;Lj1gvBRI02264;Lj1gvBRI03920;Lj1gvBRI15615;Lj1gvBRI15613;Lj1gvBRI27377;Lj1gvBRI00377;Lj1gvBRI15614;Lj1gvBRI38140;Lj1gvBRI00224;Lj1gvBRI38212;Lj1gvBRI35192;Lj1gvBRI33095;Lj1gvBRI37601;Lj1gvBRI03307;Lj1gvBRI23702	K14424+K01052+K00559+K14674+K00511+K00801+K07748+K08242+K01853+K09832
ABC transporters	46	190	0.022368	0.126752	ko02010	Environmental Information Processing	Membrane transport	Lj1gvBRI16467;Lj1gvBRI18911;Lj1gvBRI29787;Lj1gvBRI15145;Lj1gvBRI37511;Lj1gvBRI31886;Lj1gvBRI24689;Lj1gvBRI12399;Lj1gvBRI03813;Lj1gvBRI18051;Lj1gvBRI18498;Lj1gvBRI04156;Lj1gvBRI38539;Lj1gvBRI00038;Lj1gvBRI16451;Lj1gvBRI02396;Lj1gvBRI00088;Lj1gvBRI37364;Lj1gvBRI13558;Lj1gvBRI01880;Lj1gvBRI00101;Lj1gvBRI37941;Lj1gvBRI24095;Lj1gvBRI12318;Lj1gvBRI37854;Lj1gvBRI22214;Lj1gvBRI05519;Lj1gvBRI22144;Lj1gvBR…	K05657+K05681+K05658+K05666+K05665+K05679+K02045
Glyoxylate and dicarboxylate metabolism	35	140	0.0270814	0.147323	ko00630	Metabolism	Carbohydrate metabolism	Lj1gvBRI25305;Lj1gvBRI14006;Lj1gvBRI01497;Lj1gvBRI22086;Lj1gvBRI00444;Lj1gvBRI06986;Lj1gvBRI37468;Lj1gvBRI09628;Lj1gvBRI16124;Lj1gvBRI05260;Lj1gvBRI15607;Lj1gvBRI15619;Lj1gvBRI06786;Lj1gvBRI05792;Lj1gvBRI11862;Lj1gvBRI12663;Lj1gvBRI11729;Lj1gvBRI02202;Lj1gvBRI36894;Lj1gvBRI23149;Lj1gvBRI06988;Lj1gvBRI37635;Lj1gvBRI22093;Lj1gvBRI28682;Lj1gvBRI32407;Lj1gvBRI00526;Lj1gvBRI29082;Lj1gvBRI32025;Lj1gvBR…	K01913+K19269+K01569+K14272+K00284+K15919+K00600+K00281+K00026+K01647+K01455+K00605+K00025+K22133+K01601+K01915+K00626+K18121+K02437+K01681
Tryptophan metabolism	42	177	0.0378701	0.19809	ko00380	Metabolism	Amino acid metabolism	Lj1gvBRI13100;Lj1gvBRI05577;Lj1gvBRI05397;Lj1gvBRI38309;Lj1gvBRI35152;Lj1gvBRI37842;Lj1gvBRI16073;Lj1gvBRI35768;Lj1gvBRI06446;Lj1gvBRI08890;Lj1gvBRI06814;Lj1gvBRI29629;Lj1gvBRI28140;Lj1gvBRI37633;Lj1gvBRI33313;Lj1gvBRI17836;Lj1gvBRI01891;Lj1gvBRI36776;Lj1gvBRI17668;Lj1gvBRI15960;Lj1gvBRI01779;Lj1gvBRI26562;Lj1gvBRI14755;Lj1gvBRI12302;Lj1gvBRI36690;Lj1gvBRI00363;Lj1gvBRI22162;Lj1gvBRI05187;Lj1gvBR…	K01593+K11816+K01426+K00128+K16903+K00164+K07409+K11820+K00626+K22588
Cyanoamino acid metabolism	94	436	0.0402405	0.202693	ko00460	Metabolism	Metabolism of other amino acids	Lj1gvBRI38513;Lj1gvBRI38412;Lj1gvBRI04626;Lj1gvBRI21086;Lj1gvBRI17193;Lj1gvBRI37421;Lj1gvBRI02897;Lj1gvBRI03179;Lj1gvBRI20269;Lj1gvBRI37988;Lj1gvBRI36657;Lj1gvBRI09899;Lj1gvBRI38314;Lj1gvBRI16473;Lj1gvBRI26520;Lj1gvBRI32673;Lj1gvBRI38374;Lj1gvBRI37965;Lj1gvBRI20271;Lj1gvBRI36707;Lj1gvBRI05088;Lj1gvBRI05246;Lj1gvBRI06029;Lj1gvBRI36126;Lj1gvBRI11364;Lj1gvBRI16124;Lj1gvBRI12305;Lj1gvBRI28640;Lj1gvBR…	K05349+K01188+K05350+K22706+K13030+K12153+K00600+K08248+K01455+K20802+K14984
Zeatin biosynthesis	10	31	0.0428721	0.208236	ko00908	Metabolism	Metabolism of terpenoids and polyketides	Lj1gvBRI20109;Lj1gvBRI08020;Lj1gvBRI31754;Lj1gvBRI29013;Lj1gvBRI23672;Lj1gvBRI24859;Lj1gvBRI20115;Lj1gvBRI12282;Lj1gvBRI24099;Lj1gvBRI14280	K13495+K10717+K00279+K10760+K00791
Monobactam biosynthesis	10	32	0.0525274	0.246335	ko00261	Metabolism	Biosynthesis of other secondary metabolites	Lj1gvBRI20789;Lj1gvBRI37421;Lj1gvBRI09955;Lj1gvBRI36548;Lj1gvBRI34752;Lj1gvBRI25123;Lj1gvBRI36179;Lj1gvBRI09120;Lj1gvBRI10001;Lj1gvBRI34753	K00133+K12524+K01714+K13811
Arachidonic acid metabolism	15	55	0.0631134	0.286114	ko00590	Metabolism	Lipid metabolism	Lj1gvBRI05837;Lj1gvBRI22238;Lj1gvBRI03920;Lj1gvBRI21084;Lj1gvBRI27066;Lj1gvBRI05163;Lj1gvBRI35174;Lj1gvBRI19428;Lj1gvBRI05838;Lj1gvBRI27067;Lj1gvBRI16181;Lj1gvBRI24455;Lj1gvBRI35149;Lj1gvBRI19429;Lj1gvBRI02164	K08726+K15717+K14674+K07425+K01047+K00079+K15730
Histidine metabolism	12	42	0.0668404	0.293235	ko00340	Metabolism	Amino acid metabolism	Lj1gvBRI35152;Lj1gvBRI38374;Lj1gvBRI16073;Lj1gvBRI26531;Lj1gvBRI14466;Lj1gvBRI17836;Lj1gvBRI04902;Lj1gvBRI15960;Lj1gvBRI09587;Lj1gvBRI17827;Lj1gvBRI13730;Lj1gvBRI00565	K00128+K01590+K00817+K01693
Glycosphingolipid biosynthesis - globo and isoglobo series	7	21	0.0717708	0.305026	ko00603	Metabolism	Glycan biosynthesis and metabolism	Lj1gvBRI14763;Lj1gvBRI26324;Lj1gvBRI28158;Lj1gvBRI04744;Lj1gvBRI26639;Lj1gvBRI12716;Lj1gvBRI04598	K01988+K07407+K12373
Glucosinolate biosynthesis	7	22	0.0893814	0.36836	ko00966	Metabolism	Biosynthesis of other secondary metabolites	Lj1gvBRI16473;Lj1gvBRI16492;Lj1gvBRI26639;Lj1gvBRI00363;Lj1gvBRI38633;Lj1gvBRI16503;Lj1gvBRI14228	K12153+K11820+K14984+K01703
Sesquiterpenoid and triterpenoid biosynthesis	20	83	0.107595	0.430382	ko00909	Metabolism	Metabolism of terpenoids and polyketides	Lj1gvBRI24707;Lj1gvBRI13915;Lj1gvBRI15615;Lj1gvBRI02294;Lj1gvBRI15879;Lj1gvBRI15613;Lj1gvBRI27377;Lj1gvBRI35185;Lj1gvBRI12116;Lj1gvBRI15614;Lj1gvBRI06168;Lj1gvBRI19613;Lj1gvBRI35192;Lj1gvBRI26007;Lj1gvBRI06181;Lj1gvBRI31377;Lj1gvBRI35194;Lj1gvBRI06187;Lj1gvBRI03307;Lj1gvBRI37816	K14175+K00511+K14173+K00801+K20659+K15472+K15813+K15822+K15814+K15803
Limonene and pinene degradation	5	15	0.120927	0.469887	ko00903	Metabolism	Metabolism of terpenoids and polyketides	Lj1gvBRI35152;Lj1gvBRI16073;Lj1gvBRI17836;Lj1gvBRI15960;Lj1gvBRI00565	K00128
Nitrogen metabolism	16	66	0.133591	0.504676	ko00910	Metabolism	Energy metabolism	Lj1gvBRI14667;Lj1gvBRI37468;Lj1gvBRI03676;Lj1gvBRI05792;Lj1gvBRI14902;Lj1gvBRI26592;Lj1gvBRI36894;Lj1gvBRI28682;Lj1gvBRI29286;Lj1gvBRI00422;Lj1gvBRI03530;Lj1gvBRI16461;Lj1gvBRI12900;Lj1gvBRI20793;Lj1gvBRI25608;Lj1gvBRI03541	K00366+K00284+K01674+K01455+K10534+K01673+K01915+K02575
Protein processing in endoplasmic reticulum	147	746	0.15036	0.552675	ko04141	Genetic Information Processing	Folding, sorting and degradation	Lj1gvBRI36671;Lj1gvBRI38230;Lj1gvBRI07767;Lj1gvBRI17934;Lj1gvBRI25200;Lj1gvBRI37643;Lj1gvBRI20275;Lj1gvBRI37481;Lj1gvBRI37374;Lj1gvBRI13016;Lj1gvBRI32345;Lj1gvBRI12198;Lj1gvBRI36628;Lj1gvBRI38218;Lj1gvBRI28402;Lj1gvBRI14498;Lj1gvBRI15124;Lj1gvBRI02305;Lj1gvBRI08816;Lj1gvBRI18991;Lj1gvBRI06102;Lj1gvBRI36663;Lj1gvBRI18628;Lj1gvBRI25397;Lj1gvBRI14493;Lj1gvBRI12158;Lj1gvBRI10456;Lj1gvBRI37685;Lj1gvBR…	K03283+K13993+K09481+K16196+K08653+K03094+K03347+K09487+K07953+K04079+K10666+K04374+K14006+K14016+K09555+K06689+K09523+K09584+K08852+K09486+K09503+K14007+K09530+K12669+K10950+K13719+K14026+K13989+K03868+K09562+K04523
Brassinosteroid biosynthesis	8	30	0.165321	0.587925	ko00905	Metabolism	Metabolism of terpenoids and polyketides	Lj1gvBRI34567;Lj1gvBRI00973;Lj1gvBRI34565;Lj1gvBRI01830;Lj1gvBRI36149;Lj1gvBRI15302;Lj1gvBRI14516;Lj1gvBRI34566	K20623+K09587+K09590
Anthocyanin biosynthesis	6	21	0.168596	0.587925	ko00942	Metabolism	Biosynthesis of other secondary metabolites	Lj1gvBRI10631;Lj1gvBRI36133;Lj1gvBRI15335;Lj1gvBRI24988;Lj1gvBRI26126;Lj1gvBRI26598	K21383+K12930
Valine, leucine and isoleucine degradation	24	109	0.179561	0.603583	ko00280	Metabolism	Amino acid metabolism	Lj1gvBRI19080;Lj1gvBRI22816;Lj1gvBRI17875;Lj1gvBRI35152;Lj1gvBRI16073;Lj1gvBRI30232;Lj1gvBRI32877;Lj1gvBRI20496;Lj1gvBRI17836;Lj1gvBRI17194;Lj1gvBRI35402;Lj1gvBRI32878;Lj1gvBRI15960;Lj1gvBRI36560;Lj1gvBRI01252;Lj1gvBRI30227;Lj1gvBRI30220;Lj1gvBRI01152;Lj1gvBRI12601;Lj1gvBRI32025;Lj1gvBRI04574;Lj1gvBRI26611;Lj1gvBRI19916;Lj1gvBRI00565	K05605+K07513+K00166+K00128+K00020+K00827+K01969+K00826+K05607+K01641+K00626+K00140
Mannose type O-glycan biosynthesis	1	1	0.181963	0.603583	ko00515	Metabolism	Glycan biosynthesis and metabolism	Lj1gvBRI29755	K18207
Lysine biosynthesis	9	36	0.195695	0.63368	ko00300	Metabolism	Amino acid metabolism	Lj1gvBRI20789;Lj1gvBRI37421;Lj1gvBRI09955;Lj1gvBRI36548;Lj1gvBRI34752;Lj1gvBRI25123;Lj1gvBRI09120;Lj1gvBRI10001;Lj1gvBRI34753	K00133+K12524+K01714
Terpenoid backbone biosynthesis	22	101	0.207129	0.655105	ko00900	Metabolism	Metabolism of terpenoids and polyketides	Lj1gvBRI15617;Lj1gvBRI20044;Lj1gvBRI11585;Lj1gvBRI33044;Lj1gvBRI32491;Lj1gvBRI19425;Lj1gvBRI31008;Lj1gvBRI36377;Lj1gvBRI05024;Lj1gvBRI02742;Lj1gvBRI05578;Lj1gvBRI11859;Lj1gvBRI28040;Lj1gvBRI26007;Lj1gvBRI01152;Lj1gvBRI32025;Lj1gvBRI05894;Lj1gvBRI04574;Lj1gvBRI29667;Lj1gvBRI15716;Lj1gvBRI00755;Lj1gvBRI19916	K12742+K11778+K13789+K01662+K00938+K05356+K15889+K03527+K10960+K00787+K01597+K01641+K00626+K00869+K00021
beta-Alanine metabolism	16	72	0.227018	0.672654	ko00410	Metabolism	Metabolism of other amino acids	Lj1gvBRI38004;Lj1gvBRI19080;Lj1gvBRI35152;Lj1gvBRI16073;Lj1gvBRI32055;Lj1gvBRI25343;Lj1gvBRI06591;Lj1gvBRI17836;Lj1gvBRI15960;Lj1gvBRI36560;Lj1gvBRI00138;Lj1gvBRI02681;Lj1gvBRI23706;Lj1gvBRI26611;Lj1gvBRI13724;Lj1gvBRI00565	K12259+K05605+K00128+K00276+K01580+K00797+K01464+K13366+K00140
Benzoxazinoid biosynthesis	6	23	0.229752	0.672654	ko00402	Metabolism	Biosynthesis of other secondary metabolites	Lj1gvBRI25885;Lj1gvBRI16734;Lj1gvBRI16732;Lj1gvBRI30908;Lj1gvBRI25886;Lj1gvBRI26104	K13229
Cysteine and methionine metabolism	49	243	0.234556	0.672654	ko00270	Metabolism	Amino acid metabolism	Lj1gvBRI11765;Lj1gvBRI28693;Lj1gvBRI38292;Lj1gvBRI16028;Lj1gvBRI20789;Lj1gvBRI37421;Lj1gvBRI09955;Lj1gvBRI24787;Lj1gvBRI11974;Lj1gvBRI29417;Lj1gvBRI36548;Lj1gvBRI26034;Lj1gvBRI08834;Lj1gvBRI24351;Lj1gvBRI36069;Lj1gvBRI36740;Lj1gvBRI15607;Lj1gvBRI15619;Lj1gvBRI22299;Lj1gvBRI06591;Lj1gvBRI20496;Lj1gvBRI23355;Lj1gvBRI10556;Lj1gvBRI35402;Lj1gvBRI37938;Lj1gvBRI02202;Lj1gvBRI36449;Lj1gvBRI02842;Lj1gvBR…	K05933+K01611+K01738+K00133+K12524+K00789+K00549+K20772+K05396+K00558+K01739+K00026+K00797+K00827+K00815+K00826+K14455+K00025+K08967+K01251+K16054
Glycerophospholipid metabolism	40	196	0.235072	0.672654	ko00564	Metabolism	Lipid metabolism	Lj1gvBRI18515;Lj1gvBRI09210;Lj1gvBRI26112;Lj1gvBRI20358;Lj1gvBRI13379;Lj1gvBRI22566;Lj1gvBRI21789;Lj1gvBRI09543;Lj1gvBRI18230;Lj1gvBRI13781;Lj1gvBRI29237;Lj1gvBRI28517;Lj1gvBRI35636;Lj1gvBRI03920;Lj1gvBRI21146;Lj1gvBRI03934;Lj1gvBRI17767;Lj1gvBRI14923;Lj1gvBRI08064;Lj1gvBRI28331;Lj1gvBRI35174;Lj1gvBRI19336;Lj1gvBRI33954;Lj1gvBRI26442;Lj1gvBRI01500;Lj1gvBRI23670;Lj1gvBRI37298;Lj1gvBRI36598;Lj1gvBR…	K06130+K16818+K13519+K13508+K18693+K18696+K01115+K00901+K14674+K00981+K00006+K14156+K01047+K01126+K22389+K13523+K00968+K15728+K01613+K00993+K00995+K05929
Synthesis and degradation of ketone bodies	4	14	0.241416	0.672654	ko00072	Metabolism	Lipid metabolism	Lj1gvBRI01152;Lj1gvBRI32025;Lj1gvBRI04574;Lj1gvBRI19916	K01641+K00626
Pentose and glucuronate interconversions	88	450	0.242353	0.672654	ko00040	Metabolism	Carbohydrate metabolism	Lj1gvBRI26014;Lj1gvBRI26238;Lj1gvBRI29562;Lj1gvBRI00430;Lj1gvBRI18129;Lj1gvBRI14986;Lj1gvBRI33984;Lj1gvBRI36109;Lj1gvBRI09548;Lj1gvBRI05760;Lj1gvBRI36982;Lj1gvBRI02534;Lj1gvBRI05948;Lj1gvBRI38151;Lj1gvBRI28422;Lj1gvBRI02073;Lj1gvBRI25741;Lj1gvBRI17494;Lj1gvBRI23721;Lj1gvBRI11826;Lj1gvBRI07736;Lj1gvBRI36911;Lj1gvBRI38368;Lj1gvBRI24744;Lj1gvBRI03674;Lj1gvBRI02916;Lj1gvBRI08429;Lj1gvBRI32989;Lj1gvBR…	K01051+K01213+K01184+K00012+K00002+K01728+K12447+K01805+K16190+K00963
Vitamin B6 metabolism	6	24	0.262629	0.71435	ko00750	Metabolism	Metabolism of cofactors and vitamins	Lj1gvBRI09293;Lj1gvBRI18460;Lj1gvBRI34385;Lj1gvBRI12616;Lj1gvBRI03343;Lj1gvBRI34395	K08681+K06215+K13248+K05275
Citrate cycle (TCA cycle)	18	86	0.294759	0.780588	ko00020	Metabolism	Carbohydrate metabolism	Lj1gvBRI21593;Lj1gvBRI36898;Lj1gvBRI15607;Lj1gvBRI33038;Lj1gvBRI27007;Lj1gvBRI15619;Lj1gvBRI06786;Lj1gvBRI28140;Lj1gvBRI08463;Lj1gvBRI15245;Lj1gvBRI02202;Lj1gvBRI23814;Lj1gvBRI32407;Lj1gvBRI00436;Lj1gvBRI08722;Lj1gvBRI31774;Lj1gvBRI01689;Lj1gvBRI21597	K01648+K00234+K00026+K00162+K01647+K00164+K01610+K00161+K00025+K01681
Photosynthesis	24	118	0.307112	0.780588	ko00195	Metabolism	Energy metabolism	Lj1gvBRI00234;Lj1gvBRI34780;Lj1gvBRI10239;Lj1gvBRI15213;Lj1gvBRI30767;Lj1gvBRI05793;Lj1gvBRI32554;Lj1gvBRI22844;Lj1gvBRI01929;Lj1gvBRI31798;Lj1gvBRI33586;Lj1gvBRI13131;Lj1gvBRI22213;Lj1gvBRI32563;Lj1gvBRI00223;Lj1gvBRI33585;Lj1gvBRI37378;Lj1gvBRI01696;Lj1gvBRI23488;Lj1gvBRI22051;Lj1gvBRI11564;Lj1gvBRI01926;Lj1gvBRI15328;Lj1gvBRI32592	K08901+K02703+K14332+K02115+K02698+K02639+K02706+K02634+K02689+K02111+K02641+K02109+K02704+K02721+K02716
Ether lipid metabolism	14	66	0.307895	0.780588	ko00565	Metabolism	Lipid metabolism	Lj1gvBRI32048;Lj1gvBRI26112;Lj1gvBRI09543;Lj1gvBRI37523;Lj1gvBRI13781;Lj1gvBRI03920;Lj1gvBRI37104;Lj1gvBRI35174;Lj1gvBRI17411;Lj1gvBRI26442;Lj1gvBRI35619;Lj1gvBRI35149;Lj1gvBRI15351;Lj1gvBRI00062	K04628+K13519+K01115+K16794+K14674+K01047+K00993
Fatty acid degradation	31	155	0.309939	0.780588	ko00071	Metabolism	Lipid metabolism	Lj1gvBRI17765;Lj1gvBRI22816;Lj1gvBRI35152;Lj1gvBRI16073;Lj1gvBRI05033;Lj1gvBRI36436;Lj1gvBRI02735;Lj1gvBRI09672;Lj1gvBRI04605;Lj1gvBRI20056;Lj1gvBRI38605;Lj1gvBRI05163;Lj1gvBRI05030;Lj1gvBRI19428;Lj1gvBRI17836;Lj1gvBRI02361;Lj1gvBRI15960;Lj1gvBRI34732;Lj1gvBRI33959;Lj1gvBRI38287;Lj1gvBRI12474;Lj1gvBRI32025;Lj1gvBRI31038;Lj1gvBRI08325;Lj1gvBRI04019;Lj1gvBRI03202;Lj1gvBRI25863;Lj1gvBRI19429;Lj1gvBR…	K07517+K07513+K00128+K01897+K00121+K00001+K20495+K07425+K18857+K00626+K00232+K15401
Valine, leucine and isoleucine biosynthesis	8	37	0.356755	0.882158	ko00290	Metabolism	Amino acid metabolism	Lj1gvBRI38292;Lj1gvBRI22385;Lj1gvBRI18679;Lj1gvBRI18690;Lj1gvBRI35402;Lj1gvBRI18689;Lj1gvBRI20698;Lj1gvBRI14228	K01649+K00052+K00826+K01754+K01703
Thiamine metabolism	9	43	0.379846	0.894344	ko00730	Metabolism	Metabolism of cofactors and vitamins	Lj1gvBRI24008;Lj1gvBRI18959;Lj1gvBRI33044;Lj1gvBRI13762;Lj1gvBRI36377;Lj1gvBRI04258;Lj1gvBRI08327;Lj1gvBRI33135;Lj1gvBRI31087	K03146+K00939+K01662+K20896+K03147
Other types of O-glycan biosynthesis	9	43	0.379846	0.894344	ko00514	Metabolism	Glycan biosynthesis and metabolism	Lj1gvBRI29755;Lj1gvBRI24280;Lj1gvBRI26113;Lj1gvBRI01134;Lj1gvBRI01140;Lj1gvBRI03954;Lj1gvBRI18509;Lj1gvBRI21827;Lj1gvBRI10062	K18134+K09667+K20783+K13667
Glycosaminoglycan degradation	16	80	0.381411	0.894344	ko00531	Metabolism	Glycan biosynthesis and metabolism	Lj1gvBRI08002;Lj1gvBRI04010;Lj1gvBRI17839;Lj1gvBRI28158;Lj1gvBRI28997;Lj1gvBRI03024;Lj1gvBRI15836;Lj1gvBRI00911;Lj1gvBRI10941;Lj1gvBRI28816;Lj1gvBRI20199;Lj1gvBRI09379;Lj1gvBRI05867;Lj1gvBRI29235;Lj1gvBRI03486;Lj1gvBRI01752	K10532+K12309+K12373+K07964
Fatty acid elongation	17	86	0.395134	0.910816	ko00062	Metabolism	Lipid metabolism	Lj1gvBRI35977;Lj1gvBRI04980;Lj1gvBRI07124;Lj1gvBRI08524;Lj1gvBRI28168;Lj1gvBRI33978;Lj1gvBRI34160;Lj1gvBRI07122;Lj1gvBRI36233;Lj1gvBRI25761;Lj1gvBRI35496;Lj1gvBRI07123;Lj1gvBRI35493;Lj1gvBRI06996;Lj1gvBRI35655;Lj1gvBRI01804;Lj1gvBRI37979	K15397+K10258+K10703
Glycolysis / Gluconeogenesis	58	308	0.408724	0.912837	ko00010	Metabolism	Carbohydrate metabolism	Lj1gvBRI37643;Lj1gvBRI32780;Lj1gvBRI26938;Lj1gvBRI25305;Lj1gvBRI14859;Lj1gvBRI14006;Lj1gvBRI35152;Lj1gvBRI02534;Lj1gvBRI16073;Lj1gvBRI23840;Lj1gvBRI07770;Lj1gvBRI36471;Lj1gvBRI34095;Lj1gvBRI02735;Lj1gvBRI30496;Lj1gvBRI20075;Lj1gvBRI04605;Lj1gvBRI26612;Lj1gvBRI07117;Lj1gvBRI07736;Lj1gvBRI08419;Lj1gvBRI09840;Lj1gvBRI05362;Lj1gvBRI27007;Lj1gvBRI00722;Lj1gvBRI38557;Lj1gvBRI22721;Lj1gvBRI36030;Lj1gvBR…	K01810+K01834+K00895+K01913+K00873+K00128+K00002+K00134+K03841+K00844+K01689+K00121+K01623+K00001+K01568+K00850+K01803+K15634+K00162+K01785+K01792+K00131+K01610+K00161+K18857+K01835+K15633
Sulfur metabolism	12	60	0.409434	0.912837	ko00920	Metabolism	Energy metabolism	Lj1gvBRI38292;Lj1gvBRI02385;Lj1gvBRI36069;Lj1gvBRI36740;Lj1gvBRI02067;Lj1gvBRI00268;Lj1gvBRI36449;Lj1gvBRI27042;Lj1gvBRI36179;Lj1gvBRI10862;Lj1gvBRI23319;Lj1gvBRI23842	K01738+K00392+K01739+K15422+K01082+K13811+K02045+K00860
Phosphatidylinositol signaling system	38	202	0.438471	0.961765	ko04070	Environmental Information Processing	Signal transduction	Lj1gvBRI06844;Lj1gvBRI01297;Lj1gvBRI20462;Lj1gvBRI11430;Lj1gvBRI38292;Lj1gvBRI11478;Lj1gvBRI12333;Lj1gvBRI23430;Lj1gvBRI27565;Lj1gvBRI12770;Lj1gvBRI29237;Lj1gvBRI21146;Lj1gvBRI12089;Lj1gvBRI34152;Lj1gvBRI11302;Lj1gvBRI19847;Lj1gvBRI02067;Lj1gvBRI31051;Lj1gvBRI04266;Lj1gvBRI22202;Lj1gvBRI28648;Lj1gvBRI15421;Lj1gvBRI19448;Lj1gvBRI19649;Lj1gvBRI07102;Lj1gvBRI20289;Lj1gvBRI21875;Lj1gvBRI06553;Lj1gvBR…	K00913+K20279+K02183+K00915+K01110+K18081+K01106+K00901+K00981+K10047+K00921+K05857+K10572+K15422+K01099+K00889+K19801
Monoterpenoid biosynthesis	5	24	0.449364	0.961765	ko00902	Metabolism	Metabolism of terpenoids and polyketides	Lj1gvBRI38374;Lj1gvBRI37017;Lj1gvBRI15879;Lj1gvBRI10075;Lj1gvBRI10076	K07385+K15095+K15086
Glycosphingolipid biosynthesis - lacto and neolacto series	1	3	0.452595	0.961765	ko00601	Metabolism	Glycan biosynthesis and metabolism	Lj1gvBRI14763	K01988
Glycosphingolipid biosynthesis - ganglio series	12	63	0.481352	0.986154	ko00604	Metabolism	Glycan biosynthesis and metabolism	Lj1gvBRI04010;Lj1gvBRI17839;Lj1gvBRI28158;Lj1gvBRI28997;Lj1gvBRI15836;Lj1gvBRI00911;Lj1gvBRI20199;Lj1gvBRI09379;Lj1gvBRI05867;Lj1gvBRI29235;Lj1gvBRI03486;Lj1gvBRI01752	K12309+K12373
Oxidative phosphorylation	44	239	0.492249	0.986154	ko00190	Metabolism	Energy metabolism	Lj1gvBRI32705;Lj1gvBRI37643;Lj1gvBRI37639;Lj1gvBRI34780;Lj1gvBRI28918;Lj1gvBRI15213;Lj1gvBRI05784;Lj1gvBRI36898;Lj1gvBRI09797;Lj1gvBRI33586;Lj1gvBRI32711;Lj1gvBRI24471;Lj1gvBRI38557;Lj1gvBRI30043;Lj1gvBRI32704;Lj1gvBRI37938;Lj1gvBRI22213;Lj1gvBRI32597;Lj1gvBRI22266;Lj1gvBRI15546;Lj1gvBRI21794;Lj1gvBRI32563;Lj1gvBRI34763;Lj1gvBRI06138;Lj1gvBRI34246;Lj1gvBRI15545;Lj1gvBRI36560;Lj1gvBRI33597;Lj1gvBR…	K03935+K02154+K03942+K03878+K02126+K02132+K02256+K01535+K02115+K03938+K00234+K01507+K02111+K02138+K02136+K02262+K02152+K05579+K02109+K02261+K03883+K02258+K03881+K02259+K02151+K00417+K02260+K03952
Glutathione metabolism	42	229	0.504452	0.986154	ko00480	Metabolism	Metabolism of other amino acids	Lj1gvBRI19972;Lj1gvBRI04812;Lj1gvBRI15249;Lj1gvBRI33791;Lj1gvBRI38314;Lj1gvBRI15168;Lj1gvBRI01442;Lj1gvBRI23954;Lj1gvBRI17025;Lj1gvBRI13888;Lj1gvBRI11598;Lj1gvBRI13891;Lj1gvBRI38323;Lj1gvBRI16753;Lj1gvBRI33314;Lj1gvBRI06591;Lj1gvBRI20287;Lj1gvBRI15918;Lj1gvBRI28104;Lj1gvBRI37811;Lj1gvBRI36188;Lj1gvBRI03373;Lj1gvBRI25995;Lj1gvBRI07239;Lj1gvBRI28133;Lj1gvBRI04931;Lj1gvBRI03296;Lj1gvBRI17976;Lj1gvBR…	K00799+K10807+K00036+K01255+K10808+K00797+K01581+K00033+K00434+K00383+K21888+K01256
Base excision repair	18	97	0.50465	0.986154	ko03410	Genetic Information Processing	Replication and repair	Lj1gvBRI34033;Lj1gvBRI38314;Lj1gvBRI00361;Lj1gvBRI09595;Lj1gvBRI23818;Lj1gvBRI03625;Lj1gvBRI15980;Lj1gvBRI23426;Lj1gvBRI20369;Lj1gvBRI25643;Lj1gvBRI19674;Lj1gvBRI27732;Lj1gvBRI00604;Lj1gvBRI08082;Lj1gvBRI20019;Lj1gvBRI30291;Lj1gvBRI08172;Lj1gvBRI08518	K04799+K10798+K10773+K10803+K01246+K02326+K10747+K10802+K03648
Photosynthesis - antenna proteins	4	20	0.506687	0.986154	ko00196	Metabolism	Energy metabolism	Lj1gvBRI09292;Lj1gvBRI16645;Lj1gvBRI15114;Lj1gvBRI07128	K08915+K08914+K08907+K08912
Non-homologous end-joining	2	9	0.507579	0.986154	ko03450	Genetic Information Processing	Replication and repair	Lj1gvBRI34033;Lj1gvBRI28236	K04799+K10884
Pyruvate metabolism	41	226	0.535856	1	ko00620	Metabolism	Carbohydrate metabolism	Lj1gvBRI38292;Lj1gvBRI34342;Lj1gvBRI25305;Lj1gvBRI15249;Lj1gvBRI14859;Lj1gvBRI14006;Lj1gvBRI35152;Lj1gvBRI37887;Lj1gvBRI36476;Lj1gvBRI16073;Lj1gvBRI10172;Lj1gvBRI08411;Lj1gvBRI15607;Lj1gvBRI18679;Lj1gvBRI01224;Lj1gvBRI18690;Lj1gvBRI20485;Lj1gvBRI27007;Lj1gvBRI15619;Lj1gvBRI05065;Lj1gvBRI28504;Lj1gvBRI17836;Lj1gvBRI07798;Lj1gvBRI08463;Lj1gvBRI18689;Lj1gvBRI29583;Lj1gvBRI15245;Lj1gvBRI02202;Lj1gvBR…	K01649+K00029+K01913+K01963+K00873+K00128+K11262+K01759+K00026+K00162+K01069+K00028+K01962+K01610+K00161+K00025+K02160+K00626+K01595+K01006
Biotin metabolism	6	32	0.539282	1	ko00780	Metabolism	Metabolism of cofactors and vitamins	Lj1gvBRI17231;Lj1gvBRI29480;Lj1gvBRI01906;Lj1gvBRI31433;Lj1gvBRI19989;Lj1gvBRI07415	K00059+K09458+K02372+K00208+K00652
Caffeine metabolism	2	10	0.567349	1	ko00232	Metabolism	Biosynthesis of other secondary metabolites	Lj1gvBRI14755;Lj1gvBRI12302	K07409
Ascorbate and aldarate metabolism	35	196	0.578354	1	ko00053	Metabolism	Carbohydrate metabolism	Lj1gvBRI11641;Lj1gvBRI29548;Lj1gvBRI36109;Lj1gvBRI09825;Lj1gvBRI35152;Lj1gvBRI16073;Lj1gvBRI16913;Lj1gvBRI19400;Lj1gvBRI12089;Lj1gvBRI36911;Lj1gvBRI38368;Lj1gvBRI12616;Lj1gvBRI05970;Lj1gvBRI29087;Lj1gvBRI31799;Lj1gvBRI17836;Lj1gvBRI36968;Lj1gvBRI14933;Lj1gvBRI38441;Lj1gvBRI06123;Lj1gvBRI00175;Lj1gvBRI15960;Lj1gvBRI14412;Lj1gvBRI28133;Lj1gvBRI06553;Lj1gvBRI05965;Lj1gvBRI03211;Lj1gvBRI11803;Lj1gvBR…	K00423+K00469+K00012+K00103+K00128+K10047+K12447+K17744+K14190+K08232+K00434+K16190+K10046+K21888
One carbon pool by folate	7	39	0.581087	1	ko00670	Metabolism	Metabolism of cofactors and vitamins	Lj1gvBRI16124;Lj1gvBRI01685;Lj1gvBRI11729;Lj1gvBRI26529;Lj1gvBRI00526;Lj1gvBRI29082;Lj1gvBRI12484	K00600+K00288+K00605+K00297
Glycosylphosphatidylinositol (GPI)-anchor biosynthesis	12	68	0.596085	1	ko00563	Metabolism	Glycan biosynthesis and metabolism	Lj1gvBRI20480;Lj1gvBRI18996;Lj1gvBRI36057;Lj1gvBRI03432;Lj1gvBRI03929;Lj1gvBRI01713;Lj1gvBRI28481;Lj1gvBRI21514;Lj1gvBRI03930;Lj1gvBRI15447;Lj1gvBRI37939;Lj1gvBRI18604	K09658+K05294+K03860+K07542+K05291+K03857
Endocytosis	136	764	0.627936	1	ko04144	Cellular Processes	Transport and catabolism	Lj1gvBRI36671;Lj1gvBRI38513;Lj1gvBRI22156;Lj1gvBRI08152;Lj1gvBRI38230;Lj1gvBRI22109;Lj1gvBRI17743;Lj1gvBRI37481;Lj1gvBRI37374;Lj1gvBRI13138;Lj1gvBRI18737;Lj1gvBRI09543;Lj1gvBRI36628;Lj1gvBRI38218;Lj1gvBRI34810;Lj1gvBRI31057;Lj1gvBRI05607;Lj1gvBRI36724;Lj1gvBRI35730;Lj1gvBRI34435;Lj1gvBRI16807;Lj1gvBRI15124;Lj1gvBRI38293;Lj1gvBRI06102;Lj1gvBRI16622;Lj1gvBRI18628;Lj1gvBRI13781;Lj1gvBRI27790;Lj1gvBR…	K03283+K01528+K05747+K12486+K12192+K07897+K11866+K19476+K01115+K12471+K10396+K12472+K05754+K07904+K07901+K11827+K12198+K12195+K00889+K07937+K12191+K12483
Pentose phosphate pathway	24	138	0.631419	1	ko00030	Metabolism	Carbohydrate metabolism	Lj1gvBRI37643;Lj1gvBRI26938;Lj1gvBRI15168;Lj1gvBRI07770;Lj1gvBRI06382;Lj1gvBRI30496;Lj1gvBRI30564;Lj1gvBRI08419;Lj1gvBRI06381;Lj1gvBRI38557;Lj1gvBRI15918;Lj1gvBRI10873;Lj1gvBRI21794;Lj1gvBRI27877;Lj1gvBRI25694;Lj1gvBRI36188;Lj1gvBRI20084;Lj1gvBRI09749;Lj1gvBRI29668;Lj1gvBRI31171;Lj1gvBRI15259;Lj1gvBRI38652;Lj1gvBRI26937;Lj1gvBRI18985	K01810+K00895+K00036+K03841+K01057+K01623+K00616+K00850+K00131+K01807+K00033+K01835
Plant hormone signal transduction	142	802	0.657027	1	ko04075	Environmental Information Processing	Signal transduction	Lj1gvBRI00005;Lj1gvBRI10540;Lj1gvBRI00380;Lj1gvBRI23735;Lj1gvBRI18490;Lj1gvBRI33757;Lj1gvBRI34545;Lj1gvBRI26375;Lj1gvBRI20240;Lj1gvBRI22993;Lj1gvBRI29414;Lj1gvBRI35322;Lj1gvBRI09791;Lj1gvBRI28299;Lj1gvBRI01264;Lj1gvBRI37464;Lj1gvBRI33391;Lj1gvBRI04211;Lj1gvBRI24972;Lj1gvBRI00083;Lj1gvBRI28372;Lj1gvBRI03707;Lj1gvBRI28640;Lj1gvBRI15911;Lj1gvBRI28543;Lj1gvBRI33348;Lj1gvBRI37097;Lj1gvBRI07898;Lj1gvBR…	K14491+K14496+K12126+K14484+K14431+K13464+K14494+K14486+K14499+K14505+K13415+K13413+K14516+K14504+K14487+K14492+K14517+K14488+K13422+K14489+K16189+K14514+K14500+K14497+K13449+K14493+K13416+K14506+K14498+K14513+K14432+K14515+K14490
Peroxisome	39	226	0.669915	1	ko04146	Cellular Processes	Transport and catabolism	Lj1gvBRI13743;Lj1gvBRI05837;Lj1gvBRI22816;Lj1gvBRI18151;Lj1gvBRI05397;Lj1gvBRI37988;Lj1gvBRI05033;Lj1gvBRI09375;Lj1gvBRI33766;Lj1gvBRI38270;Lj1gvBRI10766;Lj1gvBRI27066;Lj1gvBRI07202;Lj1gvBRI05030;Lj1gvBRI05838;Lj1gvBRI15964;Lj1gvBRI12694;Lj1gvBRI08661;Lj1gvBRI27067;Lj1gvBRI28960;Lj1gvBRI20084;Lj1gvBRI03644;Lj1gvBRI36694;Lj1gvBRI36697;Lj1gvBRI30575;Lj1gvBRI33959;Lj1gvBRI12474;Lj1gvBRI38365;Lj1gvBR…	K13354+K08726+K07513+K13337+K13343+K01897+K13356+K04564+K13348+K13342+K13335+K12663+K13237+K00232+K00869+K13347+K17879+K04565+K13352
Porphyrin and chlorophyll metabolism	15	89	0.671074	1	ko00860	Metabolism	Metabolism of cofactors and vitamins	Lj1gvBRI31979;Lj1gvBRI35516;Lj1gvBRI16671;Lj1gvBRI12524;Lj1gvBRI27880;Lj1gvBRI02742;Lj1gvBRI20403;Lj1gvBRI12944;Lj1gvBRI34838;Lj1gvBRI04220;Lj1gvBRI16674;Lj1gvBRI13048;Lj1gvBRI02036;Lj1gvBRI23750;Lj1gvBRI10038	K08101+K13071+K00218+K10960+K04040+K13606+K18010+K01599+K02259+K19073+K02303+K01772
Tropane, piperidine and pyridine alkaloid biosynthesis	13	79	0.70026	1	ko00960	Metabolism	Biosynthesis of other secondary metabolites	Lj1gvBRI05176;Lj1gvBRI09628;Lj1gvBRI32055;Lj1gvBRI10556;Lj1gvBRI37938;Lj1gvBRI04902;Lj1gvBRI26059;Lj1gvBRI26064;Lj1gvBRI00138;Lj1gvBRI21743;Lj1gvBRI37883;Lj1gvBRI13724;Lj1gvBRI24267	K08081+K18606+K00276+K00815+K14455+K00817+K15849
Galactose metabolism	48	281	0.70998	1	ko00052	Metabolism	Carbohydrate metabolism	Lj1gvBRI05706;Lj1gvBRI03987;Lj1gvBRI04010;Lj1gvBRI06812;Lj1gvBRI10980;Lj1gvBRI36471;Lj1gvBRI06327;Lj1gvBRI08419;Lj1gvBRI36911;Lj1gvBRI38368;Lj1gvBRI26324;Lj1gvBRI02289;Lj1gvBRI24224;Lj1gvBRI17839;Lj1gvBRI36030;Lj1gvBRI36968;Lj1gvBRI09667;Lj1gvBRI28997;Lj1gvBRI38441;Lj1gvBRI16811;Lj1gvBRI15836;Lj1gvBRI19114;Lj1gvBRI00911;Lj1gvBRI04744;Lj1gvBRI06444;Lj1gvBRI34066;Lj1gvBRI24250;Lj1gvBRI26639;Lj1gvBR…	K18819+K06617+K12309+K00844+K01193+K00850+K12447+K07407+K06611+K01187+K01785+K01835+K00963+K01784
Carbon metabolism	101	581	0.712279	1	ko01200	Metabolism	Global and overview maps	Lj1gvBRI37643;Lj1gvBRI32780;Lj1gvBRI19080;Lj1gvBRI38292;Lj1gvBRI34342;Lj1gvBRI25305;Lj1gvBRI15249;Lj1gvBRI14859;Lj1gvBRI28524;Lj1gvBRI14006;Lj1gvBRI15168;Lj1gvBRI36898;Lj1gvBRI23840;Lj1gvBRI07770;Lj1gvBRI01497;Lj1gvBRI06382;Lj1gvBRI00444;Lj1gvBRI36471;Lj1gvBRI34095;Lj1gvBRI09628;Lj1gvBRI16124;Lj1gvBRI10172;Lj1gvBRI02735;Lj1gvBRI08411;Lj1gvBRI05260;Lj1gvBRI36740;Lj1gvBRI15607;Lj1gvBRI30496;Lj1gvBR…	K01810+K01834+K05605+K01738+K00029+K01913+K01963+K00873+K00058+K00036+K00234+K00134+K03841+K19269+K01057+K14272+K00844+K01689+K15919+K00600+K00121+K00281+K00026+K01623+K00616+K00850+K01803+K15634+K00162+K01647+K00164+K01455+K01079+K00028+K14455+K00131+K01962+K01610+K01807+K00605+K00297+K00161+K00025+K00033+K01601+K01100+K02160+K01754+K00626+K18121+K15633+K02437+K01595+K01681+K00140+K01006
Inositol phosphate metabolism	35	208	0.723042	1	ko00562	Metabolism	Carbohydrate metabolism	Lj1gvBRI06844;Lj1gvBRI01297;Lj1gvBRI29548;Lj1gvBRI11430;Lj1gvBRI38292;Lj1gvBRI11478;Lj1gvBRI12333;Lj1gvBRI27565;Lj1gvBRI12770;Lj1gvBRI20042;Lj1gvBRI06020;Lj1gvBRI12089;Lj1gvBRI34152;Lj1gvBRI11302;Lj1gvBRI09840;Lj1gvBRI19847;Lj1gvBRI07923;Lj1gvBRI02067;Lj1gvBRI31051;Lj1gvBRI04266;Lj1gvBRI22202;Lj1gvBRI28648;Lj1gvBRI07912;Lj1gvBRI19448;Lj1gvBRI19649;Lj1gvBRI07102;Lj1gvBRI21875;Lj1gvBRI32094;Lj1gvBR…	K00913+K20279+K00469+K00915+K01110+K18081+K01106+K01771+K22913+K10047+K00921+K05857+K01803+K10572+K15422+K01099+K00889+K19801+K00140+K01858
2-Oxocarboxylic acid metabolism	22	133	0.723498	1	ko01210	Metabolism	Global and overview maps	Lj1gvBRI38292;Lj1gvBRI20789;Lj1gvBRI22385;Lj1gvBRI16473;Lj1gvBRI00444;Lj1gvBRI31039;Lj1gvBRI18679;Lj1gvBRI18690;Lj1gvBRI06786;Lj1gvBRI16492;Lj1gvBRI35402;Lj1gvBRI37938;Lj1gvBRI18689;Lj1gvBRI26639;Lj1gvBRI21241;Lj1gvBRI13689;Lj1gvBRI00363;Lj1gvBRI38633;Lj1gvBRI09120;Lj1gvBRI31774;Lj1gvBRI16503;Lj1gvBRI14228	K01649+K00133+K00052+K12153+K14272+K00620+K01647+K00826+K14455+K14677+K11820+K01681+K14984+K01703
Pyrimidine metabolism	22	133	0.723498	1	ko00240	Metabolism	Nucleotide metabolism	Lj1gvBRI28110;Lj1gvBRI04812;Lj1gvBRI24707;Lj1gvBRI31438;Lj1gvBRI29510;Lj1gvBRI38309;Lj1gvBRI19924;Lj1gvBRI17025;Lj1gvBRI19474;Lj1gvBRI35170;Lj1gvBRI36862;Lj1gvBRI38239;Lj1gvBRI05820;Lj1gvBRI09307;Lj1gvBRI37850;Lj1gvBRI33049;Lj1gvBRI02681;Lj1gvBRI23290;Lj1gvBRI00070;Lj1gvBRI30526;Lj1gvBRI14516;Lj1gvBRI29518	K00254+K10807+K01081+K16904+K01513+K00876+K00857+K10808+K13421+K01520+K00943+K01465+K01240+K01464+K14641+K01510+K01489
C5-Branched dibasic acid metabolism	2	14	0.752846	1	ko00660	Metabolism	Carbohydrate metabolism	Lj1gvBRI22385;Lj1gvBRI14228	K00052+K01703
Biosynthesis of amino acids	91	532	0.761139	1	ko01230	Metabolism	Global and overview maps	Lj1gvBRI03604;Lj1gvBRI32780;Lj1gvBRI16439;Lj1gvBRI38292;Lj1gvBRI20789;Lj1gvBRI37421;Lj1gvBRI02521;Lj1gvBRI22385;Lj1gvBRI14859;Lj1gvBRI38309;Lj1gvBRI06873;Lj1gvBRI28524;Lj1gvBRI09955;Lj1gvBRI23840;Lj1gvBRI24787;Lj1gvBRI32886;Lj1gvBRI00444;Lj1gvBRI11974;Lj1gvBRI32605;Lj1gvBRI34095;Lj1gvBRI36548;Lj1gvBRI25070;Lj1gvBRI16124;Lj1gvBRI31039;Lj1gvBRI17360;Lj1gvBRI36069;Lj1gvBRI09353;Lj1gvBRI36740;Lj1gvBR…	K05359+K01834+K01940+K01738+K01649+K00133+K12524+K12657+K00052+K00873+K01626+K01657+K00058+K00134+K00789+K14272+K00549+K01953+K01689+K00600+K00620+K01739+K01620+K01623+K00616+K00850+K01803+K15634+K01817+K01647+K01476+K01079+K00815+K00826+K14455+K01807+K00817+K01714+K01915+K14677+K13832+K01754+K15849+K15633+K01681+K01693+K01703
Folate biosynthesis	9	59	0.770157	1	ko00790	Metabolism	Metabolism of cofactors and vitamins	Lj1gvBRI38513;Lj1gvBRI36724;Lj1gvBRI11386;Lj1gvBRI13639;Lj1gvBRI04581;Lj1gvBRI25571;Lj1gvBRI16181;Lj1gvBRI24083;Lj1gvBRI13632	K15376+K01930+K15631+K00079+K18482
Ubiquinone and other terpenoid-quinone biosynthesis	25	157	0.798948	1	ko00130	Metabolism	Metabolism of cofactors and vitamins	Lj1gvBRI21859;Lj1gvBRI25308;Lj1gvBRI21864;Lj1gvBRI38314;Lj1gvBRI31709;Lj1gvBRI36578;Lj1gvBRI15648;Lj1gvBRI25264;Lj1gvBRI09628;Lj1gvBRI25309;Lj1gvBRI07505;Lj1gvBRI08793;Lj1gvBRI10556;Lj1gvBRI37364;Lj1gvBRI21863;Lj1gvBRI15883;Lj1gvBRI38361;Lj1gvBRI08384;Lj1gvBRI15734;Lj1gvBRI05009;Lj1gvBRI21743;Lj1gvBRI21860;Lj1gvBRI08376;Lj1gvBRI31711;Lj1gvBRI06805	K03809+K09833+K18606+K12502+K00815+K01904+K12501
Aminoacyl-tRNA biosynthesis	28	176	0.811365	1	ko00970	Genetic Information Processing	Translation	Lj1gvBRI15079;Lj1gvBRI21593;Lj1gvBRI34789;Lj1gvBRI17014;Lj1gvBRI00527;Lj1gvBRI01387;Lj1gvBRI02547;Lj1gvBRI29421;Lj1gvBRI12733;Lj1gvBRI20176;Lj1gvBRI00162;Lj1gvBRI16279;Lj1gvBRI29264;Lj1gvBRI25253;Lj1gvBRI00933;Lj1gvBRI16278;Lj1gvBRI20452;Lj1gvBRI02546;Lj1gvBRI15065;Lj1gvBRI11237;Lj1gvBRI19674;Lj1gvBRI26064;Lj1gvBRI26354;Lj1gvBRI10259;Lj1gvBRI25872;Lj1gvBRI17016;Lj1gvBRI24486;Lj1gvBRI32592	K01870+K01872+K01881+K02433+K01873+K01874+K02435
Nicotinate and nicotinamide metabolism	11	75	0.826544	1	ko00760	Metabolism	Metabolism of cofactors and vitamins	Lj1gvBRI24707;Lj1gvBRI29510;Lj1gvBRI35170;Lj1gvBRI38539;Lj1gvBRI36968;Lj1gvBRI38441;Lj1gvBRI36449;Lj1gvBRI02664;Lj1gvBRI33049;Lj1gvBRI37368;Lj1gvBRI21313	K01081+K01513+K03517+K00278+K01240+K00767
Fatty acid biosynthesis	21	136	0.827517	1	ko00061	Metabolism	Lipid metabolism	Lj1gvBRI00380;Lj1gvBRI15249;Lj1gvBRI37887;Lj1gvBRI05033;Lj1gvBRI02651;Lj1gvBRI17231;Lj1gvBRI01224;Lj1gvBRI20485;Lj1gvBRI29480;Lj1gvBRI01906;Lj1gvBRI05030;Lj1gvBRI09156;Lj1gvBRI31433;Lj1gvBRI07798;Lj1gvBRI13453;Lj1gvBRI26260;Lj1gvBRI13472;Lj1gvBRI19989;Lj1gvBRI33959;Lj1gvBRI12474;Lj1gvBRI06344	K10781+K01963+K11262+K01897+K00059+K09458+K02372+K00208+K01962+K02160+K03921
Phagosome	24	154	0.827796	1	ko04145	Cellular Processes	Transport and catabolism	Lj1gvBRI17743;Lj1gvBRI25200;Lj1gvBRI37643;Lj1gvBRI16211;Lj1gvBRI02006;Lj1gvBRI26872;Lj1gvBRI29370;Lj1gvBRI34152;Lj1gvBRI35012;Lj1gvBRI19534;Lj1gvBRI00587;Lj1gvBRI22266;Lj1gvBRI21794;Lj1gvBRI26868;Lj1gvBRI12859;Lj1gvBRI37961;Lj1gvBRI07931;Lj1gvBRI17552;Lj1gvBRI17742;Lj1gvBRI37507;Lj1gvBRI37601;Lj1gvBRI31143;Lj1gvBRI09654;Lj1gvBRI30837	K07897+K09481+K02154+K04392+K07375+K01365+K00921+K07374+K08488+K02152+K08492+K02151
Alanine, aspartate and glutamate metabolism	14	95	0.843844	1	ko00250	Metabolism	Amino acid metabolism	Lj1gvBRI16439;Lj1gvBRI01512;Lj1gvBRI00444;Lj1gvBRI32605;Lj1gvBRI25070;Lj1gvBRI17360;Lj1gvBRI25343;Lj1gvBRI20496;Lj1gvBRI37938;Lj1gvBRI06521;Lj1gvBRI38548;Lj1gvBRI02664;Lj1gvBRI28682;Lj1gvBRI16975	K01940+K00820+K14272+K01953+K01580+K00827+K14455+K00278+K01915
Biosynthesis of unsaturated fatty acids	7	51	0.844432	1	ko01040	Metabolism	Lipid metabolism	Lj1gvBRI22816;Lj1gvBRI07124;Lj1gvBRI07122;Lj1gvBRI35496;Lj1gvBRI07123;Lj1gvBRI31038;Lj1gvBRI06344	K07513+K10258+K10703+K00232+K03921
Fatty acid metabolism	29	186	0.846335	1	ko01212	Metabolism	Global and overview maps	Lj1gvBRI00380;Lj1gvBRI22816;Lj1gvBRI15249;Lj1gvBRI37887;Lj1gvBRI05033;Lj1gvBRI02651;Lj1gvBRI07124;Lj1gvBRI17231;Lj1gvBRI01224;Lj1gvBRI20485;Lj1gvBRI29480;Lj1gvBRI07122;Lj1gvBRI01906;Lj1gvBRI05030;Lj1gvBRI09156;Lj1gvBRI35496;Lj1gvBRI31433;Lj1gvBRI07798;Lj1gvBRI07123;Lj1gvBRI13453;Lj1gvBRI26260;Lj1gvBRI13472;Lj1gvBRI19989;Lj1gvBRI33959;Lj1gvBRI12474;Lj1gvBRI32025;Lj1gvBRI31038;Lj1gvBRI06344;Lj1gvBR…	K10781+K07513+K01963+K11262+K01897+K10258+K00059+K09458+K02372+K10703+K00208+K01962+K02160+K00626+K00232+K03921
Phenylalanine, tyrosine and tryptophan biosynthesis	14	97	0.864694	1	ko00400	Metabolism	Amino acid metabolism	Lj1gvBRI03604;Lj1gvBRI38309;Lj1gvBRI06873;Lj1gvBRI32886;Lj1gvBRI09353;Lj1gvBRI21042;Lj1gvBRI10556;Lj1gvBRI37938;Lj1gvBRI11333;Lj1gvBRI04902;Lj1gvBRI21040;Lj1gvBRI27030;Lj1gvBRI21743;Lj1gvBRI37883	K05359+K01626+K01657+K01817+K00815+K14455+K00817+K13832+K15849
Fructose and mannose metabolism	19	129	0.874211	1	ko00051	Metabolism	Carbohydrate metabolism	Lj1gvBRI26938;Lj1gvBRI07770;Lj1gvBRI36471;Lj1gvBRI10568;Lj1gvBRI30496;Lj1gvBRI08419;Lj1gvBRI09840;Lj1gvBRI07557;Lj1gvBRI08429;Lj1gvBRI00874;Lj1gvBRI16945;Lj1gvBRI21451;Lj1gvBRI09667;Lj1gvBRI01649;Lj1gvBRI11390;Lj1gvBRI25507;Lj1gvBRI00930;Lj1gvBRI25632;Lj1gvBRI26937	K00895+K03841+K00844+K19355+K01623+K00850+K01803+K01805+K01711+K00966+K17497+K00847
Butanoate metabolism	6	47	0.879752	1	ko00650	Metabolism	Carbohydrate metabolism	Lj1gvBRI25343;Lj1gvBRI01152;Lj1gvBRI32025;Lj1gvBRI09943;Lj1gvBRI04574;Lj1gvBRI19916	K01580+K01641+K00626+K18121
[truncated: 35 more rows]

## Sheet: Supplementary Table S17
Supplementary Table S17 Differentially expressed genes (DEGs) between NaCl stress and control (CK)
[truncated: 2,984 more rows]

[truncated: 5 more sheets: Supplementary Table S18, Supplementary Table S19, Supplementary Table S20, Supplementary Table S21, Supplementary Table S22]
